# Supplementary material for: Mapping the transcriptional diversity of calcium signaling in the mouse and human brain
Source: iScience. 2026 May 28;29(6):116055. doi: 10.1016/j.isci.2026.116055 (PMC13233772; doi:10.1016/j.isci.2026.116055)
Supplement: Table S1. Assignment of cells annotated in Zeisel et al, 14 to their corresponding Ca2+-states [file mmc2.xlsx]

## Sheet: Sheet1
CellID	Ca2+ state	Cell type	leiden	leiden_refined
10X04_4_AAATGTTGTGACAC-1	Olfactory Bulb 1	OBINH3	9	9
10X04_4_AACAATACGATAAG-1	Olfactory Bulb 1	OBINH3	9	9
10X04_4_AAGACAGACGACAT-1	Olfactory Bulb 1	OBINH2	9	9
10X04_4_AAACATACACGCAT-1	Olfactory Bulb 1	OBINH3	9	9
10X04_4_AAAGCCTGCTCAGA-1	Olfactory Bulb 1	OBINH3	9	9
10X04_4_AACTACCTCTCTTA-1	Olfactory Bulb 1	OBINH3	9	9
10X04_4_AACGTTCTAGTACC-1	Olfactory Bulb 1	OBINH1	9	9
10X04_4_AACACTCTTACGCA-1	Olfactory Bulb 1	OBINH2	9	9
10X04_4_AATAAGCTCCTATT-1	Olfactory Bulb 1	OBINH2	9	9
10X04_4_AAGCGTACTTACCT-1	Olfactory Bulb 1	OBINH3	9	9
10X04_4_AAGTATACCGTTGA-1	Olfactory Bulb 1	OBINH3	9	9
10X04_4_AAGTGCACTGGATC-1	Olfactory Bulb 1	OBINH3	9	9
10X04_4_ACAACCGATCTCCG-1	Olfactory Bulb 1	OBINH3	9	9
10X04_4_AATACCCTTAGTCG-1	Olfactory Bulb 1	OBINH3	9	9
10X04_4_ACATACCTCAATCG-1	Olfactory Bulb 1	OBINH2	9	9
10X04_4_ACCATTTGCTCATT-1	Olfactory Bulb 1	OBINH3	9	9
10X04_4_ACGAGGGACTTATC-1	Olfactory Bulb 1	OBINH2	9	9
10X04_4_ACGAGTACAAGCCT-1	Olfactory Bulb 1	OBINH3	9	9
10X04_4_ACCTTTGACGATAC-1	Olfactory Bulb 1	OBINH2	9	9
10X04_4_ACGGAGGACCTTCG-1	Olfactory Bulb 1	OBINH3	9	9
10X04_4_AGACTGACCTGACA-1	Olfactory Bulb 1	OBINH2	9	9
10X04_4_ACTATCACAAGGGC-1	Olfactory Bulb 1	OBINH3	9	9
10X04_4_ACTAGGTGCGACAT-1	Olfactory Bulb 1	OBINH2	9	9
10X04_4_AGACCTGATGGGAG-1	Olfactory Bulb 1	OBINH3	9	9
10X04_4_AGCCTCTGAATGCC-1	Olfactory Bulb 1	OBINH2	9	9
10X04_4_AGCCTCACGTGTAC-1	Olfactory Bulb 1	OBINH3	9	9
10X04_4_AGCGGCACGTTGGT-1	Olfactory Bulb 1	OBINH3	9	9
10X04_4_AGAGAAACGATACC-1	Olfactory Bulb 1	OBINH2	9	9
10X04_4_AGCGGGCTCACTTT-1	Olfactory Bulb 1	OBINH3	9	9
10X04_4_AGCACTGAGTATCG-1	Olfactory Bulb 1	OBINH2	9	9
10X04_4_AGGCCTCTCAGATC-1	Olfactory Bulb 1	OBINH1	9	9
10X04_4_AGATTCCTTCAAGC-1	Olfactory Bulb 1	OBINH1	9	9
10X04_4_AGCAAGCTTGGATC-1	Olfactory Bulb 1	OBINH2	9	9
10X04_4_AGGGCCTGCAACCA-1	Olfactory Bulb 1	OBINH1	9	9
10X04_4_AGTGACACGTATCG-1	Olfactory Bulb 1	OBINH3	9	9
10X04_4_AGTACGTGGGTCAT-1	Olfactory Bulb 1	OBINH3	9	9
10X04_4_ATAATCGATAGTCG-1	Olfactory Bulb 1	OBINH2	9	9
10X04_4_AGGTACTGTAACCG-1	Olfactory Bulb 1	OBINH3	9	9
10X04_4_AGTGTGACCAGATC-1	Olfactory Bulb 1	OBINH2	9	9
10X04_4_AGGTTCGAAGGCGA-1	Olfactory Bulb 1	OBINH2	9	9
10X04_4_ATCCGCACTCCCGT-1	Olfactory Bulb 1	OBINH2	9	9
10X04_4_ATCTGGGATGAACC-1	Olfactory Bulb 1	OBINH3	9	9
10X04_4_ATACCACTGGAACG-1	Olfactory Bulb 1	OBINH3	9	9
10X04_4_ATATGCCTTCGATG-1	Olfactory Bulb 1	OBINH3	9	9
10X04_4_ATATAGTGAAGGCG-1	Olfactory Bulb 1	OBINH2	9	9
10X04_4_ATGTTCACTCTGGA-1	Olfactory Bulb 1	OBINH3	9	9
10X04_4_ATTTCCGAGTTGTG-1	Olfactory Bulb 1	OBINH2	9	9
10X04_4_ATTGAAACCAACCA-1	Olfactory Bulb 1	OBINH2	9	9
10X04_4_ATTCAAGATCAAGC-1	Olfactory Bulb 1	OBINH2	9	9
10X04_4_ATTCTTCTAGTTCG-1	Olfactory Bulb 1	OBINH2	9	9
10X04_4_ATGCCAGATCCCAC-1	Olfactory Bulb 1	OBDOP2	9	9
10X04_4_ATTAGATGTGACTG-1	Olfactory Bulb 1	OBINH2	9	9
10X04_4_ATTCAAGATTGTCT-1	Olfactory Bulb 1	OBINH3	9	9
10X04_4_ATTATGGAGGTTCA-1	Olfactory Bulb 1	OBDOP2	9	9
10X04_4_ATTGAAACCGAGAG-1	Olfactory Bulb 1	OBINH3	9	9
10X04_4_CAGGGCACGGTAAA-1	Olfactory Bulb 1	OBINH3	9	9
10X04_4_CAGCTAGAACGTAC-1	Olfactory Bulb 1	OBINH3	9	9
10X04_4_CACTCCGATGCACA-1	Olfactory Bulb 1	OBINH3	9	9
10X04_4_CACCGTACCTCATT-1	Olfactory Bulb 1	OBINH3	9	9
10X04_4_CACGAAACAAAGCA-1	Olfactory Bulb 1	OBINH3	9	9
10X04_4_CAGCTCTGAGCATC-1	Olfactory Bulb 1	OBINH3	9	9
10X04_4_CACTAACTACCTCC-1	Olfactory Bulb 1	OBINH2	9	9
10X04_4_CACTGAGACCCACT-1	Olfactory Bulb 1	OBINH2	9	9
10X04_4_CACAGATGTGTCGA-1	Olfactory Bulb 1	OBINH3	9	9
10X04_4_CACCTGACCTTATC-1	Olfactory Bulb 1	OBINH3	9	9
10X04_4_CAGCATGAAAGTGA-1	Olfactory Bulb 1	OBINH3	9	9
10X04_4_CAGCACCTTCAGGT-1	Olfactory Bulb 1	OBINH3	9	9
10X04_4_CACAGATGCCACAA-1	Olfactory Bulb 1	OBINH2	9	9
10X04_4_CATGCGCTGTTCAG-1	Olfactory Bulb 1	OBINH2	9	9
10X04_4_CATGAGACATCAGC-1	Olfactory Bulb 1	OBINH3	9	9
10X04_4_CATGAGACACCTCC-1	Olfactory Bulb 1	OBINH3	9	9
10X04_4_CCACCATGGATACC-1	Olfactory Bulb 1	OBINH3	9	9
10X04_4_CATAAAACGCTGTA-1	Olfactory Bulb 1	OBINH2	9	9
10X04_4_CATGCGCTTGAGGG-1	Olfactory Bulb 1	OBINH2	9	9
10X04_4_CATGGCCTGGAGGT-1	Olfactory Bulb 1	OBINH3	9	9
10X04_4_CCAGTCTGCCGTAA-1	Olfactory Bulb 1	OBINH3	9	9
10X04_4_CGACTCACATCGGT-1	Olfactory Bulb 1	OBINH3	9	9
10X04_4_CCGTACACCCTCGT-1	Olfactory Bulb 1	OBINH3	9	9
10X04_4_CCTAAACTTGACAC-1	Olfactory Bulb 1	OBINH2	9	9
10X04_4_CGAAGTACCTACTT-1	Olfactory Bulb 1	OBINH2	9	9
10X04_4_CCCAGACTGAAACA-1	Olfactory Bulb 1	OBINH2	9	9
10X04_4_CCCTTACTGAACCT-1	Olfactory Bulb 1	OBINH2	9	9
10X04_4_CGAAGTACAGGCGA-1	Olfactory Bulb 1	OBINH3	9	9
10X04_4_CCCTACGAGTTGAC-1	Olfactory Bulb 1	OBINH3	9	9
10X04_4_CGAGGCTGACTCAG-1	Olfactory Bulb 1	OBINH3	9	9
10X04_4_CGGTAAACATCACG-1	Olfactory Bulb 1	OBINH1	9	9
10X04_4_CGCTCATGCCTTCG-1	Olfactory Bulb 1	OBINH2	9	9
10X04_4_CGAGGCTGCTGGTA-1	Olfactory Bulb 1	OBINH3	9	9
10X04_4_CGCAGGTGTCCTGC-1	Olfactory Bulb 1	OBINH3	9	9
10X04_4_CGGTCACTTTACTC-1	Olfactory Bulb 1	OBINH3	9	9
10X04_4_CGCGATCTACGCAT-1	Olfactory Bulb 1	OBINH1	9	9
10X04_4_CGAGGCTGCCTACC-1	Olfactory Bulb 1	OBINH2	9	9
10X04_4_CGAGGCACGTTAGC-1	Olfactory Bulb 1	OBINH2	9	9
10X04_4_CGGACCGATCTTAC-1	Olfactory Bulb 1	OBINH2	9	9
10X04_4_CTCAGAGAACCTTT-1	Olfactory Bulb 1	OBINH2	9	9
10X04_4_CTCAGCACCCCGTT-1	Olfactory Bulb 1	OBINH2	9	9
10X04_4_GAACCTGAACCCAA-1	Olfactory Bulb 1	OBINH1	9	9
10X04_4_CTTCTAGACAAAGA-1	Olfactory Bulb 1	OBINH2	9	9
10X04_4_CTGCCAACAGCTAC-1	Olfactory Bulb 1	OBINH3	9	9
10X04_4_GAAGTAGAGAGGAC-1	Olfactory Bulb 1	OBINH3	9	9
10X04_4_GACGCTCTATCAGC-1	Olfactory Bulb 1	OBINH2	9	9
10X04_4_GAGGCCACACCTCC-1	Olfactory Bulb 1	OBINH2	9	9
10X04_4_GAGCGGCTAGAAGT-1	Olfactory Bulb 1	OBINH3	9	9
10X04_4_GAAGCGGAGTTCAG-1	Olfactory Bulb 1	OBINH2	9	9
10X04_4_GAATGCACATGGTC-1	Olfactory Bulb 1	OBINH2	9	9
10X04_4_GATTGGTGGTGAGG-1	Olfactory Bulb 1	OBINH1	9	9
10X04_4_GAGTGACTCTCCCA-1	Olfactory Bulb 1	OBINH3	9	9
10X04_4_GAGGTTTGCGACAT-1	Olfactory Bulb 1	OBINH2	9	9
10X04_4_GAGTAAGAAAGTGA-1	Olfactory Bulb 1	OBINH3	9	9
10X04_4_GATAATACAATCGC-1	Olfactory Bulb 1	OBINH3	9	9
10X04_4_GATTGGACGCCATA-1	Olfactory Bulb 1	OBINH2	9	9
10X04_4_GATTGGACACCTTT-1	Olfactory Bulb 1	OBINH3	9	9
10X04_4_GCCACTACCAGATC-1	Olfactory Bulb 1	OBINH3	9	9
10X04_4_GCGGGACTCGACAT-1	Olfactory Bulb 1	OBINH3	9	9
10X04_4_GCCTGACTCTCAGA-1	Olfactory Bulb 1	OBINH2	9	9
10X04_4_GCGCGATGGTTGTG-1	Olfactory Bulb 1	OBINH2	9	9
10X04_4_GCGTACCTTCAGAC-1	Olfactory Bulb 1	OBINH3	9	9
10X04_4_GCTATACTGAGATA-1	Olfactory Bulb 1	OBINH2	9	9
10X04_4_GCCAACCTTCTCAT-1	Olfactory Bulb 1	OBINH2	9	9
10X04_4_GCGGCAACGAATGA-1	Olfactory Bulb 1	OBINH3	9	9
10X04_4_GCCGACGATTCGCC-1	Olfactory Bulb 1	OBINH3	9	9
10X04_4_GCGGGACTTTCCAT-1	Olfactory Bulb 1	OBINH3	9	9
10X04_4_GCCATCACGCTATG-1	Olfactory Bulb 1	OBINH3	9	9
10X04_4_GCAGTTGACAACCA-1	Olfactory Bulb 1	OBINH2	9	9
10X04_4_GCATCAGATAGTCG-1	Olfactory Bulb 1	OBINH3	9	9
10X04_4_GGCTCACTGTTTCT-1	Olfactory Bulb 1	OBINH3	9	9
10X04_4_GGAGAGACTTCATC-1	Olfactory Bulb 1	OBINH2	9	9
10X04_4_GGCAAGGATCCTGC-1	Olfactory Bulb 1	OBDOP2	9	9
10X04_4_GGGAACGAGGTAGG-1	Olfactory Bulb 1	OBINH2	9	9
10X04_4_GGCGACTGACTGTG-1	Olfactory Bulb 1	OBINH3	9	9
10X04_4_GGGCCATGGCGATT-1	Olfactory Bulb 1	OBINH2	9	9
10X04_4_GTAGCTGACATGAC-1	Olfactory Bulb 1	OBDOP2	9	9
10X04_4_GTATTAGAGGAAAT-1	Olfactory Bulb 1	OBINH1	9	9
10X04_4_GGGCCAACACTTTC-1	Olfactory Bulb 1	OBINH3	9	9
10X04_4_GTACAGTGAAGGCG-1	Olfactory Bulb 1	OBINH3	9	9
10X04_4_GTAATATGTTATCC-1	Olfactory Bulb 1	OBINH3	9	9
10X04_4_GTCATACTGTCCTC-1	Olfactory Bulb 1	OBINH2	9	9
10X04_4_GTAACGTGCTTACT-1	Olfactory Bulb 1	OBINH2	9	9
10X04_4_GGTGGAGATGGGAG-1	Olfactory Bulb 1	OBINH3	9	9
10X04_4_GTGACCCTTAGCGT-1	Olfactory Bulb 1	OBINH3	9	9
10X04_4_TAACTCACCTCTCG-1	Olfactory Bulb 1	OBINH3	9	9
10X04_4_TAAGGCTGGGGATG-1	Olfactory Bulb 1	OBINH2	9	9
10X04_4_GTGGTAACCCCTTG-1	Olfactory Bulb 1	OBINH3	9	9
10X04_4_GTTGACGATAACGC-1	Olfactory Bulb 1	OBINH1	9	9
10X04_4_GTTGGATGCCACAA-1	Olfactory Bulb 1	OBDOP2	9	9
10X04_4_GTGCTAGAGGAGCA-1	Olfactory Bulb 1	OBINH1	9	9
10X04_4_TAGGCAACCATTGG-1	Olfactory Bulb 1	OBINH3	9	9
10X04_4_TAGGCATGTTCTTG-1	Olfactory Bulb 1	OBINH2	9	9
10X04_4_TACCGAGAGCTTAG-1	Olfactory Bulb 1	OBINH3	9	9
10X04_4_TAGTAATGCCTAAG-1	Olfactory Bulb 1	OBINH3	9	9
10X04_4_TATACGCTAGGTTC-1	Olfactory Bulb 1	OBINH2	9	9
10X04_4_TATCTGACACCTGA-1	Olfactory Bulb 1	OBINH2	9	9
10X04_4_TATGTGCTAACGAA-1	Olfactory Bulb 1	OBINH2	9	9
10X04_4_TATGAATGTTGACG-1	Olfactory Bulb 1	OBINH2	9	9
10X04_4_TCAGGATGGTGAGG-1	Olfactory Bulb 1	OBINH1	9	9
10X04_4_TATGAATGGCAAGG-1	Olfactory Bulb 1	OBINH3	9	9
10X04_4_TCAGACGATTTGGG-1	Olfactory Bulb 1	OBINH2	9	9
10X04_4_TATCTGACGTAGCT-1	Olfactory Bulb 1	OBINH2	9	9
10X04_4_TATGGGACTCCCGT-1	Olfactory Bulb 1	OBINH3	9	9
10X04_4_TCTATGTGGGATCT-1	Olfactory Bulb 1	OBINH2	9	9
10X04_4_TCGTGAGAGGGTGA-1	Olfactory Bulb 1	OBINH2	9	9
10X04_4_TCCACTCTGTCAAC-1	Olfactory Bulb 1	OBINH3	9	9
10X04_4_TCTTCAGAACACTG-1	Olfactory Bulb 1	OBINH3	9	9
10X04_4_TCGATTTGACGTGT-1	Olfactory Bulb 1	OBINH2	9	9
10X04_4_TCGGCACTCGCATA-1	Olfactory Bulb 1	OBINH2	9	9
10X04_4_TCTCTAGATGCCTC-1	Olfactory Bulb 1	OBINH3	9	9
10X04_4_TGGATGACTTTCGT-1	Olfactory Bulb 1	OBINH2	9	9
10X04_4_TGATTAGATAGCGT-1	Olfactory Bulb 1	OBINH2	9	9
10X04_4_TGCTTAACTCTCCG-1	Olfactory Bulb 1	OBINH3	9	9
10X04_4_TGGAAAGAACTCAG-1	Olfactory Bulb 1	OBINH2	9	9
10X04_4_TGACTGGATCGTAG-1	Olfactory Bulb 1	OBINH3	9	9
10X04_4_TGACGCCTGCGATT-1	Olfactory Bulb 1	OBDOP2	9	9
10X04_4_TGTAAAACCGGGAA-1	Olfactory Bulb 1	OBINH1	9	9
10X04_4_TGTGGATGGCGAGA-1	Olfactory Bulb 1	OBINH3	9	9
10X04_4_TTCATCGAGGTACT-1	Olfactory Bulb 1	OBINH2	9	9
10X04_4_TTATTCCTACTGGT-1	Olfactory Bulb 1	OBINH3	9	9
10X04_4_TTACGTACAGCGTT-1	Olfactory Bulb 1	OBINH2	9	9
10X04_4_TTAGACCTGGGACA-1	Olfactory Bulb 1	OBINH3	9	9
10X04_4_TTGACACTATCACG-1	Olfactory Bulb 1	OBINH1	9	9
10X04_4_TTGAGGTGCCCAAA-1	Olfactory Bulb 1	OBINH3	9	9
10X04_4_TTTCAGTGGGGACA-1	Olfactory Bulb 1	OBINH3	9	9
10X04_4_TTTAGCTGATCTTC-1	Olfactory Bulb 1	OBINH3	9	9
10X04_4_TTGAGGACTGGTCA-1	Olfactory Bulb 1	OBINH2	9	9
10X04_4_TTTCTACTCTTGGA-1	Olfactory Bulb 1	OBINH1	9	9
10X28_4_AAACTTGACTTATC-1	Olfactory Bulb 1	OBDOP2	9	9
10X28_4_AAAGCCTGGTTTCT-1	Olfactory Bulb 1	OBINH2	9	9
10X28_4_AACAGAGAAACGAA-1	Olfactory Bulb 1	OBINH3	9	9
10X28_4_AAAGAGACTCTTAC-1	Olfactory Bulb 1	OBINH3	9	9
10X28_4_AACAGCACTTTACC-1	Olfactory Bulb 1	OBINH2	9	9
10X28_4_AAACATACACGCTA-1	Olfactory Bulb 1	OBDOP2	9	9
10X28_4_AAATTGACGACAGG-1	Olfactory Bulb 1	OBINH1	9	9
10X28_4_AAATGTTGCTGCTC-1	Olfactory Bulb 1	OBINH2	9	9
10X28_4_AAACCGTGAACGTC-1	Olfactory Bulb 1	OBINH2	9	9
10X28_4_AAATCCCTGACGAG-1	Olfactory Bulb 1	OBINH1	9	9
10X28_4_AAGAAGACGATAGA-1	Olfactory Bulb 1	OBINH2	9	9
10X28_4_AACTCTTGTCGCAA-1	Olfactory Bulb 1	OBINH2	9	9
10X28_4_AACCTACTCGACTA-1	Olfactory Bulb 1	OBINH2	9	9
10X28_4_AACCTTACACTGGT-1	Olfactory Bulb 1	OBINH2	9	9
10X28_4_AACGTTCTAAACAG-1	Olfactory Bulb 1	OBINH3	9	9
10X28_4_AACTCGGAAGAATG-1	Olfactory Bulb 1	OBINH3	9	9
10X28_4_AACTTGCTCTACCC-1	Olfactory Bulb 1	OBINH2	9	9
10X28_4_AACGTTCTCCATAG-1	Olfactory Bulb 1	OBINH1	9	9
10X28_4_AAGAAGACCAGGAG-1	Olfactory Bulb 1	OBINH2	9	9
10X28_4_AACGGTTGCCTGAA-1	Olfactory Bulb 1	OBINH2	9	9
10X28_4_AAGAATCTTCTCTA-1	Olfactory Bulb 1	OBINH2	9	9
10X28_4_AACTCGGAGACGAG-1	Olfactory Bulb 1	OBINH2	9	9
10X28_4_AACTACCTCCTGTC-1	Olfactory Bulb 1	OBINH3	9	9
10X28_4_AACATTGATCTCAT-1	Olfactory Bulb 1	OBINH2	9	9
10X28_4_AAGAACGATGAAGA-1	Olfactory Bulb 1	OBINH3	9	9
10X28_4_AAGTTATGAGGAGC-1	Olfactory Bulb 1	OBDOP2	9	9
10X28_4_AAGTTATGCGTGAT-1	Olfactory Bulb 1	OBDOP2	9	9
10X28_4_AATCCTACCAGCTA-1	Olfactory Bulb 1	OBINH3	9	9
10X28_4_AAGTAACTGAGGGT-1	Olfactory Bulb 1	OBINH3	9	9
10X28_4_AAGCAAGATGGGAG-1	Olfactory Bulb 1	OBINH2	9	9
10X28_4_AAGGTCTGATCGGT-1	Olfactory Bulb 1	OBINH2	9	9
10X28_4_AAGGCTACCTGTAG-1	Olfactory Bulb 1	OBINH3	9	9
10X28_4_AATCCTACTCCTGC-1	Olfactory Bulb 1	OBINH2	9	9
10X28_4_AATAGGGACTACCC-1	Olfactory Bulb 1	OBINH2	9	9
10X28_4_AAGGCTTGTGCAAC-1	Olfactory Bulb 1	OBINH3	9	9
10X28_4_AAGTTCCTAAACAG-1	Olfactory Bulb 1	OBINH2	9	9
10X28_4_AAGCCAACTAACCG-1	Olfactory Bulb 1	OBINH2	9	9
10X28_4_ACACAGACCATGCA-1	Olfactory Bulb 1	OBINH2	9	9
10X28_4_AATTGATGCGTCTC-1	Olfactory Bulb 1	OBINH2	9	9
10X28_4_AATGGCTGCTGTAG-1	Olfactory Bulb 1	OBINH2	9	9
10X28_4_ACAAGCACTGTAGC-1	Olfactory Bulb 1	OBINH3	9	9
10X28_4_ACAAAGGAGGTATC-1	Olfactory Bulb 1	OBINH2	9	9
10X28_4_AATCCTTGGAATAG-1	Olfactory Bulb 1	OBINH3	9	9
10X28_4_AATTACGATGCACA-1	Olfactory Bulb 1	OBINH2	9	9
10X28_4_AATTCCTGCACTAG-1	Olfactory Bulb 1	OBDOP2	9	9
10X28_4_ACAAATTGTACGAC-1	Olfactory Bulb 1	OBINH2	9	9
10X28_4_AATGTAACTATGGC-1	Olfactory Bulb 1	OBINH2	9	9
10X28_4_AATTGTGAATGCTG-1	Olfactory Bulb 1	OBINH3	9	9
10X28_4_ACAACCGACTGCAA-1	Olfactory Bulb 1	OBINH2	9	9
10X28_4_AATCTAGACATGCA-1	Olfactory Bulb 1	OBINH2	9	9
10X28_4_ACCACCTGACTTTC-1	Olfactory Bulb 1	OBINH2	9	9
10X28_4_ACCCAAGATGACTG-1	Olfactory Bulb 1	OBINH3	9	9
10X28_4_ACACCCTGCTTCGC-1	Olfactory Bulb 1	OBINH1	9	9
10X28_4_ACAGTGTGGTTGTG-1	Olfactory Bulb 1	OBINH2	9	9
10X28_4_ACCACCTGCATTTC-1	Olfactory Bulb 1	OBINH2	9	9
10X28_4_ACCCAAGATCTTTG-1	Olfactory Bulb 1	OBINH1	9	9
10X28_4_ACATTCTGGTTGGT-1	Olfactory Bulb 1	OBINH2	9	9
10X28_4_ACCAACGATCAGGT-1	Olfactory Bulb 1	OBINH2	9	9
10X28_4_ACATGGTGGCGTTA-1	Olfactory Bulb 1	OBINH1	9	9
10X28_4_ACAGGTACCCTTCG-1	Olfactory Bulb 1	OBINH2	9	9
10X28_4_ACCATTTGAGAGTA-1	Olfactory Bulb 1	OBINH2	9	9
10X28_4_ACATCACTCTACTT-1	Olfactory Bulb 1	OBINH2	9	9
10X28_4_ACAGTTCTAACTGC-1	Olfactory Bulb 1	OBINH2	9	9
10X28_4_ACCCTCGATCACCC-1	Olfactory Bulb 1	OBINH1	9	9
10X28_4_ACCGTGCTCCGTAA-1	Olfactory Bulb 1	OBINH3	9	9
10X28_4_ACCGTGCTCGGTAT-1	Olfactory Bulb 1	OBINH3	9	9
10X28_4_ACCCGTTGGGTAGG-1	Olfactory Bulb 1	OBDOP2	9	9
10X28_4_ACGATTCTTAGTCG-1	Olfactory Bulb 1	OBINH2	9	9
10X28_4_ACGAACACTAAGGA-1	Olfactory Bulb 1	OBINH1	9	9
10X28_4_ACCCAGCTCGTTAG-1	Olfactory Bulb 1	OBINH2	9	9
10X28_4_ACGTGCCTGGGACA-1	Olfactory Bulb 1	OBINH2	9	9
10X28_4_ACGTTACTTGCTTT-1	Olfactory Bulb 1	OBINH3	9	9
10X28_4_ACGCTGCTTGCCTC-1	Olfactory Bulb 1	OBINH2	9	9
10X28_4_ACTCGCACGATACC-1	Olfactory Bulb 1	OBINH2	9	9
10X28_4_ACGGCTCTTCTACT-1	Olfactory Bulb 1	OBINH3	9	9
10X28_4_ACTACGGACTATTC-1	Olfactory Bulb 1	OBINH2	9	9
10X28_4_ACGTCGCTTCCAGA-1	Olfactory Bulb 1	OBINH2	9	9
10X28_4_ACTTGTACTGTCCC-1	Olfactory Bulb 1	OBINH2	9	9
10X28_4_AGAATACTTGCTCC-1	Olfactory Bulb 1	OBINH3	9	9
10X28_4_ACTGAGACTACAGC-1	Olfactory Bulb 1	OBINH2	9	9
10X28_4_AGACCTGACCTTCG-1	Olfactory Bulb 1	OBINH3	9	9
10X28_4_AGAATACTATCTCT-1	Olfactory Bulb 1	OBINH1	9	9
10X28_4_AGAATGGAAGCCTA-1	Olfactory Bulb 1	OBINH2	9	9
10X28_4_ACTTTGTGAGCAAA-1	Olfactory Bulb 1	OBINH3	9	9
10X28_4_ACTTGTACACAGCT-1	Olfactory Bulb 1	OBINH2	9	9
10X28_4_AGAATGGATCCTAT-1	Olfactory Bulb 1	OBINH2	9	9
10X28_4_AGAAAGTGAACGAA-1	Olfactory Bulb 1	OBINH2	9	9
10X28_4_ACTGTGGACATCAG-1	Olfactory Bulb 1	OBINH2	9	9
10X28_4_AGAACAGACAGAGG-1	Olfactory Bulb 1	OBDOP2	9	9
10X28_4_ACTTCAACTTCTGT-1	Olfactory Bulb 1	OBINH2	9	9
10X28_4_AGAATACTATTTCC-1	Olfactory Bulb 1	OBINH2	9	9
10X28_4_AGACTCGATACAGC-1	Olfactory Bulb 1	OBINH2	9	9
10X28_4_AGAATGGAACCTAG-1	Olfactory Bulb 1	OBINH1	9	9
10X28_4_AGAGGTCTGCGGAA-1	Olfactory Bulb 1	OBINH2	9	9
10X28_4_AGCATCGACAAGCT-1	Olfactory Bulb 1	OBINH2	9	9
10X28_4_AGATCGTGATCACG-1	Olfactory Bulb 1	OBINH2	9	9
10X28_4_AGCATCGAGAGAGC-1	Olfactory Bulb 1	OBINH2	9	9
10X28_4_AGCAAAGACCAGTA-1	Olfactory Bulb 1	OBINH2	9	9
10X28_4_AGATATTGTTATCC-1	Olfactory Bulb 1	OBINH1	9	9
10X28_4_AGCCTCTGAAGAAC-1	Olfactory Bulb 1	OBINH1	9	9
10X28_4_AGCCTCTGTGAGGG-1	Olfactory Bulb 1	OBINH2	9	9
10X28_4_AGAGTCTGCCTGTC-1	Olfactory Bulb 1	OBINH2	9	9
10X28_4_AGCCACCTGGAGTG-1	Olfactory Bulb 1	OBDOP2	9	9
10X28_4_AGAGTCACGGTTTG-1	Olfactory Bulb 1	OBINH2	9	9
10X28_4_AGCCGTCTTAGAAG-1	Olfactory Bulb 1	OBINH2	9	9
10X28_4_AGGCTAACTGCGTA-1	Olfactory Bulb 1	OBINH1	9	9
10X28_4_AGCTCGCTGAAAGT-1	Olfactory Bulb 1	OBINH3	9	9
10X28_4_AGCTTTACAGTCTG-1	Olfactory Bulb 1	OBINH2	9	9
10X28_4_AGGGTTTGAGATCC-1	Olfactory Bulb 1	OBINH2	9	9
10X28_4_AGGCTAACGTGTCA-1	Olfactory Bulb 1	OBINH3	9	9
10X28_4_AGGGCCTGGACAGG-1	Olfactory Bulb 1	OBINH3	9	9
10X28_4_AGCTCGCTTGTGGT-1	Olfactory Bulb 1	OBINH2	9	9
10X28_4_AGCTTTACCACAAC-1	Olfactory Bulb 1	OBINH2	9	9
10X28_4_AGCGATTGTGGTTG-1	Olfactory Bulb 1	OBINH2	9	9
10X28_4_AGCGGCACGTCGTA-1	Olfactory Bulb 1	OBINH2	9	9
10X28_4_AGCTTACTTGGTAC-1	Olfactory Bulb 1	OBINH2	9	9
10X28_4_AGGGAGTGAAGAAC-1	Olfactory Bulb 1	OBINH1	9	9
10X28_4_AGGTCATGTCAGTG-1	Olfactory Bulb 1	OBINH2	9	9
10X28_4_AGTAGAGACCTTCG-1	Olfactory Bulb 1	OBINH2	9	9
10X28_4_AGGTGGGACTGGAT-1	Olfactory Bulb 1	OBINH3	9	9
10X28_4_AGTCTTACTGACAC-1	Olfactory Bulb 1	OBINH2	9	9
10X28_4_AGTCGAACGAACCT-1	Olfactory Bulb 1	OBINH3	9	9
10X28_4_AGTACTCTTCTCCG-1	Olfactory Bulb 1	OBINH2	9	9
10X28_4_AGGTTCGATGAGCT-1	Olfactory Bulb 1	OBINH2	9	9
10X28_4_AGTCCAGAAACCGT-1	Olfactory Bulb 1	OBINH2	9	9
10X28_4_AGGTTGTGACTGGT-1	Olfactory Bulb 1	OBINH2	9	9
10X28_4_AGTCTTACAGGTCT-1	Olfactory Bulb 1	OBINH2	9	9
10X28_4_AGTATAACCTGTTT-1	Olfactory Bulb 1	OBINH2	9	9
10X28_4_AGGTGTTGCTCCAC-1	Olfactory Bulb 1	OBINH2	9	9
10X28_4_AGTGAAGAACAGTC-1	Olfactory Bulb 1	OBINH2	9	9
10X28_4_AGTTGTCTTGGATC-1	Olfactory Bulb 1	OBINH2	9	9
10X28_4_ATACCTACCCATGA-1	Olfactory Bulb 1	OBINH3	9	9
10X28_4_ATACGGACCAGTTG-1	Olfactory Bulb 1	OBINH2	9	9
10X28_4_AGTGTGACTTAGGC-1	Olfactory Bulb 1	OBINH3	9	9
10X28_4_AGTGTTCTTAGAGA-1	Olfactory Bulb 1	OBINH3	9	9
10X28_4_AGTGTGACCCACAA-1	Olfactory Bulb 1	OBINH2	9	9
10X28_4_AGTGCAACAGTACC-1	Olfactory Bulb 1	OBINH3	9	9
10X28_4_ATAACAACGTTGGT-1	Olfactory Bulb 1	OBINH2	9	9
10X28_4_ATACGTCTATGACC-1	Olfactory Bulb 1	OBDOP2	9	9
10X28_4_AGTTGTCTGAGCTT-1	Olfactory Bulb 1	OBINH3	9	9
10X28_4_ATCAAATGCGTGAT-1	Olfactory Bulb 1	OBINH3	9	9
10X28_4_ATAGTCCTAACGAA-1	Olfactory Bulb 1	OBINH2	9	9
10X28_4_ATAGGCTGTCCGAA-1	Olfactory Bulb 1	OBINH2	9	9
10X28_4_ATATGAACAGCCAT-1	Olfactory Bulb 1	OBINH2	9	9
10X28_4_ATCAGGTGGTACCA-1	Olfactory Bulb 1	OBINH2	9	9
10X28_4_ATCACGGATTTCGT-1	Olfactory Bulb 1	OBINH2	9	9
10X28_4_ATCAACCTGAAACA-1	Olfactory Bulb 1	OBINH2	9	9
10X28_4_ATAGTTGACCTTAT-1	Olfactory Bulb 1	OBINH1	9	9
10X28_4_ATCCATACCGAATC-1	Olfactory Bulb 1	OBINH2	9	9
10X28_4_ATAGGAGATTCGGA-1	Olfactory Bulb 1	OBINH3	9	9
10X28_4_ATCCTAACCAGTCA-1	Olfactory Bulb 1	OBDOP2	9	9
10X28_4_ATCCTAACTGGAGG-1	Olfactory Bulb 1	OBINH3	9	9
10X28_4_ATAGGCTGCGTTAG-1	Olfactory Bulb 1	OBINH2	9	9
10X28_4_ATCTACACTCGCCT-1	Olfactory Bulb 1	OBINH2	9	9
10X28_4_ATGACGTGGATACC-1	Olfactory Bulb 1	OBINH2	9	9
10X28_4_ATCTACACTGTTTC-1	Olfactory Bulb 1	OBINH1	9	9
10X28_4_ATCGGTGACGAATC-1	Olfactory Bulb 1	OBINH2	9	9
10X28_4_ATCTTGACTGCAAC-1	Olfactory Bulb 1	OBINH3	9	9
10X28_4_ATGCAGTGGGACAG-1	Olfactory Bulb 1	OBINH2	9	9
10X28_4_ATCGCGCTTACTTC-1	Olfactory Bulb 1	OBDOP2	9	9
10X28_4_ATCGCAGACTTGCC-1	Olfactory Bulb 1	OBINH2	9	9
10X28_4_ATGCACGAGTCATG-1	Olfactory Bulb 1	OBINH2	9	9
10X28_4_ATTCGACTGTAGCT-1	Olfactory Bulb 1	OBINH2	9	9
10X28_4_ATGTACCTCCGTTC-1	Olfactory Bulb 1	OBINH1	9	9
10X28_4_ATTCGGGATTACTC-1	Olfactory Bulb 1	OBINH3	9	9
10X28_4_ATTATGGAGTACCA-1	Olfactory Bulb 1	OBINH2	9	9
10X28_4_ATGTCGGACTTCGC-1	Olfactory Bulb 1	OBINH2	9	9
10X28_4_ATTGAATGAAGTGA-1	Olfactory Bulb 1	OBINH2	9	9
10X28_4_ATGGACACCTCAAG-1	Olfactory Bulb 1	OBINH2	9	9
10X28_4_ATGGGTACTCACGA-1	Olfactory Bulb 1	OBINH2	9	9
10X28_4_CAAATATGAACGAA-1	Olfactory Bulb 1	OBINH3	9	9
10X28_4_ATTTCTCTGTCAAC-1	Olfactory Bulb 1	OBINH2	9	9
10X28_4_CAACCAGAGGTAGG-1	Olfactory Bulb 1	OBINH2	9	9
10X28_4_ATTTAGGAATTTCC-1	Olfactory Bulb 1	OBINH3	9	9
10X28_4_CAACTTTGGCCAAT-1	Olfactory Bulb 1	OBINH3	9	9
10X28_4_CAAAGCTGGGTGGA-1	Olfactory Bulb 1	OBINH3	9	9
10X28_4_CAACCGCTGACGAG-1	Olfactory Bulb 1	OBINH3	9	9
10X28_4_CAAGCTGAAGTCAC-1	Olfactory Bulb 1	OBINH2	9	9
10X28_4_ATTTCCGACGTACA-1	Olfactory Bulb 1	OBINH3	9	9
10X28_4_ATTTAGGAGTTCTT-1	Olfactory Bulb 1	OBINH3	9	9
10X28_4_ATTGCGGATGCCTC-1	Olfactory Bulb 1	OBINH3	9	9
10X28_4_CAATAAACCGAATC-1	Olfactory Bulb 1	OBINH2	9	9
10X28_4_CAATTCTGGGAGGT-1	Olfactory Bulb 1	OBINH2	9	9
10X28_4_CACAGATGCTGAAC-1	Olfactory Bulb 1	OBINH2	9	9
10X28_4_CACGATGATGACTG-1	Olfactory Bulb 1	OBINH2	9	9
10X28_4_CAATATGATGGGAG-1	Olfactory Bulb 1	OBINH2	9	9
10X28_4_CACTAGGACGGGAA-1	Olfactory Bulb 1	OBINH2	9	9
10X28_4_CACAGCCTAAGGCG-1	Olfactory Bulb 1	OBINH3	9	9
10X28_4_CACTAGGAACCGAT-1	Olfactory Bulb 1	OBINH3	9	9
10X28_4_CACGGGACGGTCAT-1	Olfactory Bulb 1	OBINH2	9	9
10X28_4_CACGACCTTATGGC-1	Olfactory Bulb 1	OBINH3	9	9
10X28_4_CAATATGAGGCAAG-1	Olfactory Bulb 1	OBDOP2	9	9
10X28_4_CAATTCTGTCTCAT-1	Olfactory Bulb 1	OBINH2	9	9
10X28_4_CACGGGTGGAGCTT-1	Olfactory Bulb 1	OBINH2	9	9
10X28_4_CAGCTCACCCACCT-1	Olfactory Bulb 1	OBINH1	9	9
10X28_4_CAGACATGAATGCC-1	Olfactory Bulb 1	OBINH1	9	9
10X28_4_CAGCTAGAATCGAC-1	Olfactory Bulb 1	OBINH2	9	9
10X28_4_CACTCTCTCTCTCG-1	Olfactory Bulb 1	OBINH3	9	9
10X28_4_CAGACCCTAAGTGA-1	Olfactory Bulb 1	OBINH2	9	9
10X28_4_CAGAGGGATTCCCG-1	Olfactory Bulb 1	OBINH2	9	9
10X28_4_CAGACTGAGAGCAG-1	Olfactory Bulb 1	OBDOP2	9	9
10X28_4_CAGCCTACTGGGAG-1	Olfactory Bulb 1	OBINH2	9	9
10X28_4_CAGCAATGCAGTTG-1	Olfactory Bulb 1	OBINH2	9	9
10X28_4_CAGACATGATGTCG-1	Olfactory Bulb 1	OBDOP2	9	9
10X28_4_CACTTTGACTAGAC-1	Olfactory Bulb 1	OBINH2	9	9
10X28_4_CAGTTGGAGTAAGA-1	Olfactory Bulb 1	OBINH2	9	9
10X28_4_CATAAATGCGTAGT-1	Olfactory Bulb 1	OBINH3	9	9
10X28_4_CATGTTTGGACGGA-1	Olfactory Bulb 1	OBINH3	9	9
10X28_4_CAGGAACTTTCTTG-1	Olfactory Bulb 1	OBINH3	9	9
10X28_4_CATACTACGCGAGA-1	Olfactory Bulb 1	OBINH2	9	9
10X28_4_CAGGTTGAGTACGT-1	Olfactory Bulb 1	OBINH2	9	9
10X28_4_CATCGGCTTGTTCT-1	Olfactory Bulb 1	OBINH3	9	9
10X28_4_CAGCTCACTGTGAC-1	Olfactory Bulb 1	OBINH2	9	9
10X28_4_CATCTCCTCAACTG-1	Olfactory Bulb 1	OBINH2	9	9
10X28_4_CAGGTATGTCGCAA-1	Olfactory Bulb 1	OBINH2	9	9
10X28_4_CAGGAACTACTACG-1	Olfactory Bulb 1	OBINH2	9	9
10X28_4_CAGTTTACTGTTCT-1	Olfactory Bulb 1	OBINH2	9	9
10X28_4_CATGTTACGTTACG-1	Olfactory Bulb 1	OBINH3	9	9
10X28_4_CATGTTTGGGTACT-1	Olfactory Bulb 1	OBINH2	9	9
10X28_4_CATGGATGTGCTGA-1	Olfactory Bulb 1	OBINH2	9	9
10X28_4_CAGGAACTGAATGA-1	Olfactory Bulb 1	OBINH2	9	9
10X28_4_CATAACCTGCTCCT-1	Olfactory Bulb 1	OBINH2	9	9
10X28_4_CCAATGGATCCTCG-1	Olfactory Bulb 1	OBINH2	9	9
10X28_4_CCAACCTGAAGGTA-1	Olfactory Bulb 1	OBINH2	9	9
10X28_4_CCAAGATGTGATGC-1	Olfactory Bulb 1	OBINH2	9	9
10X28_4_CCAATGGACAGGAG-1	Olfactory Bulb 1	OBINH2	9	9
10X28_4_CCAGCGGACGTGAT-1	Olfactory Bulb 1	OBINH2	9	9
10X28_4_CCAAGTGACGTTAG-1	Olfactory Bulb 1	OBINH2	9	9
10X28_4_CCAAGAACGAGATA-1	Olfactory Bulb 1	OBINH2	9	9
10X28_4_CATTTCGATCTCCG-1	Olfactory Bulb 1	OBINH3	9	9
10X28_4_CCAAGTGACACAAC-1	Olfactory Bulb 1	OBINH3	9	9
10X28_4_CCAACCTGCCTGTC-1	Olfactory Bulb 1	OBDOP2	9	9
10X28_4_CCAGACCTGAATCC-1	Olfactory Bulb 1	OBINH2	9	9
10X28_4_CCAAGTGACCCTCA-1	Olfactory Bulb 1	OBINH3	9	9
10X28_4_CCCGATTGAGTGCT-1	Olfactory Bulb 1	OBINH2	9	9
10X28_4_CCCGATTGCACAAC-1	Olfactory Bulb 1	OBINH2	9	9
10X28_4_CCATAGGAGAACTC-1	Olfactory Bulb 1	OBINH1	9	9
10X28_4_CCAGCTACGATGAA-1	Olfactory Bulb 1	OBINH2	9	9
10X28_4_CCATATACCCCGTT-1	Olfactory Bulb 1	OBINH2	9	9
10X28_4_CCCACATGAGGGTG-1	Olfactory Bulb 1	OBINH2	9	9
10X28_4_CCCGGAGAGAGATA-1	Olfactory Bulb 1	OBINH3	9	9
10X28_4_CCAGCTACGAGCAG-1	Olfactory Bulb 1	OBINH3	9	9
10X28_4_CCATCGTGACGCTA-1	Olfactory Bulb 1	OBINH2	9	9
10X28_4_CCTAAGGACCCAAA-1	Olfactory Bulb 1	OBINH3	9	9
10X28_4_CCGTACACTTACTC-1	Olfactory Bulb 1	OBINH3	9	9
10X28_4_CGAAGACTAGGAGC-1	Olfactory Bulb 1	OBINH2	9	9
10X28_4_CGAACATGGAGCTT-1	Olfactory Bulb 1	OBDOP2	9	9
10X28_4_CCTCTACTCATTCT-1	Olfactory Bulb 1	OBINH3	9	9
10X28_4_CCTGACTGTGTAGC-1	Olfactory Bulb 1	OBINH2	9	9
10X28_4_CCTTAATGTGCAAC-1	Olfactory Bulb 1	OBINH2	9	9
10X28_4_CCGCTATGAGAATG-1	Olfactory Bulb 1	OBINH3	9	9
10X28_4_CCGGAGTGGCGAGA-1	Olfactory Bulb 1	OBINH1	9	9
10X28_4_CCTTCACTATACCG-1	Olfactory Bulb 1	OBINH3	9	9
10X28_4_CCTAAGGATGAGGG-1	Olfactory Bulb 1	OBINH2	9	9
10X28_4_CGAACATGATCGTG-1	Olfactory Bulb 1	OBINH3	9	9
10X28_4_CCTCATCTGACGAG-1	Olfactory Bulb 1	OBINH1	9	9
10X28_4_CCTTCACTTGTAGC-1	Olfactory Bulb 1	OBINH2	9	9
10X28_4_CGAAGTACTTGTCT-1	Olfactory Bulb 1	OBINH2	9	9
10X28_4_CGAGGGCTTGTGGT-1	Olfactory Bulb 1	OBINH2	9	9
10X28_4_CGAGGCACGGATTC-1	Olfactory Bulb 1	OBINH2	9	9
10X28_4_CGAGCCGATTGACG-1	Olfactory Bulb 1	OBINH2	9	9
10X28_4_CGACGTCTATTCCT-1	Olfactory Bulb 1	OBINH1	9	9
10X28_4_CGAGCGTGTCCTTA-1	Olfactory Bulb 1	OBINH2	9	9
10X28_4_CGACTCTGGGAAAT-1	Olfactory Bulb 1	OBINH3	9	9
10X28_4_CGCACTACCTTGGA-1	Olfactory Bulb 1	OBINH3	9	9
10X28_4_CGCCGAGAGAGATA-1	Olfactory Bulb 1	OBINH3	9	9
10X28_4_CGAGTATGGGTACT-1	Olfactory Bulb 1	OBINH3	9	9
10X28_4_CGATCCACAGTCAC-1	Olfactory Bulb 1	OBINH1	9	9
10X28_4_CGAGAACTCGCATA-1	Olfactory Bulb 1	OBINH2	9	9
10X28_4_CGTGAATGACCTCC-1	Olfactory Bulb 1	OBINH2	9	9
10X28_4_CGGCACGAGTCACA-1	Olfactory Bulb 1	OBINH2	9	9
10X28_4_CGTCAAGACTCGAA-1	Olfactory Bulb 1	OBINH2	9	9
10X28_4_CGGATAACTTACCT-1	Olfactory Bulb 1	OBINH2	9	9
10X28_4_CGGCCAGATTGCAG-1	Olfactory Bulb 1	OBINH1	9	9
10X28_4_CGTACCTGACCAAC-1	Olfactory Bulb 1	OBINH2	9	9
10X28_4_CGCTACACGAATCC-1	Olfactory Bulb 1	OBINH1	9	9
10X28_4_CGCTAAGAGCTGAT-1	Olfactory Bulb 1	OBINH2	9	9
10X28_4_CGTACAGATTTCAC-1	Olfactory Bulb 1	OBINH3	9	9
10X28_4_CGTCCATGATTCGG-1	Olfactory Bulb 1	OBINH1	9	9
10X28_4_CTACTATGCGGTAT-1	Olfactory Bulb 1	OBINH3	9	9
10X28_4_CTAACACTAAACGA-1	Olfactory Bulb 1	OBINH2	9	9
10X28_4_CTACGGCTGAACTC-1	Olfactory Bulb 1	OBINH2	9	9
10X28_4_CTAGAGACTCGATG-1	Olfactory Bulb 1	OBINH2	9	9
10X28_4_CTAACGGACATGCA-1	Olfactory Bulb 1	OBINH2	9	9
10X28_4_CTAGAGACCCCAAA-1	Olfactory Bulb 1	OBINH2	9	9
10X28_4_CTAAACCTCCGTAA-1	Olfactory Bulb 1	OBINH3	9	9
10X28_4_CGTTTAACTGTGCA-1	Olfactory Bulb 1	OBINH3	9	9
10X28_4_CTATAGCTTCCGTC-1	Olfactory Bulb 1	OBINH2	9	9
10X28_4_CTACCTCTCAGATC-1	Olfactory Bulb 1	OBINH3	9	9
10X28_4_CTACTCCTAAGGCG-1	Olfactory Bulb 1	OBINH2	9	9
10X28_4_CTAGTTACACCATG-1	Olfactory Bulb 1	OBINH3	9	9
10X28_4_CTATAAGAGGTGAG-1	Olfactory Bulb 1	OBINH2	9	9
10X28_4_CGTTTAACGCTTCC-1	Olfactory Bulb 1	OBINH2	9	9
10X28_4_CTAGGCCTACTCAG-1	Olfactory Bulb 1	OBINH3	9	9
10X28_4_CTAGTTTGCCTTAT-1	Olfactory Bulb 1	OBINH2	9	9
10X28_4_CTAAGGACTGCTAG-1	Olfactory Bulb 1	OBINH2	9	9
10X28_4_CTAAGGTGTGCTGA-1	Olfactory Bulb 1	OBINH2	9	9
10X28_4_CTAGGTGAGACACT-1	Olfactory Bulb 1	OBINH1	9	9
10X28_4_CTAGGATGCCTACC-1	Olfactory Bulb 1	OBINH2	9	9
10X28_4_CTACCTCTTCGTTT-1	Olfactory Bulb 1	OBINH1	9	9
10X28_4_CTCAGCTGACTGGT-1	Olfactory Bulb 1	OBINH2	9	9
10X28_4_CTCAATTGCGAACT-1	Olfactory Bulb 1	OBINH2	9	9
10X28_4_CTCCATCTAACCAC-1	Olfactory Bulb 1	OBINH3	9	9
10X28_4_CTGACAGACCTCCA-1	Olfactory Bulb 1	OBINH2	9	9
10X28_4_CTATGTTGCGTCTC-1	Olfactory Bulb 1	OBINH3	9	9
10X28_4_CTCCTACTCTTGTT-1	Olfactory Bulb 1	OBINH2	9	9
10X28_4_CTATCATGAGCATC-1	Olfactory Bulb 1	OBINH3	9	9
10X28_4_CTCCGAACCATCAG-1	Olfactory Bulb 1	OBINH3	9	9
10X28_4_CTCAGAGAGAGAGC-1	Olfactory Bulb 1	OBINH2	9	9
10X28_4_CTCAGGCTGTAAAG-1	Olfactory Bulb 1	OBINH3	9	9
10X28_4_CTCGCATGCAGATC-1	Olfactory Bulb 1	OBINH2	9	9
10X28_4_CTCAGGCTGGTAGG-1	Olfactory Bulb 1	OBINH3	9	9
10X28_4_CTTATCGACTTTAC-1	Olfactory Bulb 1	OBINH3	9	9
10X28_4_CTTTACGATGAGCT-1	Olfactory Bulb 1	OBINH2	9	9
10X28_4_CTTCACCTGGGACA-1	Olfactory Bulb 1	OBINH2	9	9
10X28_4_CTGCGACTTGACTG-1	Olfactory Bulb 1	OBINH1	9	9
10X28_4_CTGATTTGTTCTGT-1	Olfactory Bulb 1	OBINH2	9	9
10X28_4_CTTTAGACTAGTCG-1	Olfactory Bulb 1	OBINH2	9	9
10X28_4_CTGGATGATGTGAC-1	Olfactory Bulb 1	OBINH2	9	9
10X28_4_CTGGAAACTGACCA-1	Olfactory Bulb 1	OBINH2	9	9
10X28_4_CTGCAGCTTAAGCC-1	Olfactory Bulb 1	OBINH2	9	9
10X28_4_CTGGATGAAAAACG-1	Olfactory Bulb 1	OBINH2	9	9
10X28_4_CTTCATGAACACGT-1	Olfactory Bulb 1	OBINH3	9	9
10X28_4_GAACCTGAAGAACA-1	Olfactory Bulb 1	OBDOP2	9	9
10X28_4_GACACTGAATGTGC-1	Olfactory Bulb 1	OBINH2	9	9
10X28_4_GAAAGATGCCATGA-1	Olfactory Bulb 1	OBINH3	9	9
10X28_4_GAATGCTGTACTCT-1	Olfactory Bulb 1	OBINH1	9	9
10X28_4_GAAGGTCTAGCGGA-1	Olfactory Bulb 1	OBINH2	9	9
10X28_4_GAATTAACCGATAC-1	Olfactory Bulb 1	OBINH2	9	9
10X28_4_GAAAGATGGCGAGA-1	Olfactory Bulb 1	OBINH3	9	9
10X28_4_GAACCAACTGAACC-1	Olfactory Bulb 1	OBINH2	9	9
10X28_4_GAAGTGCTCAGCTA-1	Olfactory Bulb 1	OBINH3	9	9
10X28_4_GAAAGATGTGAGGG-1	Olfactory Bulb 1	OBDOP2	9	9
10X28_4_GAAGCGGATTCCAT-1	Olfactory Bulb 1	OBINH3	9	9
10X28_4_GAAGCTTGTCTTTG-1	Olfactory Bulb 1	OBINH2	9	9
10X28_4_GACTTTACGACAGG-1	Olfactory Bulb 1	OBINH2	9	9
10X28_4_GACGCCGAAGTGCT-1	Olfactory Bulb 1	OBINH3	9	9
10X28_4_GACAGGGAGACAAA-1	Olfactory Bulb 1	OBINH2	9	9
10X28_4_GAGCAACTATGTCG-1	Olfactory Bulb 1	OBDOP2	9	9
10X28_4_GACTGAACGTAAAG-1	Olfactory Bulb 1	OBINH2	9	9
10X28_4_GAGAAATGAAGCCT-1	Olfactory Bulb 1	OBINH3	9	9
10X28_4_GACGGCACGTAAGA-1	Olfactory Bulb 1	OBINH1	9	9
10X28_4_GACGCTCTACCTAG-1	Olfactory Bulb 1	OBINH2	9	9
10X28_4_GAGCAGGACCTGAA-1	Olfactory Bulb 1	OBINH1	9	9
10X28_4_GACGAGGACTTGGA-1	Olfactory Bulb 1	OBINH2	9	9
10X28_4_GACTACGAGTCTAG-1	Olfactory Bulb 1	OBINH3	9	9
10X28_4_GACCCTACAACCTG-1	Olfactory Bulb 1	OBINH1	9	9
10X28_4_GAGAAATGAGAATG-1	Olfactory Bulb 1	OBINH1	9	9
10X28_4_GACCAAACCATGCA-1	Olfactory Bulb 1	OBINH2	9	9
10X28_4_GACTGAACCGCCTT-1	Olfactory Bulb 1	OBINH2	9	9
10X28_4_GATAAGGAATTCGG-1	Olfactory Bulb 1	OBINH2	9	9
10X28_4_GAGGGAACCCCTTG-1	Olfactory Bulb 1	OBINH3	9	9
10X28_4_GAGTGACTCGCATA-1	Olfactory Bulb 1	OBINH3	9	9
10X28_4_GATAATACTGAACC-1	Olfactory Bulb 1	OBINH3	9	9
10X28_4_GATACTCTCGATAC-1	Olfactory Bulb 1	OBINH3	9	9
10X28_4_GATAGAGATGGTCA-1	Olfactory Bulb 1	OBINH3	9	9
10X28_4_GAGCATACAATGCC-1	Olfactory Bulb 1	OBINH2	9	9
10X28_4_GAGGCAGATTTCGT-1	Olfactory Bulb 1	OBINH1	9	9
10X28_4_GAGGGAACCTTGCC-1	Olfactory Bulb 1	OBINH2	9	9
10X28_4_GAGGACGAAGTGCT-1	Olfactory Bulb 1	OBINH3	9	9
10X28_4_GAGCAGGATTGGTG-1	Olfactory Bulb 1	OBINH3	9	9
10X28_4_GAGTACTGTCTACT-1	Olfactory Bulb 1	OBINH2	9	9
10X28_4_GAGGACGATTACCT-1	Olfactory Bulb 1	OBINH2	9	9
10X28_4_GATCGTGAACACGT-1	Olfactory Bulb 1	OBINH2	9	9
10X28_4_GATGCATGCAGTTG-1	Olfactory Bulb 1	OBINH3	9	9
10X28_4_GATCGAACCGTGTA-1	Olfactory Bulb 1	OBINH2	9	9
10X28_4_GATCTTACTGTGAC-1	Olfactory Bulb 1	OBINH3	9	9
10X28_4_GATCGAACCTGTCC-1	Olfactory Bulb 1	OBINH2	9	9
10X28_4_GATCCGCTGAACCT-1	Olfactory Bulb 1	OBINH2	9	9
10X28_4_GATCGAACCAAGCT-1	Olfactory Bulb 1	OBINH2	9	9
10X28_4_GATATATGTAACGC-1	Olfactory Bulb 1	OBINH2	9	9
10X28_4_GATCCGCTGCGTTA-1	Olfactory Bulb 1	OBINH3	9	9
10X28_4_GCATGATGTATGGC-1	Olfactory Bulb 1	OBINH3	9	9
10X28_4_GCCATGCTTAGTCG-1	Olfactory Bulb 1	OBDOP2	9	9
10X28_4_GCCCATACGGAAGC-1	Olfactory Bulb 1	OBINH2	9	9
10X28_4_GCCGAGTGCGCTAA-1	Olfactory Bulb 1	OBINH1	9	9
10X28_4_GCAGATACGGTGTT-1	Olfactory Bulb 1	OBDOP2	9	9
10X28_4_GCATCAGAACTGTG-1	Olfactory Bulb 1	OBINH3	9	9
10X28_4_GCCCAGGATGACTG-1	Olfactory Bulb 1	OBINH2	9	9
10X28_4_GCCATCACTGGCAT-1	Olfactory Bulb 1	OBINH3	9	9
10X28_4_GCACTGCTCGATAC-1	Olfactory Bulb 1	OBINH3	9	9
10X28_4_GCCATCACTGGGAG-1	Olfactory Bulb 1	OBINH2	9	9
10X28_4_GCAGCGTGTCCTAT-1	Olfactory Bulb 1	OBINH3	9	9
10X28_4_GCACAAACGGAACG-1	Olfactory Bulb 1	OBINH2	9	9
10X28_4_GCACCACTTTCCGC-1	Olfactory Bulb 1	OBINH2	9	9
10X28_4_GCTAGATGACCACA-1	Olfactory Bulb 1	OBINH2	9	9
10X28_4_GCGGAGCTGTCAAC-1	Olfactory Bulb 1	OBINH3	9	9
10X28_4_GCCTACACTACGAC-1	Olfactory Bulb 1	OBINH1	9	9
10X28_4_GCCGGAACGTCATG-1	Olfactory Bulb 1	OBINH2	9	9
10X28_4_GCGCATCTCAAAGA-1	Olfactory Bulb 1	OBINH1	9	9
10X28_4_GCGGACTGGGGCAA-1	Olfactory Bulb 1	OBDOP2	9	9
10X28_4_GCCTACACGCGTTA-1	Olfactory Bulb 1	OBINH3	9	9
10X28_4_GCGAGCACTGGTCA-1	Olfactory Bulb 1	OBINH2	9	9
10X28_4_GCTAGAACTTCCGC-1	Olfactory Bulb 1	OBINH1	9	9
10X28_4_GCGTAATGATCGAC-1	Olfactory Bulb 1	OBINH2	9	9
10X28_4_GCTACGCTGGAGTG-1	Olfactory Bulb 1	OBINH3	9	9
10X28_4_GCGCATCTCTGTCC-1	Olfactory Bulb 1	OBINH3	9	9
10X28_4_GCGGAGCTGCCATA-1	Olfactory Bulb 1	OBINH2	9	9
10X28_4_GCTCGACTCATTGG-1	Olfactory Bulb 1	OBINH3	9	9
10X28_4_GGACATTGGACACT-1	Olfactory Bulb 1	OBINH3	9	9
10X28_4_GGAACTTGGGTAAA-1	Olfactory Bulb 1	OBINH3	9	9
10X28_4_GGACCTCTGAGAGC-1	Olfactory Bulb 1	OBINH1	9	9
10X28_4_GGACCTCTGTAAGA-1	Olfactory Bulb 1	OBINH2	9	9
10X28_4_GGACGAGAAGCCAT-1	Olfactory Bulb 1	OBINH2	9	9
10X28_4_GGAACACTTCTGGA-1	Olfactory Bulb 1	OBINH2	9	9
10X28_4_GGAAGGTGTGTTTC-1	Olfactory Bulb 1	OBINH3	9	9
10X28_4_GGACCCGATCAAGC-1	Olfactory Bulb 1	OBDOP2	9	9
10X28_4_GGACGAGACTCAGA-1	Olfactory Bulb 1	OBINH2	9	9
10X28_4_GGAGCGCTCAAAGA-1	Olfactory Bulb 1	OBINH2	9	9
10X28_4_GGAGCAGATGCTTT-1	Olfactory Bulb 1	OBINH2	9	9
10X28_4_GGCCGAACGCGGAA-1	Olfactory Bulb 1	OBINH3	9	9
10X28_4_GGAGGTGACCTACC-1	Olfactory Bulb 1	OBDOP2	9	9
10X28_4_GGAGCAGATGACAC-1	Olfactory Bulb 1	OBINH2	9	9
10X28_4_GGATGTACCGCTAA-1	Olfactory Bulb 1	OBINH1	9	9
10X28_4_GGCTAATGAGTCAC-1	Olfactory Bulb 1	OBINH1	9	9
10X28_4_GGAGCGCTAGTGTC-1	Olfactory Bulb 1	OBINH3	9	9
10X28_4_GGCAAGGACTGTAG-1	Olfactory Bulb 1	OBINH2	9	9
10X28_4_GGCGCATGGTGTCA-1	Olfactory Bulb 1	OBINH2	9	9
10X28_4_GGCTAAACTGTCCC-1	Olfactory Bulb 1	OBINH2	9	9
10X28_4_GGCGACTGACGCAT-1	Olfactory Bulb 1	OBINH2	9	9
10X28_4_GGCGGACTCTGACA-1	Olfactory Bulb 1	OBINH3	9	9
10X28_4_GGAGTTTGCCCTTG-1	Olfactory Bulb 1	OBINH2	9	9
10X28_4_GGCCCAGAGAATCC-1	Olfactory Bulb 1	OBINH2	9	9
10X28_4_GGCCACGAGAGAGC-1	Olfactory Bulb 1	OBINH2	9	9
10X28_4_GGGTAACTTGGCAT-1	Olfactory Bulb 1	OBINH2	9	9
10X28_4_GGGTTAACCCACCT-1	Olfactory Bulb 1	OBINH2	9	9
10X28_4_GGGCAGCTGTCATG-1	Olfactory Bulb 1	OBINH2	9	9
10X28_4_GGGACCTGTGTCTT-1	Olfactory Bulb 1	OBINH2	9	9
10X28_4_GGGCCATGCGAGAG-1	Olfactory Bulb 1	OBINH2	9	9
10X28_4_GGTGATACTGGTTG-1	Olfactory Bulb 1	OBINH2	9	9
10X28_4_GGGACCACGCAGTT-1	Olfactory Bulb 1	OBINH3	9	9
10X28_4_GGTACATGCGAGAG-1	Olfactory Bulb 1	OBINH2	9	9
10X28_4_GGTCTAGAGGAACG-1	Olfactory Bulb 1	OBINH1	9	9
10X28_4_GGTAGTACTTACCT-1	Olfactory Bulb 1	OBINH2	9	9
10X28_4_GGGAAGACGCGAGA-1	Olfactory Bulb 1	OBINH2	9	9
10X28_4_GGTACTGACTCAAG-1	Olfactory Bulb 1	OBINH2	9	9
10X28_4_GGTTGAACAACAGA-1	Olfactory Bulb 1	OBINH2	9	9
10X28_4_GGTACTGATGGTTG-1	Olfactory Bulb 1	OBDOP2	9	9
10X28_4_GTCCACTGTGCATG-1	Olfactory Bulb 1	OBINH2	9	9
10X28_4_GTCATACTTCACCC-1	Olfactory Bulb 1	OBINH1	9	9
10X28_4_GTATCTACCGTACA-1	Olfactory Bulb 1	OBINH1	9	9
10X28_4_GTAGGTACGTTGCA-1	Olfactory Bulb 1	OBINH2	9	9
10X28_4_GTAGCCCTCATGGT-1	Olfactory Bulb 1	OBINH2	9	9
10X28_4_GTACTACTGCATAC-1	Olfactory Bulb 1	OBINH2	9	9
10X28_4_GTACTACTATCTTC-1	Olfactory Bulb 1	OBINH2	9	9
10X28_4_GTAATATGGGTTAC-1	Olfactory Bulb 1	OBINH2	9	9
10X28_4_GTAATATGGTCAAC-1	Olfactory Bulb 1	OBINH2	9	9
10X28_4_GTAGTGACTAAGCC-1	Olfactory Bulb 1	OBINH2	9	9
10X28_4_GTGGAGGACATGAC-1	Olfactory Bulb 1	OBINH2	9	9
10X28_4_GTGGATTGGTTGTG-1	Olfactory Bulb 1	OBINH3	9	9
10X28_4_GTTAAATGGAGAGC-1	Olfactory Bulb 1	OBINH2	9	9
10X28_4_GTCTAGGAACGCTA-1	Olfactory Bulb 1	OBINH3	9	9
10X28_4_GTTACGGAGCCATA-1	Olfactory Bulb 1	OBINH2	9	9
10X28_4_GTGCTAGAAAAGCA-1	Olfactory Bulb 1	OBINH3	9	9
10X28_4_GTGAACACTTCATC-1	Olfactory Bulb 1	OBINH2	9	9
10X28_4_GTGCTAGATTGCTT-1	Olfactory Bulb 1	OBINH2	9	9
10X28_4_GTCGACCTGTACGT-1	Olfactory Bulb 1	OBINH2	9	9
10X28_4_TAAACAACGTTGAC-1	Olfactory Bulb 1	OBINH3	9	9
10X28_4_TAACACCTTGGTGT-1	Olfactory Bulb 1	OBINH2	9	9
10X28_4_TAAAGACTCGTCTC-1	Olfactory Bulb 1	OBINH3	9	9
10X28_4_TAACTAGATGCCTC-1	Olfactory Bulb 1	OBINH1	9	9
10X28_4_TAACTAGACTCTCG-1	Olfactory Bulb 1	OBINH3	9	9
10X28_4_GTTCATACTATGCG-1	Olfactory Bulb 1	OBINH2	9	9
10X28_4_GTTATAGATGCAGT-1	Olfactory Bulb 1	OBDOP2	9	9
10X28_4_TAAGATTGTGTGAC-1	Olfactory Bulb 1	OBINH3	9	9
10X28_4_TAACGTCTGTCAAC-1	Olfactory Bulb 1	OBINH2	9	9
10X28_4_TAAATGTGCCTACC-1	Olfactory Bulb 1	OBINH2	9	9
10X28_4_TAAAGTTGAACCGT-1	Olfactory Bulb 1	OBINH2	9	9
10X28_4_TAACCGGAATCTTC-1	Olfactory Bulb 1	OBINH2	9	9
10X28_4_TAAAGACTTATGGC-1	Olfactory Bulb 1	OBINH3	9	9
10X28_4_TAACATGAGTTTGG-1	Olfactory Bulb 1	OBINH2	9	9
10X28_4_TAAGCTCTCCGTTC-1	Olfactory Bulb 1	OBINH2	9	9
10X28_4_TAAATCGACGTTAG-1	Olfactory Bulb 1	OBINH3	9	9
10X28_4_TACTAAGATCCTCG-1	Olfactory Bulb 1	OBINH2	9	9
10X28_4_TACGAGACTCAGAC-1	Olfactory Bulb 1	OBINH3	9	9
10X28_4_TACGCGCTCCCAAA-1	Olfactory Bulb 1	OBINH2	9	9
10X28_4_TACGCCACGAATAG-1	Olfactory Bulb 1	OBINH2	9	9
10X28_4_TACGATCTGGCAAG-1	Olfactory Bulb 1	OBINH2	9	9
10X28_4_TAATCCACGGTTTG-1	Olfactory Bulb 1	OBINH2	9	9
10X28_4_TACTACACCTGATG-1	Olfactory Bulb 1	OBINH2	9	9
10X28_4_TACCGGCTCCTTAT-1	Olfactory Bulb 1	OBINH1	9	9
10X28_4_TACGCAGAGCCATA-1	Olfactory Bulb 1	OBINH2	9	9
10X28_4_TACGGCCTGAGATA-1	Olfactory Bulb 1	OBINH3	9	9
10X28_4_TACAATGAGAGGCA-1	Olfactory Bulb 1	OBINH2	9	9
10X28_4_TACGCAGATGTCTT-1	Olfactory Bulb 1	OBINH1	9	9
10X28_4_TACATAGATGCTGA-1	Olfactory Bulb 1	OBINH2	9	9
10X28_4_TACGTTACTGCAAC-1	Olfactory Bulb 1	OBINH2	9	9
10X28_4_TACACACTTCGCTC-1	Olfactory Bulb 1	OBINH3	9	9
10X28_4_TACTGTTGCGGGAA-1	Olfactory Bulb 1	OBINH2	9	9
10X28_4_TAGATCCTTGAGGG-1	Olfactory Bulb 1	OBINH2	9	9
10X28_4_TAGCCCACTTGAGC-1	Olfactory Bulb 1	OBDOP2	9	9
10X28_4_TAGCCCACTCCTGC-1	Olfactory Bulb 1	OBINH2	9	9
10X28_4_TACTCCCTATCTTC-1	Olfactory Bulb 1	OBINH3	9	9
10X28_4_TACTCTGAACAGCT-1	Olfactory Bulb 1	OBINH2	9	9
10X28_4_TAGGCTGAAGAACA-1	Olfactory Bulb 1	OBINH2	9	9
10X28_4_TAGAAACTTGAGCT-1	Olfactory Bulb 1	OBINH2	9	9
10X28_4_TAGAGCACGAGACG-1	Olfactory Bulb 1	OBINH2	9	9
10X28_4_TAGATCCTGTCATG-1	Olfactory Bulb 1	OBINH3	9	9
10X28_4_TACTTTCTCGTACA-1	Olfactory Bulb 1	OBINH2	9	9
10X28_4_TACTCAACAGAAGT-1	Olfactory Bulb 1	OBINH2	9	9
10X28_4_TAGGACTGTCTACT-1	Olfactory Bulb 1	OBINH3	9	9
10X28_4_TAGAAACTCGTTAG-1	Olfactory Bulb 1	OBINH1	9	9
10X28_4_TAGACGTGTCAGTG-1	Olfactory Bulb 1	OBINH2	9	9
10X28_4_TAGGCTGATAGTCG-1	Olfactory Bulb 1	OBINH2	9	9
10X28_4_TATCGACTGTTGAC-1	Olfactory Bulb 1	OBINH2	9	9
10X28_4_TATCCAACATTCCT-1	Olfactory Bulb 1	OBINH2	9	9
10X28_4_TATCTCGACTGTTT-1	Olfactory Bulb 1	OBINH2	9	9
10X28_4_TATCACTGTATCGG-1	Olfactory Bulb 1	OBINH3	9	9
10X28_4_TATCCAACCGAATC-1	Olfactory Bulb 1	OBINH2	9	9
10X28_4_TATCAAGATACGAC-1	Olfactory Bulb 1	OBINH2	9	9
10X28_4_TATCTCGAAAACAG-1	Olfactory Bulb 1	OBINH2	9	9
10X28_4_TATAGATGTCTAGG-1	Olfactory Bulb 1	OBINH2	9	9
10X28_4_TAGTACCTGTACAC-1	Olfactory Bulb 1	OBINH2	9	9
10X28_4_TATCAGCTGGAGGT-1	Olfactory Bulb 1	OBINH2	9	9
10X28_4_TAGTTAGAGCCATA-1	Olfactory Bulb 1	OBINH3	9	9
10X28_4_TAGTTGCTCCGTAA-1	Olfactory Bulb 1	OBINH2	9	9
10X28_4_TCAAGGTGAGTACC-1	Olfactory Bulb 1	OBINH3	9	9
10X28_4_TCACCTCTGGATCT-1	Olfactory Bulb 1	OBINH3	9	9
10X28_4_TCACCCGAAGCCAT-1	Olfactory Bulb 1	OBINH2	9	9
10X28_4_TCACGAGACCTAAG-1	Olfactory Bulb 1	OBINH2	9	9
10X28_4_TCAGCGCTAGAGAT-1	Olfactory Bulb 1	OBINH2	9	9
10X28_4_TATGGGTGTTCGCC-1	Olfactory Bulb 1	OBINH3	9	9
10X28_4_TATGTGCTACGACT-1	Olfactory Bulb 1	OBINH2	9	9
10X28_4_TCACAACTCAGTTG-1	Olfactory Bulb 1	OBDOP2	9	9
10X28_4_TATGAATGTGCTTT-1	Olfactory Bulb 1	OBINH2	9	9
10X28_4_TATGTCACGTGCAT-1	Olfactory Bulb 1	OBINH2	9	9
10X28_4_TCAGAGACACCAAC-1	Olfactory Bulb 1	OBINH2	9	9
10X28_4_TCACTATGGGATTC-1	Olfactory Bulb 1	OBINH2	9	9
10X28_4_TCAGCAGACCACCT-1	Olfactory Bulb 1	OBINH2	9	9
10X28_4_TCATCAACACACAC-1	Olfactory Bulb 1	OBINH2	9	9
10X28_4_TCATCAACGGATTC-1	Olfactory Bulb 1	OBINH2	9	9
10X28_4_TCCGAAGACTTGGA-1	Olfactory Bulb 1	OBINH2	9	9
10X28_4_TCCATCCTAAACAG-1	Olfactory Bulb 1	OBINH2	9	9
10X28_4_TCATCAACTTATCC-1	Olfactory Bulb 1	OBINH2	9	9
10X28_4_TCCCAGACTCCAAG-1	Olfactory Bulb 1	OBINH2	9	9
10X28_4_TCCCTACTATGACC-1	Olfactory Bulb 1	OBINH3	9	9
10X28_4_TCTATGTGAGCGGA-1	Olfactory Bulb 1	OBINH2	9	9
10X28_4_TCTTCAGATGTGCA-1	Olfactory Bulb 1	OBINH2	9	9
10X28_4_TCTTGATGATCGGT-1	Olfactory Bulb 1	OBINH2	9	9
10X28_4_TCGCACACACGTGT-1	Olfactory Bulb 1	OBINH2	9	9
10X28_4_TCGTTATGGTATGC-1	Olfactory Bulb 1	OBINH3	9	9
10X28_4_TCGCCATGTGCCCT-1	Olfactory Bulb 1	OBINH1	9	9
10X28_4_TCTACAACAGTCAC-1	Olfactory Bulb 1	OBDOP2	9	9
10X28_4_TCGAGAACTAACCG-1	Olfactory Bulb 1	OBINH2	9	9
10X28_4_TCTAACACCATCAG-1	Olfactory Bulb 1	OBINH3	9	9
10X28_4_TCGTGAGAGGACTT-1	Olfactory Bulb 1	OBINH2	9	9
10X28_4_TCTAACTGACCGAT-1	Olfactory Bulb 1	OBINH3	9	9
10X28_4_TGACGCCTTTTACC-1	Olfactory Bulb 1	OBINH2	9	9
10X28_4_TGCACGCTCAGAAA-1	Olfactory Bulb 1	OBINH2	9	9
10X28_4_TGATTCACAGCACT-1	Olfactory Bulb 1	OBINH2	9	9
10X28_4_TGCATGGAGTGTCA-1	Olfactory Bulb 1	OBINH2	9	9
10X28_4_TGCATGGACTCGAA-1	Olfactory Bulb 1	OBINH3	9	9
10X28_4_TGCACAGAAGTCGT-1	Olfactory Bulb 1	OBINH1	9	9
10X28_4_TGAGACACTCCAAG-1	Olfactory Bulb 1	OBINH2	9	9
10X28_4_TGACTGGAAACGAA-1	Olfactory Bulb 1	OBDOP2	9	9
10X28_4_TGACGAACGATGAA-1	Olfactory Bulb 1	OBINH2	9	9
10X28_4_TGCAAGACCTGAGT-1	Olfactory Bulb 1	OBINH2	9	9
10X28_4_TGATATGATGAGAA-1	Olfactory Bulb 1	OBINH2	9	9
10X28_4_TGGATTCTTAGAGA-1	Olfactory Bulb 1	OBINH1	9	9
10X28_4_TGGATCGATGCTTT-1	Olfactory Bulb 1	OBINH2	9	9
10X28_4_TGGAAGCTTGTGAC-1	Olfactory Bulb 1	OBINH2	9	9
10X28_4_TGGTATCTCTCTAT-1	Olfactory Bulb 1	OBINH3	9	9
10X28_4_TGCCAAGAAACCTG-1	Olfactory Bulb 1	OBINH2	9	9
10X28_4_TGCGAAACAAGTAG-1	Olfactory Bulb 1	OBINH2	9	9
10X28_4_TGGATGTGATTCCT-1	Olfactory Bulb 1	OBINH2	9	9
10X28_4_TGGAGGGACCTCAC-1	Olfactory Bulb 1	OBDOP2	9	9
10X28_4_TGGATCGAGCGTTA-1	Olfactory Bulb 1	OBINH2	9	9
10X28_4_TGTAGTCTCTGTTT-1	Olfactory Bulb 1	OBINH2	9	9
10X28_4_TGTAATGAACCTTT-1	Olfactory Bulb 1	OBINH3	9	9
10X28_4_TGTCTAACAAGAAC-1	Olfactory Bulb 1	OBINH2	9	9
10X28_4_TTACAGCTGGTCTA-1	Olfactory Bulb 1	OBINH3	9	9
10X28_4_TGTAGGTGGCCATA-1	Olfactory Bulb 1	OBINH2	9	9
10X28_4_TGTAACCTTCGTTT-1	Olfactory Bulb 1	OBINH3	9	9
10X28_4_TGTCTAACTGTTTC-1	Olfactory Bulb 1	OBDOP2	9	9
10X28_4_TGTAACCTCTTGGA-1	Olfactory Bulb 1	OBINH2	9	9
10X28_4_TGTATCTGGCTTAG-1	Olfactory Bulb 1	OBINH2	9	9
10X28_4_TGTAAAACAAAGCA-1	Olfactory Bulb 1	OBINH2	9	9
10X28_4_TGTCTAACTTTGTC-1	Olfactory Bulb 1	OBINH3	9	9
10X28_4_TGTAATGATATCTC-1	Olfactory Bulb 1	OBINH1	9	9
10X28_4_TGTGATCTTTTCAC-1	Olfactory Bulb 1	OBINH2	9	9
10X28_4_TGTAGGTGTTTGTC-1	Olfactory Bulb 1	OBINH3	9	9
10X28_4_TGTGAGACAGTCGT-1	Olfactory Bulb 1	OBINH2	9	9
10X28_4_TTACGACTGTGAGG-1	Olfactory Bulb 1	OBINH2	9	9
10X28_4_TGTGATCTGGACGA-1	Olfactory Bulb 1	OBINH2	9	9
10X28_4_TTCAGTACCATTCT-1	Olfactory Bulb 1	OBINH2	9	9
10X28_4_TTATGCACTCTTAC-1	Olfactory Bulb 1	OBINH3	9	9
10X28_4_TTCAAAGACTAGAC-1	Olfactory Bulb 1	OBDOP2	9	9
10X28_4_TTAGGGTGGTAAGA-1	Olfactory Bulb 1	OBINH3	9	9
10X28_4_TTCCAAACTAGCGT-1	Olfactory Bulb 1	OBINH2	9	9
10X28_4_TTCGTATGGGTATC-1	Olfactory Bulb 1	OBINH2	9	9
10X28_4_TTATGAGAAGCTAC-1	Olfactory Bulb 1	OBINH2	9	9
10X28_4_TTCATTCTACGTAC-1	Olfactory Bulb 1	OBINH3	9	9
10X28_4_TTCGTATGGGTAAA-1	Olfactory Bulb 1	OBINH1	9	9
10X28_4_TTAGGGTGAAGTAG-1	Olfactory Bulb 1	OBINH2	9	9
10X28_4_TTCCCACTAAGAGT-1	Olfactory Bulb 1	OBINH2	9	9
10X28_4_TTCATGACTCGTAG-1	Olfactory Bulb 1	OBINH3	9	9
10X28_4_TTCTACGATCAGTG-1	Olfactory Bulb 1	OBINH2	9	9
10X28_4_TTCAGTTGTTCCAT-1	Olfactory Bulb 1	OBINH2	9	9
10X28_4_TTCGTATGACACGT-1	Olfactory Bulb 1	OBINH2	9	9
10X28_4_TTTAGCTGTACTCT-1	Olfactory Bulb 1	OBINH2	9	9
10X28_4_TTTATCCTTATGGC-1	Olfactory Bulb 1	OBINH2	9	9
10X28_4_TTTCAGTGCCCAAA-1	Olfactory Bulb 1	OBINH2	9	9
10X28_4_TTGCTATGGTATGC-1	Olfactory Bulb 1	OBINH2	9	9
10X28_4_TTTATCCTTGGAGG-1	Olfactory Bulb 1	OBINH1	9	9
10X28_4_TTGCATTGGCAAGG-1	Olfactory Bulb 1	OBINH1	9	9
10X28_4_TTGACACTAAGCCT-1	Olfactory Bulb 1	OBINH2	9	9
10X28_4_TTTCGAACGTACGT-1	Olfactory Bulb 1	OBINH2	9	9
10X28_4_TTGGAGTGGAATGA-1	Olfactory Bulb 1	OBINH1	9	9
10X28_5_AACATTGACATACG-1	Olfactory Bulb 1	OBINH3	9	9
10X28_5_AAATCTGACGTAGT-1	Olfactory Bulb 1	OBINH3	9	9
10X28_5_AAAGTTTGCAGAGG-1	Olfactory Bulb 1	OBINH3	9	9
10X28_5_AACAATACGCATAC-1	Olfactory Bulb 1	OBINH2	9	9
10X28_5_AAATACTGGATAAG-1	Olfactory Bulb 1	OBINH2	9	9
10X28_5_AAATTCGAAGATGA-1	Olfactory Bulb 1	OBINH3	9	9
10X28_5_AACACGTGTCACGA-1	Olfactory Bulb 1	OBINH2	9	9
10X28_5_AACCGATGTGACAC-1	Olfactory Bulb 1	OBINH2	9	9
10X28_5_AACCGATGGGTCAT-1	Olfactory Bulb 1	OBINH2	9	9
10X28_5_AAACTTGACCGTAA-1	Olfactory Bulb 1	OBINH2	9	9
10X28_5_AACAGCACTGCATG-1	Olfactory Bulb 1	OBINH1	9	9
10X28_5_AAATGGGAACCTAG-1	Olfactory Bulb 1	OBINH2	9	9
10X28_5_AACCCAGACATTTC-1	Olfactory Bulb 1	OBINH2	9	9
10X28_5_AACCTACTGCGGAA-1	Olfactory Bulb 1	OBINH2	9	9
10X28_5_AAGCCTGATGGTTG-1	Olfactory Bulb 1	OBINH2	9	9
10X28_5_AAGGCTACGATAAG-1	Olfactory Bulb 1	OBINH1	9	9
10X28_5_AAGCCAACTTGCTT-1	Olfactory Bulb 1	OBINH2	9	9
10X28_5_AAGCCTGAGGGTGA-1	Olfactory Bulb 1	OBINH3	9	9
10X28_5_AACTCGGAGAGAGC-1	Olfactory Bulb 1	OBINH2	9	9
10X28_5_AAGCGTACCAAGCT-1	Olfactory Bulb 1	OBINH1	9	9
10X28_5_AAGCCAACTGTAGC-1	Olfactory Bulb 1	OBINH2	9	9
10X28_5_AACGGTACGGAAAT-1	Olfactory Bulb 1	OBINH2	9	9
10X28_5_AACTGTCTTTTGGG-1	Olfactory Bulb 1	OBINH2	9	9
10X28_5_AACGCATGCGTGAT-1	Olfactory Bulb 1	OBINH2	9	9
10X28_5_AAGAAGACTTGAGC-1	Olfactory Bulb 1	OBINH1	9	9
10X28_5_AACTCACTCTGCAA-1	Olfactory Bulb 1	OBINH2	9	9
10X28_5_AATCTCTGTTCCAT-1	Olfactory Bulb 1	OBINH3	9	9
10X28_5_AAGTAGGACTTCCG-1	Olfactory Bulb 1	OBINH1	9	9
10X28_5_AAGTAGGAGTAAGA-1	Olfactory Bulb 1	OBINH2	9	9
10X28_5_AATAGGGAACGACT-1	Olfactory Bulb 1	OBDOP2	9	9
10X28_5_AAGGTCTGGGCATT-1	Olfactory Bulb 1	OBINH2	9	9
10X28_5_AATTGTGATGCATG-1	Olfactory Bulb 1	OBINH2	9	9
10X28_5_AATCAAACATGGTC-1	Olfactory Bulb 1	OBINH2	9	9
10X28_5_AAGTCTCTTCATTC-1	Olfactory Bulb 1	OBINH2	9	9
10X28_5_AATCGGTGACCACA-1	Olfactory Bulb 1	OBINH2	9	9
10X28_5_AATCAAACCCACCT-1	Olfactory Bulb 1	OBINH2	9	9
10X28_5_AAGTAGGATAACCG-1	Olfactory Bulb 1	OBINH2	9	9
10X28_5_AATAAGCTTCACGA-1	Olfactory Bulb 1	OBINH3	9	9
10X28_5_AATAAGCTGTACAC-1	Olfactory Bulb 1	OBINH3	9	9
10X28_5_AATAACACCAGAAA-1	Olfactory Bulb 1	OBINH1	9	9
10X28_5_AATGGAGAAGTGCT-1	Olfactory Bulb 1	OBINH2	9	9
10X28_5_AATTGATGTGTGAC-1	Olfactory Bulb 1	OBINH3	9	9
10X28_5_AATTCCTGGCGGAA-1	Olfactory Bulb 1	OBINH3	9	9
10X28_5_ACAATAACTTCCAT-1	Olfactory Bulb 1	OBINH2	9	9
10X28_5_ACAATCCTCGATAC-1	Olfactory Bulb 1	OBINH1	9	9
10X28_5_ACACAGACCAGATC-1	Olfactory Bulb 1	OBINH3	9	9
10X28_5_ACACAGACTCGCCT-1	Olfactory Bulb 1	OBINH3	9	9
10X28_5_ACCACAGAATACCG-1	Olfactory Bulb 1	OBINH3	9	9
10X28_5_ACAACCGACTGGTA-1	Olfactory Bulb 1	OBINH2	9	9
10X28_5_ACACGAACCGTCTC-1	Olfactory Bulb 1	OBINH2	9	9
10X28_5_ACAAAGGATACTTC-1	Olfactory Bulb 1	OBINH1	9	9
10X28_5_ACACGAACGACGGA-1	Olfactory Bulb 1	OBINH2	9	9
10X28_5_ACAATCCTCTCCAC-1	Olfactory Bulb 1	OBINH2	9	9
10X28_5_ACAAGAGACTACCC-1	Olfactory Bulb 1	OBINH2	9	9
10X28_5_ACAATAACGGTTCA-1	Olfactory Bulb 1	OBINH2	9	9
10X28_5_ACACCAGAGTTTCT-1	Olfactory Bulb 1	OBINH2	9	9
10X28_5_ACACATCTTCACCC-1	Olfactory Bulb 1	OBINH2	9	9
10X28_5_AATTGTGATGTTCT-1	Olfactory Bulb 1	OBINH2	9	9
10X28_5_ACCACCTGATCAGC-1	Olfactory Bulb 1	OBINH3	9	9
10X28_5_ACCCTCGATCCAGA-1	Olfactory Bulb 1	OBINH3	9	9
10X28_5_ACGATGACAGTTCG-1	Olfactory Bulb 1	OBINH2	9	9
10X28_5_ACGAAGCTATCGTG-1	Olfactory Bulb 1	OBINH2	9	9
10X28_5_ACCGAAACACGGTT-1	Olfactory Bulb 1	OBINH2	9	9
10X28_5_ACCATTACAGCTAC-1	Olfactory Bulb 1	OBINH2	9	9
10X28_5_ACGCTGCTACACAC-1	Olfactory Bulb 1	OBINH2	9	9
10X28_5_ACGCCGGACCGCTT-1	Olfactory Bulb 1	OBINH3	9	9
10X28_5_ACGACCCTCGCCTT-1	Olfactory Bulb 1	OBINH3	9	9
10X28_5_ACCTCCGAATCGAC-1	Olfactory Bulb 1	OBINH2	9	9
10X28_5_ACCCACTGTTACCT-1	Olfactory Bulb 1	OBINH3	9	9
10X28_5_ACCTCCGAGTGAGG-1	Olfactory Bulb 1	OBINH2	9	9
10X28_5_ACGCCGGAATCGAC-1	Olfactory Bulb 1	OBINH2	9	9
10X28_5_ACCCGTACTATGCG-1	Olfactory Bulb 1	OBINH2	9	9
10X28_5_ACCTATTGCTGTAG-1	Olfactory Bulb 1	OBINH3	9	9
10X28_5_ACCCACTGCAACCA-1	Olfactory Bulb 1	OBINH2	9	9
10X28_5_ACGACAACCTTCGC-1	Olfactory Bulb 1	OBINH3	9	9
10X28_5_ACTACTACGGGCAA-1	Olfactory Bulb 1	OBINH2	9	9
10X28_5_ACTAGGTGCAACCA-1	Olfactory Bulb 1	OBINH2	9	9
10X28_5_ACGTTGGAGAACCT-1	Olfactory Bulb 1	OBINH2	9	9
10X28_5_ACTCCTCTCGCAAT-1	Olfactory Bulb 1	OBINH2	9	9
10X28_5_ACGTGATGGACTAC-1	Olfactory Bulb 1	OBINH2	9	9
10X28_5_ACTCGAGAATCTTC-1	Olfactory Bulb 1	OBINH3	9	9
10X28_5_ACGGTAACGCCATA-1	Olfactory Bulb 1	OBINH2	9	9
10X28_5_ACTACTACAGATGA-1	Olfactory Bulb 1	OBINH2	9	9
10X28_5_ACTACGGACTCTCG-1	Olfactory Bulb 1	OBINH2	9	9
10X28_5_ACTCGAGATCAAGC-1	Olfactory Bulb 1	OBINH2	9	9
10X28_5_ACGGTATGGTTTGG-1	Olfactory Bulb 1	OBINH2	9	9
10X28_5_ACTACTACTGACAC-1	Olfactory Bulb 1	OBINH1	9	9
10X28_5_AGACTGACACACGT-1	Olfactory Bulb 1	OBINH2	9	9
10X28_5_AGACCTGACCATGA-1	Olfactory Bulb 1	OBINH2	9	9
10X28_5_ACTTCCCTCGTTGA-1	Olfactory Bulb 1	OBINH2	9	9
10X28_5_AGAAACGAATCTCT-1	Olfactory Bulb 1	OBINH2	9	9
10X28_5_ACTTGACTCTCCAC-1	Olfactory Bulb 1	OBINH3	9	9
10X28_5_AGAAACGAGAGCTT-1	Olfactory Bulb 1	OBINH3	9	9
10X28_5_ACTGTGGAGATACC-1	Olfactory Bulb 1	OBINH3	9	9
10X28_5_AGACTCGAGCAGTT-1	Olfactory Bulb 1	OBINH2	9	9
10X28_5_AGATATACGTCGTA-1	Olfactory Bulb 1	OBINH2	9	9
10X28_5_AGACCTGAGGGACA-1	Olfactory Bulb 1	OBDOP2	9	9
10X28_5_ACTTCCCTTTTACC-1	Olfactory Bulb 1	OBINH2	9	9
10X28_5_AGCTTTACAAGAAC-1	Olfactory Bulb 1	OBINH3	9	9
10X28_5_AGCCGGACACCTGA-1	Olfactory Bulb 1	OBINH3	9	9
10X28_5_AGCGCTCTGTACAC-1	Olfactory Bulb 1	OBINH2	9	9
10X28_5_AGCAAAGATTCACT-1	Olfactory Bulb 1	OBINH3	9	9
10X28_5_AGATCGTGTCACGA-1	Olfactory Bulb 1	OBINH2	9	9
10X28_5_AGCTGAACCGCCTT-1	Olfactory Bulb 1	OBINH2	9	9
10X28_5_AGCGCTCTGAGGAC-1	Olfactory Bulb 1	OBINH2	9	9
10X28_5_AGCCGTCTGGAAGC-1	Olfactory Bulb 1	OBINH2	9	9
10X28_5_AGCATGACTCCGAA-1	Olfactory Bulb 1	OBINH1	9	9
10X28_5_AGCATGACCCGAAT-1	Olfactory Bulb 1	OBDOP2	9	9
10X28_5_AGCTGTGAGGACAG-1	Olfactory Bulb 1	OBINH2	9	9
10X28_5_AGGACTTGGTAGGG-1	Olfactory Bulb 1	OBINH3	9	9
10X28_5_AGCGATACTGATGC-1	Olfactory Bulb 1	OBINH2	9	9
10X28_5_AGGTTGTGTTGACG-1	Olfactory Bulb 1	OBINH2	9	9
10X28_5_AGTAATTGCCAAGT-1	Olfactory Bulb 1	OBINH2	9	9
10X28_5_AGGCTAACCTATGG-1	Olfactory Bulb 1	OBINH2	9	9
10X28_5_AGGCCTCTACACAC-1	Olfactory Bulb 1	OBINH2	9	9
10X28_5_AGGATGCTAAAACG-1	Olfactory Bulb 1	OBINH2	9	9
10X28_5_AGGTGGGAAAGAAC-1	Olfactory Bulb 1	OBINH3	9	9
10X28_5_AGTCGCCTTGTTTC-1	Olfactory Bulb 1	OBINH2	9	9
10X28_5_AGGTACTGAAAGTG-1	Olfactory Bulb 1	OBINH1	9	9
10X28_5_AGTACTCTCTCTAT-1	Olfactory Bulb 1	OBINH2	9	9
10X28_5_AGTATCCTAAGTGA-1	Olfactory Bulb 1	OBINH2	9	9
10X28_5_AGTAATACAAACAG-1	Olfactory Bulb 1	OBINH2	9	9
10X28_5_AGGTGTTGAGCCAT-1	Olfactory Bulb 1	OBINH2	9	9
10X28_5_AGGCTAACGAGATA-1	Olfactory Bulb 1	OBINH3	9	9
10X28_5_ATACTCTGCAACTG-1	Olfactory Bulb 1	OBINH2	9	9
10X28_5_ATAGTTGACCCGTT-1	Olfactory Bulb 1	OBDOP2	9	9
10X28_5_ATAACATGCATCAG-1	Olfactory Bulb 1	OBINH2	9	9
10X28_5_AGTTGTCTGCTTAG-1	Olfactory Bulb 1	OBINH2	9	9
10X28_5_ATAATCGATGGTTG-1	Olfactory Bulb 1	OBINH3	9	9
10X28_5_AGTTCTTGCCAACA-1	Olfactory Bulb 1	OBINH2	9	9
10X28_5_ATACCTACGGGCAA-1	Olfactory Bulb 1	OBINH2	9	9
10X28_5_AGTTTGCTCTCGAA-1	Olfactory Bulb 1	OBINH2	9	9
10X28_5_ATACTCTGTTTGCT-1	Olfactory Bulb 1	OBINH2	9	9
10X28_5_ATAGGCTGTTCACT-1	Olfactory Bulb 1	OBINH2	9	9
10X28_5_ATAGATTGGAAAGT-1	Olfactory Bulb 1	OBINH3	9	9
10X28_5_ATAGGAGACCTGTC-1	Olfactory Bulb 1	OBDOP2	9	9
10X28_5_ATATGAACTCCTAT-1	Olfactory Bulb 1	OBDOP2	9	9
10X28_5_ATATGCCTTTTCGT-1	Olfactory Bulb 1	OBINH3	9	9
10X28_5_ATGACGTGTAACCG-1	Olfactory Bulb 1	OBINH3	9	9
10X28_5_ATCAACCTCGTGAT-1	Olfactory Bulb 1	OBINH3	9	9
10X28_5_ATGAGAGAGGCAAG-1	Olfactory Bulb 1	OBINH1	9	9
10X28_5_ATCGCCTGGTTCAG-1	Olfactory Bulb 1	OBINH3	9	9
10X28_5_ATCTTTCTGCTATG-1	Olfactory Bulb 1	OBINH2	9	9
10X28_5_ATCTGTTGAGTACC-1	Olfactory Bulb 1	OBINH2	9	9
10X28_5_ATCACTTGTGGAGG-1	Olfactory Bulb 1	OBINH3	9	9
10X28_5_ATCGACGACTTGGA-1	Olfactory Bulb 1	OBINH2	9	9
10X28_5_ATCACTACCACAAC-1	Olfactory Bulb 1	OBINH2	9	9
10X28_5_ATGAGAGACCCTTG-1	Olfactory Bulb 1	OBINH3	9	9
10X28_5_ATGAAACTTTCAGG-1	Olfactory Bulb 1	OBINH2	9	9
10X28_5_ATCTACTGCTGCTC-1	Olfactory Bulb 1	OBINH3	9	9
10X28_5_ATCGCGCTACAGCT-1	Olfactory Bulb 1	OBINH2	9	9
10X28_5_ATATGCCTTTCACT-1	Olfactory Bulb 1	OBINH2	9	9
10X28_5_ATCGCGCTGTGTCA-1	Olfactory Bulb 1	OBINH2	9	9
10X28_5_ATCGCGCTTAGAAG-1	Olfactory Bulb 1	OBINH2	9	9
10X28_5_ATTCCATGTCAGGT-1	Olfactory Bulb 1	OBINH2	9	9
10X28_5_ATTGCGGACTCCAC-1	Olfactory Bulb 1	OBDOP2	9	9
10X28_5_ATTCGGGATGCCTC-1	Olfactory Bulb 1	OBINH2	9	9
10X28_5_ATGGACACTGGATC-1	Olfactory Bulb 1	OBINH2	9	9
10X28_5_ATGATATGCAAAGA-1	Olfactory Bulb 1	OBINH2	9	9
10X28_5_ATGTAAACTTCTTG-1	Olfactory Bulb 1	OBINH2	9	9
10X28_5_ATGCACGAGATAAG-1	Olfactory Bulb 1	OBINH1	9	9
10X28_5_ATTGGGTGTCGTTT-1	Olfactory Bulb 1	OBINH3	9	9
10X28_5_ATGTTCACTGTCGA-1	Olfactory Bulb 1	OBINH2	9	9
10X28_5_ATGGACACTGACCA-1	Olfactory Bulb 1	OBINH1	9	9
10X28_5_ATGTCACTCTTTAC-1	Olfactory Bulb 1	OBINH2	9	9
10X28_5_ATGTCGGAGGGACA-1	Olfactory Bulb 1	OBINH1	9	9
10X28_5_ATTGTAGAGACTAC-1	Olfactory Bulb 1	OBINH2	9	9
10X28_5_ATTGGGTGGTAGCT-1	Olfactory Bulb 1	OBINH3	9	9
10X28_5_ATTGCGGAACTCAG-1	Olfactory Bulb 1	OBINH3	9	9
10X28_5_ATGTAAACATTCGG-1	Olfactory Bulb 1	OBINH2	9	9
10X28_5_CAATAATGAAGGTA-1	Olfactory Bulb 1	OBINH2	9	9
10X28_5_CAATAATGAGTGCT-1	Olfactory Bulb 1	OBINH3	9	9
10X28_5_CAAATTGAACAGCT-1	Olfactory Bulb 1	OBINH2	9	9
10X28_5_CAACGAACCTGTAG-1	Olfactory Bulb 1	OBINH2	9	9
10X28_5_ATTTGCACGCGTTA-1	Olfactory Bulb 1	OBINH2	9	9
10X28_5_CAATAAACGTGTCA-1	Olfactory Bulb 1	OBINH2	9	9
10X28_5_CAAACTCTTTGCAG-1	Olfactory Bulb 1	OBINH2	9	9
10X28_5_ATTTAGGAAGGTCT-1	Olfactory Bulb 1	OBINH2	9	9
10X28_5_CAATGGACGGTAAA-1	Olfactory Bulb 1	OBINH2	9	9
10X28_5_CAACGAACTGAGCT-1	Olfactory Bulb 1	OBDOP2	9	9
10X28_5_ATTGTCTGCCATGA-1	Olfactory Bulb 1	OBINH2	9	9
10X28_5_ATTTGCACTGCGTA-1	Olfactory Bulb 1	OBINH2	9	9
10X28_5_CAACAGACATCAGC-1	Olfactory Bulb 1	OBINH2	9	9
10X28_5_CACTATACTTGGTG-1	Olfactory Bulb 1	OBINH2	9	9
10X28_5_CACAGTGAAAGTAG-1	Olfactory Bulb 1	OBINH2	9	9
10X28_5_CACTTTGAAAGGGC-1	Olfactory Bulb 1	OBINH3	9	9
10X28_5_CAGACAACCGTGTA-1	Olfactory Bulb 1	OBINH3	9	9
10X28_5_CACTTATGTGACAC-1	Olfactory Bulb 1	OBDOP2	9	9
10X28_5_CACGGGTGACCAGT-1	Olfactory Bulb 1	OBINH2	9	9
10X28_5_CACATGGAGTTGAC-1	Olfactory Bulb 1	OBINH3	9	9
10X28_5_CACTAGGAGTGCTA-1	Olfactory Bulb 1	OBINH2	9	9
10X28_5_CACTTTGACATACG-1	Olfactory Bulb 1	OBINH2	9	9
10X28_5_CACATGGAGCTTAG-1	Olfactory Bulb 1	OBINH3	9	9
10X28_5_CAGCGGACCGCTAA-1	Olfactory Bulb 1	OBINH2	9	9
10X28_5_CAGCTCACTGCCTC-1	Olfactory Bulb 1	OBINH1	9	9
10X28_5_CAGTTGGAACTGTG-1	Olfactory Bulb 1	OBDOP2	9	9
10X28_5_CAGCTCTGGTCTTT-1	Olfactory Bulb 1	OBINH2	9	9
10X28_5_CATATAGAGGTCTA-1	Olfactory Bulb 1	OBINH2	9	9
10X28_5_CAGTGATGAGGTCT-1	Olfactory Bulb 1	OBINH2	9	9
10X28_5_CAGCTAGAGTACGT-1	Olfactory Bulb 1	OBINH2	9	9
10X28_5_CATCAACTGACGAG-1	Olfactory Bulb 1	OBINH2	9	9
10X28_5_CAGCGTCTGTTGTG-1	Olfactory Bulb 1	OBINH1	9	9
10X28_5_CAGTTACTTGCCTC-1	Olfactory Bulb 1	OBINH2	9	9
10X28_5_CATACTTGAGTAGA-1	Olfactory Bulb 1	OBINH3	9	9
10X28_5_CAGCGGACTTTGCT-1	Olfactory Bulb 1	OBINH3	9	9
10X28_5_CATCATACGCTGTA-1	Olfactory Bulb 1	OBINH2	9	9
10X28_5_CCAAAGTGAAACGA-1	Olfactory Bulb 1	OBINH2	9	9
10X28_5_CCAATGGATCTACT-1	Olfactory Bulb 1	OBINH2	9	9
10X28_5_CCAAAGTGGAGGCA-1	Olfactory Bulb 1	OBINH2	9	9
10X28_5_CCAAGATGCGTAAC-1	Olfactory Bulb 1	OBINH2	9	9
10X28_5_CATTCCCTTCGCTC-1	Olfactory Bulb 1	OBINH3	9	9
10X28_5_CATCTTGACCAACA-1	Olfactory Bulb 1	OBINH2	9	9
10X28_5_CATTTGACGCGTTA-1	Olfactory Bulb 1	OBINH2	9	9
10X28_5_CATGAGACACACGT-1	Olfactory Bulb 1	OBINH1	9	9
10X28_5_CCAAGAACAGTGTC-1	Olfactory Bulb 1	OBINH2	9	9
10X28_5_CATCGCTGGGATTC-1	Olfactory Bulb 1	OBINH2	9	9
10X28_5_CCAATGGACTTGAG-1	Olfactory Bulb 1	OBINH2	9	9
10X28_5_CATTTCGACGTAAC-1	Olfactory Bulb 1	OBINH3	9	9
10X28_5_CATGTTTGGGCAAG-1	Olfactory Bulb 1	OBINH2	9	9
10X28_5_CATGTACTAGAAGT-1	Olfactory Bulb 1	OBINH2	9	9
10X28_5_CATCGGCTGTTCTT-1	Olfactory Bulb 1	OBINH3	9	9
10X28_5_CATGTACTTGTGGT-1	Olfactory Bulb 1	OBINH2	9	9
10X28_5_CCAAGAACCTCGAA-1	Olfactory Bulb 1	OBINH2	9	9
10X28_5_CCATAGGAGTCAAC-1	Olfactory Bulb 1	OBINH2	9	9
10X28_5_CCCACATGCTGAAC-1	Olfactory Bulb 1	OBINH2	9	9
10X28_5_CCACGGGAGGACTT-1	Olfactory Bulb 1	OBINH2	9	9
10X28_5_CCCACATGAGGTTC-1	Olfactory Bulb 1	OBINH3	9	9
10X28_5_CCACTGTGTGAGGG-1	Olfactory Bulb 1	OBINH2	9	9
10X28_5_CCAGTCACCTTGAG-1	Olfactory Bulb 1	OBINH2	9	9
10X28_5_CCCAACACTTAGGC-1	Olfactory Bulb 1	OBINH2	9	9
10X28_5_CCAGTGCTTGCCTC-1	Olfactory Bulb 1	OBINH2	9	9
10X28_5_CCAGTCACCCCTAC-1	Olfactory Bulb 1	OBINH3	9	9
10X28_5_CCCTACGAACCTCC-1	Olfactory Bulb 1	OBINH2	9	9
10X28_5_CCCAAAGAAGTCTG-1	Olfactory Bulb 1	OBINH2	9	9
10X28_5_CCCGGAGATACTTC-1	Olfactory Bulb 1	OBINH2	9	9
10X28_5_CCGATAGAGCGTAT-1	Olfactory Bulb 1	OBINH3	9	9
10X28_5_CCGTAAGATGTCAG-1	Olfactory Bulb 1	OBINH3	9	9
10X28_5_CCTGGACTCCTACC-1	Olfactory Bulb 1	OBINH2	9	9
10X28_5_CCTTTAGAGCCCTT-1	Olfactory Bulb 1	OBINH2	9	9
10X28_5_CGAACATGGAAGGC-1	Olfactory Bulb 1	OBINH2	9	9
10X28_5_CCCTGAACTGAGAA-1	Olfactory Bulb 1	OBINH2	9	9
10X28_5_CCGGAGTGCTCGCT-1	Olfactory Bulb 1	OBINH3	9	9
10X28_5_CCTATAACAGTGTC-1	Olfactory Bulb 1	OBINH2	9	9
10X28_5_CCTGACTGACAGCT-1	Olfactory Bulb 1	OBINH2	9	9
10X28_5_CCGACACTTTTGGG-1	Olfactory Bulb 1	OBINH1	9	9
10X28_5_CCCTCAGATTTACC-1	Olfactory Bulb 1	OBINH2	9	9
10X28_5_CCTTAATGCGCTAA-1	Olfactory Bulb 1	OBDOP2	9	9
10X28_5_CCCTTACTGAAACA-1	Olfactory Bulb 1	OBINH2	9	9
10X28_5_CCGGAGTGGTGCTA-1	Olfactory Bulb 1	OBDOP2	9	9
10X28_5_CCGTAAGATCGTAG-1	Olfactory Bulb 1	OBINH2	9	9
10X28_5_CCTGACTGCATTGG-1	Olfactory Bulb 1	OBINH2	9	9
10X28_5_CGAATCGAACTGGT-1	Olfactory Bulb 1	OBINH1	9	9
10X28_5_CGCACGGACTCATT-1	Olfactory Bulb 1	OBINH2	9	9
10X28_5_CGAGATTGGAGCTT-1	Olfactory Bulb 1	OBINH2	9	9
10X28_5_CGCACGGATGGTAC-1	Olfactory Bulb 1	OBINH2	9	9
10X28_5_CGAAGTACAACCTG-1	Olfactory Bulb 1	OBINH3	9	9
10X28_5_CGATCCACGTGTTG-1	Olfactory Bulb 1	OBINH2	9	9
10X28_5_CGAGATTGAATCGC-1	Olfactory Bulb 1	OBINH3	9	9
10X28_5_CGCACTTGTGCTCC-1	Olfactory Bulb 1	OBINH2	9	9
10X28_5_CGAGCGTGTGAACC-1	Olfactory Bulb 1	OBINH3	9	9
10X28_5_CGCAAATGCATACG-1	Olfactory Bulb 1	OBINH2	9	9
10X28_5_CGATCCACTCCAGA-1	Olfactory Bulb 1	OBINH2	9	9
10X28_5_CGACTGCTCAGATC-1	Olfactory Bulb 1	OBDOP2	9	9
10X28_5_CGCAAATGATCGTG-1	Olfactory Bulb 1	OBDOP2	9	9
10X28_5_CGACCGGAGTCATG-1	Olfactory Bulb 1	OBINH3	9	9
10X28_5_CGCCATACGACGTT-1	Olfactory Bulb 1	OBINH2	9	9
10X28_5_CGAGCGTGCTGCAA-1	Olfactory Bulb 1	OBINH2	9	9
10X28_5_CGTCCATGGATAGA-1	Olfactory Bulb 1	OBINH2	9	9
10X28_5_CGTGAATGCGTGAT-1	Olfactory Bulb 1	OBINH2	9	9
10X28_5_CGTGAAACGAGGTG-1	Olfactory Bulb 1	OBINH2	9	9
10X28_5_CGCTACACGGAGCA-1	Olfactory Bulb 1	OBINH2	9	9
10X28_5_CGCGAGACCCTGAA-1	Olfactory Bulb 1	OBINH3	9	9
10X28_5_CGTGAAACAGAGGC-1	Olfactory Bulb 1	OBINH2	9	9
10X28_5_CGTACCACCCTTGC-1	Olfactory Bulb 1	OBINH2	9	9
10X28_5_CGCGGATGGGACGA-1	Olfactory Bulb 1	OBINH3	9	9
10X28_5_CGCTACTGAGTTCG-1	Olfactory Bulb 1	OBINH3	9	9
10X28_5_CGGCGAACGGTTCA-1	Olfactory Bulb 1	OBINH2	9	9
10X28_5_CGCGAGACAAGAAC-1	Olfactory Bulb 1	OBINH2	9	9
10X28_5_CGGTCACTAGGCGA-1	Olfactory Bulb 1	OBINH3	9	9
10X28_5_CGTCAAGAGGCAAG-1	Olfactory Bulb 1	OBINH2	9	9
10X28_5_CTACCTCTCTTCCG-1	Olfactory Bulb 1	OBINH3	9	9
10X28_5_CTATCATGTTGTCT-1	Olfactory Bulb 1	OBINH2	9	9
10X28_5_CTACGCACCGATAC-1	Olfactory Bulb 1	OBINH3	9	9
10X28_5_CGTTATACATGGTC-1	Olfactory Bulb 1	OBINH2	9	9
10X28_5_CTATCATGTGAGGG-1	Olfactory Bulb 1	OBINH2	9	9
10X28_5_CTATGTACGAGCTT-1	Olfactory Bulb 1	OBINH2	9	9
10X28_5_CTATAGCTTTCTGT-1	Olfactory Bulb 1	OBINH2	9	9
10X28_5_CTATAAGAGTACAC-1	Olfactory Bulb 1	OBINH2	9	9
10X28_5_CTATCAACCCATAG-1	Olfactory Bulb 1	OBINH3	9	9
10X28_5_CTAGATCTCCAAGT-1	Olfactory Bulb 1	OBINH2	9	9
10X28_5_CTACGCACTTCTGT-1	Olfactory Bulb 1	OBINH2	9	9
10X28_5_CTAGGTGAGACACT-1	Olfactory Bulb 1	OBINH1	9	9
10X28_5_CTACTCCTTCCTGC-1	Olfactory Bulb 1	OBINH2	9	9
10X28_5_CTGAACGAACACGT-1	Olfactory Bulb 1	OBINH2	9	9
10X28_5_CTGACCACACGTTG-1	Olfactory Bulb 1	OBDOP2	9	9
10X28_5_CTGAACGAGCTTAG-1	Olfactory Bulb 1	OBINH3	9	9
10X28_5_CTGCGACTATTTCC-1	Olfactory Bulb 1	OBINH2	9	9
10X28_5_CTGATACTCAACCA-1	Olfactory Bulb 1	OBINH2	9	9
10X28_5_CTGATTTGTCTGGA-1	Olfactory Bulb 1	OBINH3	9	9
10X28_5_CTTAAGCTTGCATG-1	Olfactory Bulb 1	OBINH2	9	9
10X28_5_CTTAAGCTGTCCTC-1	Olfactory Bulb 1	OBINH2	9	9
10X28_5_CTGAAGACGATACC-1	Olfactory Bulb 1	OBINH2	9	9
10X28_5_CTGATGGAGGACGA-1	Olfactory Bulb 1	OBINH2	9	9
10X28_5_CTGAACGATTCGCC-1	Olfactory Bulb 1	OBINH3	9	9
10X28_5_CTGACAGATTCGCC-1	Olfactory Bulb 1	OBINH2	9	9
10X28_5_CTGGAAACCCGCTT-1	Olfactory Bulb 1	OBINH3	9	9
10X28_5_CTTCTAGATCCCAC-1	Olfactory Bulb 1	OBINH1	9	9
10X28_5_CTTTAGACTCCTAT-1	Olfactory Bulb 1	OBINH2	9	9
10X28_5_CTTGAGGAGAGATA-1	Olfactory Bulb 1	OBINH3	9	9
10X28_5_CTTTACGATCTCTA-1	Olfactory Bulb 1	OBINH2	9	9
10X28_5_GAAAGTGACCACCT-1	Olfactory Bulb 1	OBINH3	9	9
10X28_5_CTTGAGGAGATAAG-1	Olfactory Bulb 1	OBINH3	9	9
10X28_5_GAAATACTACGGAG-1	Olfactory Bulb 1	OBINH2	9	9
10X28_5_GAAAGCCTTCTCCG-1	Olfactory Bulb 1	OBINH2	9	9
10X28_5_GAAGGTCTAAGAGT-1	Olfactory Bulb 1	OBINH2	9	9
10X28_5_CTTTCAGAGTTGTG-1	Olfactory Bulb 1	OBINH2	9	9
10X28_5_GAAGAATGGTGCTA-1	Olfactory Bulb 1	OBINH2	9	9
10X28_5_CTTTACGAAGCACT-1	Olfactory Bulb 1	OBINH2	9	9
10X28_5_GAAGGGTGCTAAGC-1	Olfactory Bulb 1	OBINH2	9	9
10X28_5_CTTTCAGAACGTAC-1	Olfactory Bulb 1	OBINH2	9	9
10X28_5_CTTGAGGATTGACG-1	Olfactory Bulb 1	OBINH2	9	9
10X28_5_CTTCTAGAGAATGA-1	Olfactory Bulb 1	OBINH2	9	9
10X28_5_GAACCTGAGTTCTT-1	Olfactory Bulb 1	OBINH2	9	9
10X28_5_GACAGTTGTCGATG-1	Olfactory Bulb 1	OBINH2	9	9
10X28_5_GACACTGAAGACTC-1	Olfactory Bulb 1	OBINH2	9	9
10X28_5_GACAGTTGTGCCCT-1	Olfactory Bulb 1	OBDOP2	9	9
10X28_5_GACGATTGGTCATG-1	Olfactory Bulb 1	OBINH2	9	9
10X28_5_GAGCATACCTATGG-1	Olfactory Bulb 1	OBINH2	9	9
10X28_5_GAATGCACATTGGC-1	Olfactory Bulb 1	OBINH2	9	9
10X28_5_GAATGCTGTCTTAC-1	Olfactory Bulb 1	OBINH3	9	9
10X28_5_GACAGTACGCATCA-1	Olfactory Bulb 1	OBINH2	9	9
10X28_5_GAGAGGTGAGTCAC-1	Olfactory Bulb 1	OBINH2	9	9
10X28_5_GACGCCGACTAAGC-1	Olfactory Bulb 1	OBINH3	9	9
10X28_5_GACTGAACGACAAA-1	Olfactory Bulb 1	OBINH2	9	9
10X28_5_GACGAACTCCTTAT-1	Olfactory Bulb 1	OBINH2	9	9
10X28_5_GAGTCTGACGCATA-1	Olfactory Bulb 1	OBINH2	9	9
10X28_5_GAGTGACTGTACGT-1	Olfactory Bulb 1	OBINH1	9	9
10X28_5_GAGTACTGCTCTAT-1	Olfactory Bulb 1	OBINH2	9	9
10X28_5_GAGCTCCTAGTACC-1	Olfactory Bulb 1	OBINH1	9	9
10X28_5_GAGCGGCTGCCATA-1	Olfactory Bulb 1	OBINH2	9	9
10X28_5_GAGTGGGAAGGCGA-1	Olfactory Bulb 1	OBINH2	9	9
10X28_5_GAGGACGAATCTTC-1	Olfactory Bulb 1	OBINH2	9	9
10X28_5_GAGCGGCTTGGTAC-1	Olfactory Bulb 1	OBINH1	9	9
10X28_5_GATATTGAAGATCC-1	Olfactory Bulb 1	OBDOP2	9	9
10X28_5_GAGGGCCTAAAAGC-1	Olfactory Bulb 1	OBINH3	9	9
10X28_5_GAGGTACTGAGACG-1	Olfactory Bulb 1	OBINH2	9	9
10X28_5_GAGGGTGATTGGTG-1	Olfactory Bulb 1	OBINH2	9	9
10X28_5_GATCTTACAAAGTG-1	Olfactory Bulb 1	OBINH2	9	9
10X28_5_GCACCTTGTGGTCA-1	Olfactory Bulb 1	OBINH2	9	9
10X28_5_GCAAGACTTGTCAG-1	Olfactory Bulb 1	OBINH2	9	9
10X28_5_GCAACCCTCGAACT-1	Olfactory Bulb 1	OBINH2	9	9
10X28_5_GATCGAACTAAGGA-1	Olfactory Bulb 1	OBINH3	9	9
10X28_5_GCAAGACTGTAGGG-1	Olfactory Bulb 1	OBINH2	9	9
10X28_5_GCACGGTGTAGACC-1	Olfactory Bulb 1	OBINH3	9	9
10X28_5_GATTCTTGGTAAGA-1	Olfactory Bulb 1	OBINH2	9	9
10X28_5_GCAAGACTTTCAGG-1	Olfactory Bulb 1	OBINH2	9	9
10X28_5_GCAAGACTTGTGAC-1	Olfactory Bulb 1	OBINH2	9	9
10X28_5_GCAATCGAACGACT-1	Olfactory Bulb 1	OBINH2	9	9
10X28_5_GATTGGACCCTCGT-1	Olfactory Bulb 1	OBINH2	9	9
10X28_5_GATTGGTGACGGTT-1	Olfactory Bulb 1	OBINH3	9	9
10X28_5_GATTTAGAAGAGGC-1	Olfactory Bulb 1	OBINH2	9	9
10X28_5_GCACCTACAGGTTC-1	Olfactory Bulb 1	OBINH2	9	9
10X28_5_GCAGTCCTGGCGAA-1	Olfactory Bulb 1	OBINH2	9	9
10X28_5_GCCTCATGCTGAAC-1	Olfactory Bulb 1	OBINH2	9	9
10X28_5_GCAGTTGAGCTTAG-1	Olfactory Bulb 1	OBDOP2	9	9
10X28_5_GCGACTCTTCCGTC-1	Olfactory Bulb 1	OBINH2	9	9
10X28_5_GCCACTACTCCCAC-1	Olfactory Bulb 1	OBINH3	9	9
10X28_5_GCGCACGATGCTGA-1	Olfactory Bulb 1	OBINH2	9	9
10X28_5_GCCATGCTTAAGCC-1	Olfactory Bulb 1	OBINH2	9	9
10X28_5_GCAGGGCTGTAGGG-1	Olfactory Bulb 1	OBINH2	9	9
10X28_5_GCAGTTGAGTCTAG-1	Olfactory Bulb 1	OBINH2	9	9
10X28_5_GCGGCAACTGACCA-1	Olfactory Bulb 1	OBINH2	9	9
10X28_5_GCTTAACTCCCACT-1	Olfactory Bulb 1	OBINH2	9	9
10X28_5_GCGTAATGCGTGTA-1	Olfactory Bulb 1	OBDOP2	9	9
10X28_5_GGAACACTTTCACT-1	Olfactory Bulb 1	OBINH2	9	9
10X28_5_GCTACCTGTTCGCC-1	Olfactory Bulb 1	OBINH2	9	9
10X28_5_GCGGAGCTTCCGAA-1	Olfactory Bulb 1	OBINH2	9	9
10X28_5_GCGTAATGAAGCAA-1	Olfactory Bulb 1	OBINH2	9	9
10X28_5_GCTTAACTCCAACA-1	Olfactory Bulb 1	OBINH3	9	9
10X28_5_GGACAACTATCGAC-1	Olfactory Bulb 1	OBINH2	9	9
10X28_5_GCTCAAGACGTACA-1	Olfactory Bulb 1	OBINH2	9	9
10X28_5_GCGTATGAGCAAGG-1	Olfactory Bulb 1	OBINH2	9	9
10X28_5_GCTACAGATATCGG-1	Olfactory Bulb 1	OBINH3	9	9
10X28_5_GCGGCAACCAACTG-1	Olfactory Bulb 1	OBINH2	9	9
10X28_5_GCTACGCTACCGAT-1	Olfactory Bulb 1	OBINH2	9	9
10X28_5_GCTACAGAACTCAG-1	Olfactory Bulb 1	OBINH2	9	9
10X28_5_GCGTACCTTGCTCC-1	Olfactory Bulb 1	OBINH1	9	9
10X28_5_GGAAGGACATGGTC-1	Olfactory Bulb 1	OBINH2	9	9
10X28_5_GGAGAGACTCACGA-1	Olfactory Bulb 1	OBINH2	9	9
10X28_5_GGCGACTGTGGGAG-1	Olfactory Bulb 1	OBINH2	9	9
10X28_5_GGATTGTGCACTTT-1	Olfactory Bulb 1	OBINH2	9	9
10X28_5_GGAGTTTGCGTTGA-1	Olfactory Bulb 1	OBINH2	9	9
10X28_5_GGCGACACTGGTAC-1	Olfactory Bulb 1	OBINH2	9	9
10X28_5_GGAGCCACTGGATC-1	Olfactory Bulb 1	OBINH2	9	9
10X28_5_GGAGTTACACCTGA-1	Olfactory Bulb 1	OBINH2	9	9
10X28_5_GGATGTTGAGCATC-1	Olfactory Bulb 1	OBINH3	9	9
10X28_5_GGCATATGTCTACT-1	Olfactory Bulb 1	OBINH2	9	9
10X28_5_GGATAGCTCTTGGA-1	Olfactory Bulb 1	OBINH2	9	9
10X28_5_GGCCGAACGGTTCA-1	Olfactory Bulb 1	OBINH2	9	9
10X28_5_GGCACGTGCGGTAT-1	Olfactory Bulb 1	OBINH1	9	9
10X28_5_GGCGACTGTATCGG-1	Olfactory Bulb 1	OBINH2	9	9
10X28_5_GGACGAGAAAGAAC-1	Olfactory Bulb 1	OBINH2	9	9
10X28_5_GGTCAAACAAGAGT-1	Olfactory Bulb 1	OBINH3	9	9
10X28_5_GGTATCGATGGCAT-1	Olfactory Bulb 1	OBINH2	9	9
10X28_5_GGGTAACTCACCAA-1	Olfactory Bulb 1	OBINH1	9	9
10X28_5_GGGACCACTTCTGT-1	Olfactory Bulb 1	OBINH2	9	9
10X28_5_GGGCACACGTTTGG-1	Olfactory Bulb 1	OBDOP2	9	9
10X28_5_GGGACCTGGACGAG-1	Olfactory Bulb 1	OBINH3	9	9
10X28_5_GGTTTACTGTCGAT-1	Olfactory Bulb 1	OBINH2	9	9
10X28_5_GGTGATACCTCTAT-1	Olfactory Bulb 1	OBINH2	9	9
10X28_5_GGCTCACTCCACCT-1	Olfactory Bulb 1	OBINH2	9	9
10X28_5_GGTGGAGACCTTGC-1	Olfactory Bulb 1	OBDOP2	9	9
10X28_5_GGTATCGATGCTGA-1	Olfactory Bulb 1	OBINH2	9	9
10X28_5_GGCTCACTATTCCT-1	Olfactory Bulb 1	OBINH2	9	9
10X28_5_GGGAACGAATCGAC-1	Olfactory Bulb 1	OBINH2	9	9
10X28_5_GTAGGTACACACCA-1	Olfactory Bulb 1	OBINH2	9	9
10X28_5_GTCGAATGTATCTC-1	Olfactory Bulb 1	OBINH2	9	9
10X28_5_GTACTACTCGTCTC-1	Olfactory Bulb 1	OBINH2	9	9
10X28_5_GTAGACTGCTTCCG-1	Olfactory Bulb 1	OBINH2	9	9
10X28_5_GTCAATCTACTGGT-1	Olfactory Bulb 1	OBINH2	9	9
10X28_5_GTCGCACTGAACTC-1	Olfactory Bulb 1	OBINH3	9	9
10X28_5_GTAGTGACGGAAGC-1	Olfactory Bulb 1	OBINH2	9	9
10X28_5_GTACCCTGAACGAA-1	Olfactory Bulb 1	OBINH3	9	9
10X28_5_GTAGCAACTGGAGG-1	Olfactory Bulb 1	OBINH3	9	9
10X28_5_GTCCAAGACTCGAA-1	Olfactory Bulb 1	OBINH3	9	9
10X28_5_GTAGCCCTGCGTAT-1	Olfactory Bulb 1	OBINH2	9	9
10X28_5_GTCACAGATAAGGA-1	Olfactory Bulb 1	OBINH1	9	9
10X28_5_GTATTCACCTCGCT-1	Olfactory Bulb 1	OBINH2	9	9
10X28_5_GTACGTGAATTCCT-1	Olfactory Bulb 1	OBINH3	9	9
10X28_5_GTAGTGTGCCCACT-1	Olfactory Bulb 1	OBINH1	9	9
10X28_5_GTAGTGACTGGTAC-1	Olfactory Bulb 1	OBINH2	9	9
10X28_5_GTGACAACAGCCAT-1	Olfactory Bulb 1	OBINH2	9	9
10X28_5_GTTATAGATGGATC-1	Olfactory Bulb 1	OBINH1	9	9
10X28_5_GTGAGGGATCCTTA-1	Olfactory Bulb 1	OBINH1	9	9
10X28_5_GTGTATCTAACGAA-1	Olfactory Bulb 1	OBINH2	9	9
10X28_5_GTGGAGGATAAGCC-1	Olfactory Bulb 1	OBINH1	9	9
10X28_5_GTTAGTCTTTGCTT-1	Olfactory Bulb 1	OBINH3	9	9
10X28_5_GTGCCACTCCAGTA-1	Olfactory Bulb 1	OBINH2	9	9
10X28_5_GTTAGTCTGACTAC-1	Olfactory Bulb 1	OBINH2	9	9
10X28_5_TAAGTAACTCTCTA-1	Olfactory Bulb 1	OBINH2	9	9
10X28_5_TAACTCACAGTAGA-1	Olfactory Bulb 1	OBINH2	9	9
10X28_5_GTTTAAGACATACG-1	Olfactory Bulb 1	OBINH3	9	9
10X28_5_TAATGATGTGTCTT-1	Olfactory Bulb 1	OBINH3	9	9
10X28_5_TACAATGACCTAAG-1	Olfactory Bulb 1	OBINH2	9	9
10X28_5_TACACACTAGCATC-1	Olfactory Bulb 1	OBINH2	9	9
10X28_5_TACGAGACTGTGCA-1	Olfactory Bulb 1	OBINH3	9	9
10X28_5_TAAGAGGACCAAGT-1	Olfactory Bulb 1	OBINH3	9	9
10X28_5_TAAGGCTGAACAGA-1	Olfactory Bulb 1	OBINH2	9	9
10X28_5_TAAAGTTGACTACG-1	Olfactory Bulb 1	OBINH2	9	9
10X28_5_TACGAGACTTGTCT-1	Olfactory Bulb 1	OBINH2	9	9
10X28_5_TAGAGAGACTTGCC-1	Olfactory Bulb 1	OBINH2	9	9
10X28_5_TAGAGAGACATGCA-1	Olfactory Bulb 1	OBINH3	9	9
10X28_5_TACTTTCTTCAGTG-1	Olfactory Bulb 1	OBINH2	9	9
10X28_5_TACGCGCTCTGTAG-1	Olfactory Bulb 1	OBINH2	9	9
10X28_5_TACTCAACACCTTT-1	Olfactory Bulb 1	OBINH2	9	9
10X28_5_TACTTGACAGAGAT-1	Olfactory Bulb 1	OBINH2	9	9
10X28_5_TACGCAGATCTTTG-1	Olfactory Bulb 1	OBINH3	9	9
10X28_5_TACTACACCGCCTT-1	Olfactory Bulb 1	OBDOP2	9	9
10X28_5_TAGCCGCTCATACG-1	Olfactory Bulb 1	OBINH2	9	9
10X28_5_TACGCCACGGTTAC-1	Olfactory Bulb 1	OBINH1	9	9
10X28_5_TATACGCTACACTG-1	Olfactory Bulb 1	OBINH2	9	9
10X28_5_TATACGCTATACCG-1	Olfactory Bulb 1	OBINH2	9	9
10X28_5_TATAGCCTGTATGC-1	Olfactory Bulb 1	OBINH2	9	9
10X28_5_TAGGTCGAACCCAA-1	Olfactory Bulb 1	OBDOP2	9	9
10X28_5_TATCGACTACAGTC-1	Olfactory Bulb 1	OBINH3	9	9
10X28_5_TAGGCATGTGAGAA-1	Olfactory Bulb 1	OBINH2	9	9
10X28_5_TAGTACCTACCATG-1	Olfactory Bulb 1	OBINH2	9	9
10X28_5_TAGGCAACCCGTAA-1	Olfactory Bulb 1	OBINH2	9	9
10X28_5_TAGCTACTTGTAGC-1	Olfactory Bulb 1	OBINH3	9	9
10X28_5_TATCGACTCAGATC-1	Olfactory Bulb 1	OBINH2	9	9
10X28_5_TAGTGGTGCTCAAG-1	Olfactory Bulb 1	OBINH3	9	9
10X28_5_TATCAGCTCTCGCT-1	Olfactory Bulb 1	OBINH2	9	9
10X28_5_TATCAAGACTACCC-1	Olfactory Bulb 1	OBINH2	9	9
10X28_5_TATGTCTGCGACTA-1	Olfactory Bulb 1	OBINH2	9	9
10X28_5_TCAGCGCTAATCGC-1	Olfactory Bulb 1	OBINH2	9	9
10X28_5_TCACGAGATGCATG-1	Olfactory Bulb 1	OBINH2	9	9
10X28_5_TCAGCGCTTTACCT-1	Olfactory Bulb 1	OBINH2	9	9
10X28_5_TCAAGTCTACGTAC-1	Olfactory Bulb 1	OBINH2	9	9
10X28_5_TATGTCACTGCTTT-1	Olfactory Bulb 1	OBINH3	9	9
10X28_5_TCACATACCAGCTA-1	Olfactory Bulb 1	OBINH2	9	9
10X28_5_TCAAGGTGCGGGAA-1	Olfactory Bulb 1	OBINH2	9	9
10X28_5_TATGGGACGAATGA-1	Olfactory Bulb 1	OBINH3	9	9
10X28_5_TATCTCGATACTGG-1	Olfactory Bulb 1	OBINH2	9	9
10X28_5_TCACTATGGTTGGT-1	Olfactory Bulb 1	OBINH2	9	9
10X28_5_TATTGCTGATTTCC-1	Olfactory Bulb 1	OBINH3	9	9
10X28_5_TATGGTCTTTCGTT-1	Olfactory Bulb 1	OBINH1	9	9
10X28_5_TATTTCCTTCAGGT-1	Olfactory Bulb 1	OBINH2	9	9
10X28_5_TCAGGATGGATAGA-1	Olfactory Bulb 1	OBINH2	9	9
10X28_5_TATGGTCTACCCTC-1	Olfactory Bulb 1	OBINH1	9	9
10X28_5_TCATCCCTAAGTGA-1	Olfactory Bulb 1	OBINH2	9	9
10X28_5_TCATCCCTCGCAAT-1	Olfactory Bulb 1	OBINH1	9	9
10X28_5_TCCACGTGAACGTC-1	Olfactory Bulb 1	OBINH2	9	9
10X28_5_TCCAGAGAAAAGCA-1	Olfactory Bulb 1	OBINH3	9	9
10X28_5_TCCACGTGCCAATG-1	Olfactory Bulb 1	OBINH2	9	9
10X28_5_TCATTGACAACGGG-1	Olfactory Bulb 1	OBINH1	9	9
10X28_5_TCCCGAACATCACG-1	Olfactory Bulb 1	OBINH2	9	9
10X28_5_TCCACGTGGATAAG-1	Olfactory Bulb 1	OBINH2	9	9
10X28_5_TCATGTACGGTGTT-1	Olfactory Bulb 1	OBINH2	9	9
10X28_5_TCCCATCTAGATCC-1	Olfactory Bulb 1	OBINH3	9	9
10X28_5_TCATTCGAACTTTC-1	Olfactory Bulb 1	OBINH2	9	9
10X28_5_TCGAGCCTACTAGC-1	Olfactory Bulb 1	OBINH2	9	9
10X28_5_TCGATTTGCATTTC-1	Olfactory Bulb 1	OBDOP2	9	9
10X28_5_TCGCCATGATTCCT-1	Olfactory Bulb 1	OBINH2	9	9
10X28_5_TCGTAGGATGAACC-1	Olfactory Bulb 1	OBINH2	9	9
10X28_5_TCGCACACCGTACA-1	Olfactory Bulb 1	OBINH3	9	9
10X28_5_TGACGAACGGAACG-1	Olfactory Bulb 1	OBINH2	9	9
10X28_5_TCTTACGAGTCTGA-1	Olfactory Bulb 1	OBINH2	9	9
10X28_5_TGACACGATGTGGT-1	Olfactory Bulb 1	OBINH2	9	9
10X28_5_TGACTGGAAACTGC-1	Olfactory Bulb 1	OBDOP2	9	9
10X28_5_TCGCAGCTCCCTTG-1	Olfactory Bulb 1	OBINH3	9	9
10X28_5_TCGTGAGAACGCAT-1	Olfactory Bulb 1	OBINH2	9	9
10X28_5_TCGGTAGATCTAGG-1	Olfactory Bulb 1	OBDOP2	9	9
10X28_5_TCTACAACCTTGCC-1	Olfactory Bulb 1	OBINH2	9	9
10X28_5_TCTTACGAGTTGGT-1	Olfactory Bulb 1	OBDOP2	9	9
10X28_5_TGCTATACGTACCA-1	Olfactory Bulb 1	OBINH2	9	9
10X28_5_TGCGATGATACTTC-1	Olfactory Bulb 1	OBINH2	9	9
10X28_5_TGCACGCTTCATTC-1	Olfactory Bulb 1	OBINH2	9	9
10X28_5_TGCGCACTATGTGC-1	Olfactory Bulb 1	OBINH3	9	9
10X28_5_TGAGACACCACTCC-1	Olfactory Bulb 1	OBINH2	9	9
10X28_5_TGATCACTTACGCA-1	Olfactory Bulb 1	OBINH3	9	9
10X28_5_TGCAATCTAACCTG-1	Olfactory Bulb 1	OBINH2	9	9
10X28_5_TGCAAGACGCCAAT-1	Olfactory Bulb 1	OBDOP2	9	9
10X28_5_TGCTGAGAACCGAT-1	Olfactory Bulb 1	OBINH3	9	9
10X28_5_TGCACAGACTCAGA-1	Olfactory Bulb 1	OBINH2	9	9
10X28_5_TGAGCAACGTCACA-1	Olfactory Bulb 1	OBINH2	9	9
10X28_5_TGGACCCTCGTAAC-1	Olfactory Bulb 1	OBINH1	9	9
10X28_5_TTAACCACTTCATC-1	Olfactory Bulb 1	OBINH2	9	9
10X28_5_TGGCACCTCGATAC-1	Olfactory Bulb 1	OBINH2	9	9
10X28_5_TGGTAGTGTCGATG-1	Olfactory Bulb 1	OBINH2	9	9
10X28_5_TGGACTGAAAAAGC-1	Olfactory Bulb 1	OBINH2	9	9
10X28_5_TGTATGCTCCTCGT-1	Olfactory Bulb 1	OBINH2	9	9
10X28_5_TGTGATCTCAGAGG-1	Olfactory Bulb 1	OBDOP2	9	9
10X28_5_TGGTATCTCACAAC-1	Olfactory Bulb 1	OBINH3	9	9
10X28_5_TTACACACCCATAG-1	Olfactory Bulb 1	OBINH2	9	9
10X28_5_TGGTATCTTGTCCC-1	Olfactory Bulb 1	OBINH2	9	9
10X28_5_TGGAGGGATTCTTG-1	Olfactory Bulb 1	OBINH2	9	9
10X28_5_TGGCAATGGAGGGT-1	Olfactory Bulb 1	OBINH2	9	9
10X28_5_TGGAAGCTTGCATG-1	Olfactory Bulb 1	OBINH3	9	9
10X28_5_TGTCTAACCGACAT-1	Olfactory Bulb 1	OBINH3	9	9
10X28_5_TGGACTGATTGTGG-1	Olfactory Bulb 1	OBINH2	9	9
10X28_5_TGTTACTGCGCAAT-1	Olfactory Bulb 1	OBINH2	9	9
10X28_5_TTACTCGAGGGTGA-1	Olfactory Bulb 1	OBINH2	9	9
10X28_5_TTAGGGTGTCCTGC-1	Olfactory Bulb 1	OBDOP2	9	9
10X28_5_TTCAAAGAAGAAGT-1	Olfactory Bulb 1	OBINH1	9	9
10X28_5_TTAGTCACCTCTCG-1	Olfactory Bulb 1	OBINH2	9	9
10X28_5_TTCGATTGTGTCCC-1	Olfactory Bulb 1	OBINH2	9	9
10X28_5_TTATGCACTATCTC-1	Olfactory Bulb 1	OBDOP2	9	9
10X28_5_TTAGGTCTTGCGTA-1	Olfactory Bulb 1	OBINH3	9	9
10X28_5_TTCACCCTATACCG-1	Olfactory Bulb 1	OBINH2	9	9
10X28_5_TTCGATTGTTCGCC-1	Olfactory Bulb 1	OBINH2	9	9
10X28_5_TTAGGGACCGTGTA-1	Olfactory Bulb 1	OBINH2	9	9
10X28_5_TTCAAGCTCCTCGT-1	Olfactory Bulb 1	OBINH2	9	9
10X28_5_TTAGGGTGAGAGTA-1	Olfactory Bulb 1	OBDOP2	9	9
10X28_5_TTCACAACCTTCGC-1	Olfactory Bulb 1	OBINH2	9	9
10X28_5_TTCAGTTGCCCTAC-1	Olfactory Bulb 1	OBINH2	9	9
10X28_5_TTCAAGCTTGAACC-1	Olfactory Bulb 1	OBINH1	9	9
10X28_5_TTTAGCTGTCTACT-1	Olfactory Bulb 1	OBINH2	9	9
10X28_5_TTTGACTGATTCTC-1	Olfactory Bulb 1	OBINH2	9	9
10X28_5_TTTGCATGTATGGC-1	Olfactory Bulb 1	OBINH2	9	9
10X28_5_TTGCTATGAGCAAA-1	Olfactory Bulb 1	OBINH2	9	9
10X28_5_TTGGTACTACCAAC-1	Olfactory Bulb 1	OBINH2	9	9
10X28_5_TTGAGGACTTGTGG-1	Olfactory Bulb 1	OBINH3	9	9
10X28_5_TTTCAGTGAAGCCT-1	Olfactory Bulb 1	OBINH2	9	9
10X28_5_TTGAACCTCCAAGT-1	Olfactory Bulb 1	OBINH2	9	9
10X28_5_TTGTAGCTTGAGGG-1	Olfactory Bulb 1	OBINH2	9	9
10X28_5_TTGACACTCAGTCA-1	Olfactory Bulb 1	OBINH2	9	9
10X28_5_TTTATCCTGCGAGA-1	Olfactory Bulb 1	OBINH3	9	9
10X28_5_TTTCCAGAGCCTTC-1	Olfactory Bulb 1	OBINH1	9	9
10X28_5_TTTCCAGAAGCCAT-1	Olfactory Bulb 1	OBINH2	9	9
10X28_5_TTTAGGCTTCTTTG-1	Olfactory Bulb 1	OBINH3	9	9
10X49_4_AGGCCTATTCCT-	Olfactory Bulb 1	OBINH3	9	9
10X49_4_ATCATGGCCTTC-	Olfactory Bulb 1	OBINH3	9	9
10X49_4_ACATACGCAGAG-	Olfactory Bulb 1	OBINH1	9	9
10X49_4_ATTCGACTTGGA-	Olfactory Bulb 1	OBINH2	9	9
10X49_4_ACCGTGTATGGC-	Olfactory Bulb 1	OBDOP2	9	9
10X49_4_ACGGCTGTAAAG-	Olfactory Bulb 1	OBINH2	9	9
10X49_4_ATGGGACGTGAT-	Olfactory Bulb 1	OBDOP2	9	9
10X49_4_ATTCGATGGTAC-	Olfactory Bulb 1	OBINH2	9	9
10X49_4_ACATTGTTGGCA-	Olfactory Bulb 1	OBINH3	9	9
10X49_4_AGTTTGGACAAA-	Olfactory Bulb 1	OBINH1	9	9
10X49_4_AGCCTGTGGTAC-	Olfactory Bulb 1	OBINH2	9	9
10X49_4_CGGTTGGACGGA-	Olfactory Bulb 1	OBINH2	9	9
10X49_4_CATATGACGACT-	Olfactory Bulb 1	OBINH2	9	9
10X49_4_CGCAACGGTCAT-	Olfactory Bulb 1	OBINH2	9	9
10X49_4_CGCCCTCACTGA-	Olfactory Bulb 1	OBINH3	9	9
10X49_4_CATTGAAGAACA-	Olfactory Bulb 1	OBINH2	9	9
10X49_4_CAATACCATGGT-	Olfactory Bulb 1	OBINH3	9	9
10X49_4_CGGTTGCACAAC-	Olfactory Bulb 1	OBINH3	9	9
10X49_4_CCTACTATCTCT-	Olfactory Bulb 1	OBINH2	9	9
10X49_4_CCTACTGAATAG-	Olfactory Bulb 1	OBINH2	9	9
10X49_4_CCGATGTTGAGC-	Olfactory Bulb 1	OBINH2	9	9
10X49_4_GCCATGTGCCCT-	Olfactory Bulb 1	OBINH2	9	9
10X49_4_GAACGAGGGAGT-	Olfactory Bulb 1	OBINH2	9	9
10X49_4_CTTGCTTTGAGC-	Olfactory Bulb 1	OBINH2	9	9
10X49_4_GAGATGCGTACA-	Olfactory Bulb 1	OBINH3	9	9
10X49_4_CTCTTGCTTACT-	Olfactory Bulb 1	OBINH2	9	9
10X49_4_GATTACTTCCAT-	Olfactory Bulb 1	OBINH3	9	9
10X49_4_GCCAACCACCAA-	Olfactory Bulb 1	OBINH2	9	9
10X49_4_CGTTCTCCCTCA-	Olfactory Bulb 1	OBINH3	9	9
10X49_4_GAAGACTTTCAC-	Olfactory Bulb 1	OBINH1	9	9
10X49_4_CGTGTGCTAGTG-	Olfactory Bulb 1	OBINH2	9	9
10X49_4_CTGTCTAGTGCT-	Olfactory Bulb 1	OBINH2	9	9
10X49_4_CTGTCTCGTCTC-	Olfactory Bulb 1	OBINH2	9	9
10X49_4_GCACTGGCTTAG-	Olfactory Bulb 1	OBINH2	9	9
10X49_4_CGTTCTAGGCGA-	Olfactory Bulb 1	OBINH2	9	9
10X49_4_GCACTGGCTATG-	Olfactory Bulb 1	OBINH2	9	9
10X49_4_CGTCGACCTTGC-	Olfactory Bulb 1	OBINH2	9	9
10X49_4_GTAGGAGTTGAC-	Olfactory Bulb 1	OBINH2	9	9
10X49_4_GTGCACTCGTTT-	Olfactory Bulb 1	OBINH2	9	9
10X49_4_GCGACTCAAGCT-	Olfactory Bulb 1	OBINH3	9	9
10X49_4_TCCTACCTCAGA-	Olfactory Bulb 1	OBINH2	9	9
10X49_4_GTATACACGGAG-	Olfactory Bulb 1	OBINH2	9	9
10X49_4_TCTAGAACGGTT-	Olfactory Bulb 1	OBINH2	9	9
10X49_4_GTCTCTCATTTC-	Olfactory Bulb 1	OBINH3	9	9
10X49_4_TAACACAAACGA-	Olfactory Bulb 1	OBDOP2	9	9
10X49_4_GTCTCTATGACC-	Olfactory Bulb 1	OBINH2	9	9
10X49_4_GGTCTGACTAGC-	Olfactory Bulb 1	OBINH3	9	9
10X49_4_GGCTTGGTACGT-	Olfactory Bulb 1	OBINH2	9	9
10X49_4_TACTGATCGCCT-	Olfactory Bulb 1	OBINH2	9	9
10X49_4_GGCTTGGTTCGA-	Olfactory Bulb 1	OBINH2	9	9
10X49_4_TCTCACCTCTAT-	Olfactory Bulb 1	OBINH2	9	9
10X49_4_GGTCACGCTACA-	Olfactory Bulb 1	OBINH2	9	9
10X49_4_TGTTGAAACCTG-	Olfactory Bulb 1	OBINH3	9	9
10X49_4_AACCGATGCTGA-	Olfactory Bulb 1	OBINH3	9	9
10X49_4_TGTCCTTCAGGT-	Olfactory Bulb 1	OBINH2	9	9
10X49_4_AAATTGTAACCG-	Olfactory Bulb 1	OBINH3	9	9
10X49_4_TGTTGATCTACT-	Olfactory Bulb 1	OBINH2	9	9
10X49_4_AAGCACAGCACT-	Olfactory Bulb 1	OBINH2	9	9
10X49_4_TGAGGAGCCAAT-	Olfactory Bulb 1	OBINH2	9	9
10X49_4_AATAACTTCGCC-	Olfactory Bulb 1	OBINH2	9	9
10X49_4_CAACGAGAATAG-	Olfactory Bulb 1	OBINH1	9	9
10X49_4_CACAGATGGTAC-	Olfactory Bulb 1	OBINH2	9	9
10X49_4_ACATCTTTATCC-	Olfactory Bulb 1	OBINH3	9	9
10X49_4_AGTGTGGAAGGC-	Olfactory Bulb 1	OBINH2	9	9
10X49_4_AGTTCTTGGGAG-	Olfactory Bulb 1	OBINH2	9	9
10X49_4_AGTCGACCTTCG-	Olfactory Bulb 1	OBINH3	9	9
10X49_4_ATCACTACCAGT-	Olfactory Bulb 1	OBINH2	9	9
10X49_4_AGGTACCCTGAA-	Olfactory Bulb 1	OBINH1	9	9
10X49_4_ACGATGTTCCCG-	Olfactory Bulb 1	OBINH2	9	9
10X49_4_CACAGATCCTAT-	Olfactory Bulb 1	OBINH1	9	9
10X49_4_ATGGTGCCTACC-	Olfactory Bulb 1	OBINH3	9	9
10X49_4_ACGAACGTTGGT-	Olfactory Bulb 1	OBINH2	9	9
10X49_4_ACGATGAGCGGA-	Olfactory Bulb 1	OBINH3	9	9
10X49_4_CTATTGCAGAGG-	Olfactory Bulb 1	OBINH3	9	9
10X49_4_CAGCCTATGGTC-	Olfactory Bulb 1	OBINH2	9	9
10X49_4_CACGCTGTACAC-	Olfactory Bulb 1	OBINH3	9	9
10X49_4_CGAAACTGAAGA-	Olfactory Bulb 1	OBINH3	9	9
10X49_4_CCAGCTATCTTC-	Olfactory Bulb 1	OBINH2	9	9
10X49_4_CTCGTGAAACAG-	Olfactory Bulb 1	OBINH3	9	9
10X49_4_CCAAGATTGCGA-	Olfactory Bulb 1	OBINH3	9	9
10X49_4_CCACTGTTTCTG-	Olfactory Bulb 1	OBINH2	9	9
10X49_4_CTGAGAGCCATA-	Olfactory Bulb 1	OBINH2	9	9
10X49_4_CATTTGTCGTTT-	Olfactory Bulb 1	OBINH2	9	9
10X49_4_CATTTGGGTTCA-	Olfactory Bulb 1	OBINH2	9	9
10X49_4_GCAATGCAGGAG-	Olfactory Bulb 1	OBINH3	9	9
10X49_4_GACAACCTAGCA-	Olfactory Bulb 1	OBDOP2	9	9
10X49_4_GATTCTCTGAAC-	Olfactory Bulb 1	OBINH3	9	9
10X49_4_GCTCACTCTAGG-	Olfactory Bulb 1	OBINH2	9	9
10X49_4_GCTGCTAACGTC-	Olfactory Bulb 1	OBINH3	9	9
10X49_4_GGAACTTGTAGC-	Olfactory Bulb 1	OBINH2	9	9
10X49_4_GCGGTGAAAACG-	Olfactory Bulb 1	OBINH3	9	9
10X49_4_GATCGAGCAAGG-	Olfactory Bulb 1	OBINH2	9	9
10X49_4_GCACCTTGGTTG-	Olfactory Bulb 1	OBINH2	9	9
10X49_4_GATCGACAGTCA-	Olfactory Bulb 1	OBINH2	9	9
10X49_4_GATGACGAAGGC-	Olfactory Bulb 1	OBINH1	9	9
10X49_4_GTGATGGTTACG-	Olfactory Bulb 1	OBINH2	9	9
10X49_4_GTTGGAGAGAGC-	Olfactory Bulb 1	OBINH3	9	9
10X49_4_GTGCCTTCTGGA-	Olfactory Bulb 1	OBINH2	9	9
10X49_4_TCCCGACCGCTT-	Olfactory Bulb 1	OBINH2	9	9
10X49_4_GTTACTTCGACA-	Olfactory Bulb 1	OBINH3	9	9
10X49_4_GGGAGAGGGTGA-	Olfactory Bulb 1	OBINH2	9	9
10X49_4_GGTATGCAGTCA-	Olfactory Bulb 1	OBINH2	9	9
10X49_4_TTAAGACTGGTA-	Olfactory Bulb 1	OBINH2	9	9
10X49_4_AAACGATCAGAC-	Olfactory Bulb 1	OBINH2	9	9
10X49_4_AAACGAGTTAGC-	Olfactory Bulb 1	OBINH3	9	9
10X49_4_TGTTACCTGAAC-	Olfactory Bulb 1	OBINH2	9	9
10X49_4_TTTGTGTACTTC-	Olfactory Bulb 1	OBINH2	9	9
10X49_4_AACAGACATTGG-	Olfactory Bulb 1	OBINH2	9	9
10X49_4_TCGCACGTTGCA-	Olfactory Bulb 1	OBINH1	9	9
10X49_4_TTGTACACCTTT-	Olfactory Bulb 1	OBINH2	9	9
10X49_4_TTGTACTCACGA-	Olfactory Bulb 1	OBINH3	9	9
10X49_4_ACCTGACTTGTT-	Olfactory Bulb 1	OBINH3	9	9
10X49_4_ACGTACGGAGCA-	Olfactory Bulb 1	OBINH1	9	9
10X49_4_ACACACTGCTAG-	Olfactory Bulb 1	OBINH3	9	9
10X49_4_AGGTCTTAGACC-	Olfactory Bulb 1	OBINH3	9	9
10X49_4_AATTTGCTTGTT-	Olfactory Bulb 1	OBINH3	9	9
10X49_4_AGCGGATTAGGC-	Olfactory Bulb 1	OBINH2	9	9
10X49_4_ACTCGACGTAGT-	Olfactory Bulb 1	OBINH3	9	9
10X49_4_ACTTCTTACGCA-	Olfactory Bulb 1	OBINH2	9	9
10X49_4_AGATGAAAGTGA-	Olfactory Bulb 1	OBINH2	9	9
10X49_4_AATTTGACCTCC-	Olfactory Bulb 1	OBINH3	9	9
10X49_4_ACTCGATCCCAC-	Olfactory Bulb 1	OBINH2	9	9
10X49_4_AGATGAATTCCT-	Olfactory Bulb 1	OBINH2	9	9
10X49_4_ATCGTGACTAGC-	Olfactory Bulb 1	OBINH2	9	9
10X49_4_AGTCTGTCAGAC-	Olfactory Bulb 1	OBINH2	9	9
10X49_4_CACAACACCGAT-	Olfactory Bulb 1	OBINH3	9	9
10X49_4_CATCGAAGCTCA-	Olfactory Bulb 1	OBINH2	9	9
10X49_4_CGATTGTATCTC-	Olfactory Bulb 1	OBINH2	9	9
10X49_4_CGATACAGCTCA-	Olfactory Bulb 1	OBINH1	9	9
10X49_4_CGCCGATCTCGC-	Olfactory Bulb 1	OBINH1	9	9
10X49_4_CGCTCTGCTAAC-	Olfactory Bulb 1	OBINH3	9	9
10X49_4_CCGGTGTCTCAT-	Olfactory Bulb 1	OBINH2	9	9
10X49_4_CATGACTGACCA-	Olfactory Bulb 1	OBINH2	9	9
10X49_4_CGCTCTATCGGT-	Olfactory Bulb 1	OBINH3	9	9
10X49_4_ATCGTGTATCGG-	Olfactory Bulb 1	OBINH3	9	9
10X49_4_CAAAGAACTTTC-	Olfactory Bulb 1	OBINH2	9	9
10X49_4_CCTCTGTTCTAC-	Olfactory Bulb 1	OBINH3	9	9
10X49_4_CGATACTATGGC-	Olfactory Bulb 1	OBINH2	9	9
10X49_4_GCCTCTCCTGAA-	Olfactory Bulb 1	OBINH3	9	9
10X49_4_GAACCTTCCTCG-	Olfactory Bulb 1	OBINH2	9	9
10X49_4_CTGCCTGTGTTG-	Olfactory Bulb 1	OBINH2	9	9
10X49_4_GCTAACAGCACT-	Olfactory Bulb 1	OBINH3	9	9
10X49_4_CGGCTGCGTACA-	Olfactory Bulb 1	OBINH1	9	9
10X49_4_GCTAACGAAGGC-	Olfactory Bulb 1	OBINH2	9	9
10X49_4_GCAGGATGAGAA-	Olfactory Bulb 1	OBINH2	9	9
10X49_4_GAGTCTGCTATG-	Olfactory Bulb 1	OBINH2	9	9
10X49_4_GAAATGCTTACT-	Olfactory Bulb 1	OBINH2	9	9
10X49_4_CGGGCTATCTCT-	Olfactory Bulb 1	OBINH2	9	9
10X49_4_GAAATGGTGCTA-	Olfactory Bulb 1	OBINH2	9	9
10X49_4_GATAGAACTGTG-	Olfactory Bulb 1	OBINH1	9	9
10X49_4_GATGCTCACTAG-	Olfactory Bulb 1	OBINH2	9	9
10X49_4_GCAACTTGTGAC-	Olfactory Bulb 1	OBINH2	9	9
10X49_4_CTGCCTCGTTGA-	Olfactory Bulb 1	OBINH3	9	9
10X49_4_GGTGGAGTGTTG-	Olfactory Bulb 1	OBINH2	9	9
10X49_4_GTTGTGTTGCGA-	Olfactory Bulb 1	OBINH2	9	9
10X49_4_TAATACACACGT-	Olfactory Bulb 1	OBINH2	9	9
10X49_4_TACGTGGGACTT-	Olfactory Bulb 1	OBINH2	9	9
10X49_4_GTCATGTTCATC-	Olfactory Bulb 1	OBINH2	9	9
10X49_4_GTTCGATGTTTC-	Olfactory Bulb 1	OBINH1	9	9
10X49_4_TGACACGTGTCA-	Olfactory Bulb 1	OBINH2	9	9
10X49_4_TCTACTAAAAGC-	Olfactory Bulb 1	OBINH3	9	9
10X49_4_TCACGACTCCAC-	Olfactory Bulb 1	OBINH3	9	9
10X49_4_TGACACGTCCTC-	Olfactory Bulb 1	OBINH2	9	9
10X49_4_TTTAGATCGATG-	Olfactory Bulb 1	OBINH1	9	9
10X49_4_TATCCTAGTGTC-	Olfactory Bulb 1	OBINH2	9	9
10X49_4_TTCTTGTTGCTT-	Olfactory Bulb 1	OBINH2	9	9
10X49_4_AACAACATTTCC-	Olfactory Bulb 1	OBINH2	9	9
10X49_4_AATGACAATCGC-	Olfactory Bulb 1	OBINH2	9	9
10X49_4_TTTGCTGCTGAT-	Olfactory Bulb 1	OBINH2	9	9
10X49_4_AACATGTTCTTG-	Olfactory Bulb 1	OBINH3	9	9
10X49_4_ACCTTGTCTTCA-	Olfactory Bulb 1	OBINH2	9	9
10X49_4_ACCTTGCAGCTA-	Olfactory Bulb 1	OBINH1	9	9
10X49_4_TTTCACCGGTAT-	Olfactory Bulb 1	OBINH2	9	9
10X49_4_AGATTGTCTACT-	Olfactory Bulb 1	OBINH2	9	9
10X49_4_TTTCACCAATCG-	Olfactory Bulb 1	OBINH2	9	9
10X49_4_ACTCTGAAAAGC-	Olfactory Bulb 1	OBINH3	9	9
10X49_4_AATGACATAAGG-	Olfactory Bulb 1	OBINH3	9	9
10X49_4_AGATTGCCGCTT-	Olfactory Bulb 1	OBINH2	9	9
10X49_4_AGGAGACGTCTC-	Olfactory Bulb 1	OBINH3	9	9
10X49_4_ATAGTGTGAACC-	Olfactory Bulb 1	OBINH2	9	9
10X49_4_AGTTGATTCATC-	Olfactory Bulb 1	OBINH3	9	9
10X49_4_CAAATGGTCGAT-	Olfactory Bulb 1	OBDOP2	9	9
10X49_4_CAACCTAGAATG-	Olfactory Bulb 1	OBINH3	9	9
10X49_4_CCATACTAGTCG-	Olfactory Bulb 1	OBINH2	9	9
10X49_4_CCTAACTTCACT-	Olfactory Bulb 1	OBINH2	9	9
10X49_4_CCTAACACCCAA-	Olfactory Bulb 1	OBINH3	9	9
10X49_4_CTTTCTCTAGTG-	Olfactory Bulb 1	OBINH3	9	9
10X49_4_CTTTCTAGAGGC-	Olfactory Bulb 1	OBINH2	9	9
10X49_4_CTGACTCCTCGT-	Olfactory Bulb 1	OBINH3	9	9
10X49_4_CGCCTGTGCCTC-	Olfactory Bulb 1	OBINH2	9	9
10X49_4_GACGTGTACTCT-	Olfactory Bulb 1	OBINH1	9	9
10X49_4_GAGCACGTAGGG-	Olfactory Bulb 1	OBINH2	9	9
10X49_4_CGAGTGGCTATG-	Olfactory Bulb 1	OBINH2	9	9
10X49_4_CTGACTGTCCTC-	Olfactory Bulb 1	OBINH1	9	9
10X49_4_CTCAACGATAGA-	Olfactory Bulb 1	OBINH2	9	9
10X49_4_CTACACAAAGCA-	Olfactory Bulb 1	OBINH2	9	9
10X49_4_CGGTGACTCAAG-	Olfactory Bulb 1	OBINH2	9	9
10X49_4_CTCAACTTCATC-	Olfactory Bulb 1	OBINH3	9	9
10X49_4_GAGAGAAAGAGT-	Olfactory Bulb 1	OBINH2	9	9
10X49_4_GAAGGAATCTTC-	Olfactory Bulb 1	OBINH2	9	9
10X49_4_CTGTTGAGGAGC-	Olfactory Bulb 1	OBINH3	9	9
10X49_4_CGTTTGGCGATT-	Olfactory Bulb 1	OBINH2	9	9
10X49_4_GACGTGCCTACC-	Olfactory Bulb 1	OBINH2	9	9
10X49_4_GCCAGAGCTAAC-	Olfactory Bulb 1	OBINH2	9	9
10X49_4_GATATGCGGAGA-	Olfactory Bulb 1	OBINH2	9	9
10X49_4_GTTGCTAGAATG-	Olfactory Bulb 1	OBINH3	9	9
10X49_4_GCCGCTCGTCTC-	Olfactory Bulb 1	OBINH2	9	9
10X49_4_GCGCCTCCTGAA-	Olfactory Bulb 1	OBINH2	9	9
10X49_4_GTTGCTCTGATG-	Olfactory Bulb 1	OBDOP2	9	9
10X49_4_GATAACCTATGG-	Olfactory Bulb 1	OBINH2	9	9
10X49_4_GCAGACTGAGGG-	Olfactory Bulb 1	OBDOP2	9	9
10X49_4_GTTAGATAACGC-	Olfactory Bulb 1	OBINH2	9	9
10X49_4_GTTCACAAGAGT-	Olfactory Bulb 1	OBINH2	9	9
10X49_4_GCCGCTTTCTCA-	Olfactory Bulb 1	OBINH3	9	9
10X49_4_GGTGACGGTAAA-	Olfactory Bulb 1	OBINH2	9	9
10X49_4_TGAAACGCGTTA-	Olfactory Bulb 1	OBINH3	9	9
10X49_4_TGCTACTCACGA-	Olfactory Bulb 1	OBINH2	9	9
10X49_4_TCGGGATCCGAA-	Olfactory Bulb 1	OBINH2	9	9
10X49_4_TGCTACACACAC-	Olfactory Bulb 1	OBINH3	9	9
10X49_4_TAGATGTGCCAA-	Olfactory Bulb 1	OBINH1	9	9
10X49_4_TCCATGATCTCT-	Olfactory Bulb 1	OBINH2	9	9
10X49_4_TCTTCTTCGTGA-	Olfactory Bulb 1	OBDOP2	9	9
10X49_4_TAACGAGGTAGG-	Olfactory Bulb 1	OBINH3	9	9
10X49_4_TAAGACGATACC-	Olfactory Bulb 1	OBINH2	9	9
10X49_4_TGCTACAGCTCA-	Olfactory Bulb 1	OBINH1	9	9
10X49_4_TCAAGAAACGTC-	Olfactory Bulb 1	OBINH2	9	9
10X49_4_TAGTGATTTACC-	Olfactory Bulb 1	OBDOP2	9	9
10X49_4_TTCGTGGCGGAA-	Olfactory Bulb 1	OBINH2	9	9
10X49_4_AACTCTTGGTCA-	Olfactory Bulb 1	OBINH2	9	9
10X49_4_TTCGTGATCTCT-	Olfactory Bulb 1	OBINH2	9	9
10X49_4_AGACTGTGTCAG-	Olfactory Bulb 1	OBINH2	9	9
10X49_4_TGTAGATACGCA-	Olfactory Bulb 1	OBINH2	9	9
10X49_4_AGACACATCGGT-	Olfactory Bulb 1	OBINH2	9	9
10X49_4_ACAGACGAGAGC-	Olfactory Bulb 1	OBINH3	9	9
10X49_4_AGAAGATGTTTC-	Olfactory Bulb 1	OBINH1	9	9
10X49_4_TTCGTGCAGTCA-	Olfactory Bulb 1	OBINH1	9	9
10X49_4_ATTCTGCTTGAG-	Olfactory Bulb 1	OBINH2	9	9
10X49_4_ATCGGATTGCAG-	Olfactory Bulb 1	OBINH3	9	9
10X49_4_ATAAACACACTG-	Olfactory Bulb 1	OBINH2	9	9
10X49_4_ATCGGATGCTTT-	Olfactory Bulb 1	OBINH2	9	9
10X49_4_CAGTGATCACGA-	Olfactory Bulb 1	OBINH3	9	9
10X49_4_CAGTGATTGAGC-	Olfactory Bulb 1	OBINH2	9	9
10X49_4_CAGCCTGTTTGG-	Olfactory Bulb 1	OBINH2	9	9
10X49_4_AGCTGAGAGACG-	Olfactory Bulb 1	OBINH2	9	9
10X49_4_ATCTACGTCATG-	Olfactory Bulb 1	OBINH1	9	9
10X49_4_ATATGACCCTAC-	Olfactory Bulb 1	OBINH2	9	9
10X49_4_ATTCTGTGTTCT-	Olfactory Bulb 1	OBINH2	9	9
10X49_4_ATCGGAACGTAC-	Olfactory Bulb 1	OBINH3	9	9
10X49_4_AGCATGACGCAT-	Olfactory Bulb 1	OBINH2	9	9
10X49_4_CTATACGGAGCA-	Olfactory Bulb 1	OBINH2	9	9
10X49_4_CGGGTGTTCTCA-	Olfactory Bulb 1	OBINH2	9	9
10X49_4_CTATACGTTCAG-	Olfactory Bulb 1	OBINH3	9	9
10X49_4_CCGTACCAGCTA-	Olfactory Bulb 1	OBINH3	9	9
10X49_4_CGAAACATTCGG-	Olfactory Bulb 1	OBINH2	9	9
10X49_4_CCACTGTACTCT-	Olfactory Bulb 1	OBINH2	9	9
10X49_4_CTCTCTACAGTC-	Olfactory Bulb 1	OBINH2	9	9
10X49_4_CTAGGAGAACTC-	Olfactory Bulb 1	OBINH2	9	9
10X49_4_CTCCGAAGCTCA-	Olfactory Bulb 1	OBINH2	9	9
10X49_4_CCACTGATTTCC-	Olfactory Bulb 1	OBINH2	9	9
10X49_4_CGGGTGCCCTTG-	Olfactory Bulb 1	OBINH3	9	9
10X49_4_CCGGGATCGCAA-	Olfactory Bulb 1	OBINH2	9	9
10X49_4_CTGAGACCAGTA-	Olfactory Bulb 1	OBINH2	9	9
10X49_4_CATACTATTGGC-	Olfactory Bulb 1	OBINH3	9	9
10X49_4_CCTGACTCGCCT-	Olfactory Bulb 1	OBINH2	9	9
10X49_4_GCACCTTGGTTG--1	Olfactory Bulb 1	OBINH2	9	9
10X49_4_GCAATGCTGGAT-	Olfactory Bulb 1	OBINH2	9	9
10X49_4_GCTCACGCCTTC-	Olfactory Bulb 1	OBINH2	9	9
10X49_4_GCCTACCCGTTC-	Olfactory Bulb 1	OBINH2	9	9
10X49_4_CTTTGAAGTGTC-	Olfactory Bulb 1	OBINH3	9	9
10X49_4_GACAACGTTTGG-	Olfactory Bulb 1	OBINH1	9	9
10X49_4_GCCTTGCCACAA-	Olfactory Bulb 1	OBINH2	9	9
10X49_4_GAAGCTCCGCTT-	Olfactory Bulb 1	OBINH2	9	9
10X49_4_GCCTTGCTCATT-	Olfactory Bulb 1	OBINH2	9	9
10X49_4_GCATGATGTGCA-	Olfactory Bulb 1	OBINH3	9	9
10X49_4_GATCGAATGTGC-	Olfactory Bulb 1	OBINH2	9	9
10X49_4_GGTATGGGGATG-	Olfactory Bulb 1	OBINH3	9	9
10X49_4_GGTTGATCAGGT-	Olfactory Bulb 1	OBINH3	9	9
10X49_4_GTTTACTCAGAC-	Olfactory Bulb 1	OBINH3	9	9
10X49_4_GTCAGAACGCAT-	Olfactory Bulb 1	OBINH1	9	9
10X49_4_TACTACACCAAC-	Olfactory Bulb 1	OBINH3	9	9
10X49_4_GTCAGACAAGCT-	Olfactory Bulb 1	OBINH2	9	9
10X49_4_GGGCACAAGAAC-	Olfactory Bulb 1	OBINH2	9	9
10X49_4_TAAATGCTCTCG-	Olfactory Bulb 1	OBINH2	9	9
10X49_4_TATAGAAGCAAA-	Olfactory Bulb 1	OBINH2	9	9
10X49_4_GTCAGAAGTCAC-	Olfactory Bulb 1	OBINH2	9	9
10X49_4_GGTATGATCACG-	Olfactory Bulb 1	OBINH2	9	9
10X49_4_GGTAACGGATCT-	Olfactory Bulb 1	OBINH3	9	9
10X49_4_TACTTGGTCTTT-	Olfactory Bulb 1	OBINH2	9	9
10X49_4_TAACCTCCCTCA-	Olfactory Bulb 1	OBINH2	9	9
10X49_4_GTTGGATCTAGG-	Olfactory Bulb 1	OBINH3	9	9
10X49_4_TTAGCTTTGGCA-	Olfactory Bulb 1	OBINH3	9	9
10X49_4_TCTCCTTGGAGG-	Olfactory Bulb 1	OBINH2	9	9
10X49_4_TGTTACTGGTCA-	Olfactory Bulb 1	OBINH3	9	9
10X49_4_TTGTTGCATTGG-	Olfactory Bulb 1	OBINH2	9	9
10X49_4_TCGGCTCATACG-	Olfactory Bulb 1	OBINH3	9	9
10X49_4_TCGCTGCATTGG-	Olfactory Bulb 1	OBINH3	9	9
10X49_4_TTGACTCAAGCT-	Olfactory Bulb 1	OBINH2	9	9
10X49_4_TTGTTGTCTCTA-	Olfactory Bulb 1	OBINH2	9	9
10X49_4_TTGGGAGGAGCA-	Olfactory Bulb 1	OBINH2	9	9
10X49_4_TGTTTGCCTATT-	Olfactory Bulb 1	OBINH2	9	9
10X49_4_ACTGTGACTCAG-	Olfactory Bulb 1	OBINH2	9	9
10X49_4_ACGGGAATGCTG-	Olfactory Bulb 1	OBINH2	9	9
10X49_4_AACCTGCAGTTG-	Olfactory Bulb 1	OBINH2	9	9
10X49_4_AGACCTACTGGT-	Olfactory Bulb 1	OBINH2	9	9
10X49_4_ACCTGATGAAGA-	Olfactory Bulb 1	OBINH2	9	9
10X49_4_AGCGGATGAGCT-	Olfactory Bulb 1	OBINH2	9	9
10X49_4_AAGATGACCACA-	Olfactory Bulb 1	OBINH3	9	9
10X49_4_AAGAACAGAATG-	Olfactory Bulb 1	OBINH2	9	9
10X49_4_AAGAACGGTACT-	Olfactory Bulb 1	OBINH2	9	9
10X49_4_CAACACTGCTCC-	Olfactory Bulb 1	OBINH2	9	9
10X49_4_CAACACCCGTAA-	Olfactory Bulb 1	OBINH2	9	9
10X49_4_ATCCGAGGAGGT-	Olfactory Bulb 1	OBDOP2	9	9
10X49_4_ATTAACTGTCGA-	Olfactory Bulb 1	OBINH2	9	9
10X49_4_ATAGGAAACGAA-	Olfactory Bulb 1	OBINH3	9	9
10X49_4_CATCGAAACCGT-	Olfactory Bulb 1	OBINH2	9	9
10X49_4_AGTCACTCTCAT-	Olfactory Bulb 1	OBINH3	9	9
10X49_4_CGATTGTCCTCG-	Olfactory Bulb 1	OBINH2	9	9
10X49_4_ATATACGTCAAC-	Olfactory Bulb 1	OBINH2	9	9
10X49_4_TATAACTGGATC-	Olfactory Bulb 1	OBINH3	9	9
10X49_4_CTGATGCTTGGA-	Olfactory Bulb 1	OBINH2	9	9
10X49_4_CTGATGCATGCA-	Olfactory Bulb 1	OBINH3	9	9
10X49_4_GTAAGAGACTAC-	Olfactory Bulb 1	OBINH2	9	9
10X49_4_GGTACTCCAATG-	Olfactory Bulb 1	OBINH2	9	9
10X49_4_TCATCTTGTGAC-	Olfactory Bulb 1	OBINH3	9	9
10X49_4_GACACTATCGAC-	Olfactory Bulb 1	OBINH3	9	9
10X49_4_GACACTCTCAAG-	Olfactory Bulb 1	OBINH3	9	9
10X49_4_TCATCTCCCACT-	Olfactory Bulb 1	OBINH2	9	9
10X49_4_CTTACTACTAGC-	Olfactory Bulb 1	OBINH2	9	9
10X49_4_TACCGAGTTCTT-	Olfactory Bulb 1	OBDOP2	9	9
10X49_4_CTTACTGGACAG-	Olfactory Bulb 1	OBINH2	9	9
10X49_4_TATAACCACTCC-	Olfactory Bulb 1	OBINH3	9	9
10X49_4_GACACTTGCCTC-	Olfactory Bulb 1	OBINH2	9	9
10X49_4_GGAGTGTTCACT-	Olfactory Bulb 1	OBINH3	9	9
10X49_4_TGCAACCTGTGA-	Olfactory Bulb 1	OBINH2	9	9
10X49_4_ACAAACGGTGAG-	Olfactory Bulb 1	OBINH2	9	9
10X49_4_ACCTTGCATGAC-	Olfactory Bulb 1	OBINH2	9	9
10X49_4_ACAAACGTCTTT-	Olfactory Bulb 1	OBINH3	9	9
10X49_4_TTTAGATTCCAT-	Olfactory Bulb 1	OBINH3	9	9
10X49_4_ACCACTGGACAG-	Olfactory Bulb 1	OBINH3	9	9
10X49_4_TGAGCTGACGTT-	Olfactory Bulb 1	OBINH2	9	9
10X49_4_ACCGGATTTGCT-	Olfactory Bulb 1	OBINH2	9	9
10X49_4_TGAGCTGCATAC-	Olfactory Bulb 1	OBINH2	9	9
10X49_4_ACCGGAGAATGA-	Olfactory Bulb 1	OBINH3	9	9
10X49_4_TGACTGACACCA-	Olfactory Bulb 1	OBINH2	9	9
10X49_4_TGACTGCTGAGT-	Olfactory Bulb 1	OBINH1	9	9
10X49_4_ACTGCTGTTAGC-	Olfactory Bulb 1	OBINH2	9	9
10X49_4_ACCACTACCATG-	Olfactory Bulb 1	OBINH1	9	9
10X49_4_AGATTGACCTGA-	Olfactory Bulb 1	OBINH3	9	9
10X49_4_ATAGACGAATAG-	Olfactory Bulb 1	OBINH3	9	9
10X49_4_CCATTGTAGAAG-	Olfactory Bulb 1	OBINH3	9	9
10X49_4_AGCGTGTGTGGT-	Olfactory Bulb 1	OBDOP2	9	9
10X49_4_AGGAGACACTCC-	Olfactory Bulb 1	OBINH1	9	9
10X49_4_CAACCTGAGCTT-	Olfactory Bulb 1	OBINH2	9	9
10X49_4_CACTACGAATGA-	Olfactory Bulb 1	OBINH2	9	9
10X49_4_ATACGAGAAACA-	Olfactory Bulb 1	OBINH3	9	9
10X49_4_AGGAGAGCGGAA-	Olfactory Bulb 1	OBINH1	9	9
10X49_4_CATAGACCTTGC-	Olfactory Bulb 1	OBINH1	9	9
10X49_4_AGGCACTGCACA-	Olfactory Bulb 1	OBINH2	9	9
10X49_4_GACCGACTGCAA-	Olfactory Bulb 1	OBINH2	9	9
10X49_4_CGAGACAAGGGC-	Olfactory Bulb 1	OBINH3	9	9
10X49_4_GATAACTTTGCT-	Olfactory Bulb 1	OBINH2	9	9
10X49_4_GGACTGGGTTAC-	Olfactory Bulb 1	OBINH1	9	9
10X49_4_GTAAACTGGTCA-	Olfactory Bulb 1	OBINH3	9	9
10X49_4_CGAGACGGAGCA-	Olfactory Bulb 1	OBINH2	9	9
10X49_4_GCATCTAAAGCA-	Olfactory Bulb 1	OBINH2	9	9
10X49_4_TACAGAGCAAGG-	Olfactory Bulb 1	OBINH2	9	9
10X49_4_TCGACTTCTCTA-	Olfactory Bulb 1	OBINH3	9	9
10X49_4_TGCACTACCGAT-	Olfactory Bulb 1	OBINH2	9	9
10X49_4_TCCATGTTGAGC-	Olfactory Bulb 1	OBINH2	9	9
10X49_4_TGTAGAGTGCTA-	Olfactory Bulb 1	OBINH1	9	9
10X49_4_TGCACTAGCGGA-	Olfactory Bulb 1	OBINH2	9	9
10X49_4_AAGGACCTCGAA-	Olfactory Bulb 1	OBINH1	9	9
10X49_4_AACGGAGGACGA-	Olfactory Bulb 1	OBINH2	9	9
10X49_4_TCCATGTGAACC-	Olfactory Bulb 1	OBINH2	9	9
10X49_4_AATAGACTGCTC-	Olfactory Bulb 1	OBINH1	9	9
10X49_4_ACTCCTCGTCTC-	Olfactory Bulb 1	OBINH2	9	9
10X49_4_ATCAACCAGCTA-	Olfactory Bulb 1	OBINH3	9	9
10X49_4_ATCATGGAGGAC-	Olfactory Bulb 1	OBINH2	9	9
10X49_4_AGGCCTGTGCTA-	Olfactory Bulb 1	OBINH1	9	9
10X49_4_ACCTCTAAGATG-	Olfactory Bulb 1	OBINH2	9	9
10X49_4_ATGACTCCAAGT-	Olfactory Bulb 1	OBINH3	9	9
10X49_4_ATAAGATCACGA-	Olfactory Bulb 1	OBINH2	9	9
10X49_4_ATACTGAGCGTT-	Olfactory Bulb 1	OBINH2	9	9
10X49_4_AATGCTGGACAG-	Olfactory Bulb 1	OBINH3	9	9
10X49_4_AATGCTAGATGA-	Olfactory Bulb 1	OBINH2	9	9
10X49_4_AGAGACTGCCTC-	Olfactory Bulb 1	OBINH3	9	9
10X49_4_CGAGCTCAGAGG-	Olfactory Bulb 1	OBINH3	9	9
10X49_4_ATTGACAAGGTA-	Olfactory Bulb 1	OBINH2	9	9
10X49_4_CCTACTGACTAC-	Olfactory Bulb 1	OBINH3	9	9
10X49_4_CGACTGTCAGGT-	Olfactory Bulb 1	OBINH3	9	9
10X49_4_CAGGCTTGCCAA-	Olfactory Bulb 1	OBINH2	9	9
10X49_4_CAGGCTCGAACT-	Olfactory Bulb 1	OBINH2	9	9
10X49_4_CATTGACTAGTG-	Olfactory Bulb 1	OBINH3	9	9
10X49_4_CAGGCTTGTCAG-	Olfactory Bulb 1	OBINH3	9	9
10X49_4_CGACTGTTCACT-	Olfactory Bulb 1	OBINH2	9	9
10X49_4_CGACACACGACT-	Olfactory Bulb 1	OBINH2	9	9
10X49_4_CGAAGATTCTTG-	Olfactory Bulb 1	OBINH2	9	9
10X49_4_GATGGAACCTAG-	Olfactory Bulb 1	OBINH3	9	9
10X49_4_GTAACTGTATCG-	Olfactory Bulb 1	OBINH2	9	9
10X49_4_GTATACACCTGA-	Olfactory Bulb 1	OBINH2	9	9
10X49_4_GATACTTGGCAT-	Olfactory Bulb 1	OBINH2	9	9
10X49_4_GGATGATGACCA-	Olfactory Bulb 1	OBINH3	9	9
10X49_4_GGATGATTGCTT-	Olfactory Bulb 1	OBINH3	9	9
10X49_4_GATTTGGTGTCA-	Olfactory Bulb 1	OBINH2	9	9
10X49_4_GATGGACTTCGC-	Olfactory Bulb 1	OBINH2	9	9
10X49_4_GGATGATAGAGA-	Olfactory Bulb 1	OBINH2	9	9
10X49_4_GCCAACGCCATA-	Olfactory Bulb 1	OBINH2	9	9
10X49_4_GGCACTATGACC-	Olfactory Bulb 1	OBINH3	9	9
10X49_4_TCTAGAAAAGTG-	Olfactory Bulb 1	OBINH2	9	9
10X49_4_TTCAGATGGAGG-	Olfactory Bulb 1	OBINH2	9	9
10X49_4_TACATGTACAGC-	Olfactory Bulb 1	OBINH2	9	9
10X49_4_TGATTGACACGT-	Olfactory Bulb 1	OBINH2	9	9
10X49_4_TCACCTCTGAGT-	Olfactory Bulb 1	OBINH2	9	9
10X49_4_TTAGTGTGGTAC-	Olfactory Bulb 1	OBINH2	9	9
10X49_4_TTACGACTCTCG-	Olfactory Bulb 1	OBINH2	9	9
10X49_4_TTACGATTGCGA-	Olfactory Bulb 1	OBINH2	9	9
10X49_4_TTCAGAAGCCAT-	Olfactory Bulb 1	OBINH3	9	9
10X49_4_TGAGGAAATGCC-	Olfactory Bulb 1	OBINH3	9	9
10X49_4_AAGATGGTTACG-	Olfactory Bulb 1	OBINH2	9	9
10X49_4_TGATTGACCAAC-	Olfactory Bulb 1	OBINH3	9	9
10X49_4_ACCTGAGTCAAC-	Olfactory Bulb 1	OBINH2	9	9
10X49_4_ACCTGATACTGG-	Olfactory Bulb 1	OBINH2	9	9
10X49_4_AGTCACTGTGCA-	Olfactory Bulb 1	OBINH2	9	9
10X49_4_AGTGCTATGACC-	Olfactory Bulb 1	OBINH2	9	9
10X49_4_AGTAGACTTGAG-	Olfactory Bulb 1	OBINH2	9	9
10X49_4_AGCGGATGTCCC-	Olfactory Bulb 1	OBINH2	9	9
10X49_4_ACTGTGCGAATC-	Olfactory Bulb 1	OBINH2	9	9
10X49_4_ATGCACCATACG-	Olfactory Bulb 1	OBINH1	9	9
10X49_4_CGCCGAGCAAGG-	Olfactory Bulb 1	OBINH2	9	9
10X49_4_CAGGGAAACTGC-	Olfactory Bulb 1	OBINH2	9	9
10X49_4_CAACTGCGTAGT-	Olfactory Bulb 1	OBINH2	9	9
10X49_4_CCATGATGCCAA-	Olfactory Bulb 1	OBINH2	9	9
10X49_4_ATGGCTCGTCTC-	Olfactory Bulb 1	OBINH2	9	9
10X49_4_CATTCTCCAGTA-	Olfactory Bulb 1	OBDOP2	9	9
10X49_4_ATTAACCAGTTG-	Olfactory Bulb 1	OBINH2	9	9
10X49_4_CGAACTTCGCTC-	Olfactory Bulb 1	OBINH3	9	9
10X49_4_GATCACCCCGTT-	Olfactory Bulb 1	OBINH2	9	9
10X49_4_GAAATGTTCCCG-	Olfactory Bulb 1	OBINH2	9	9
10X49_4_GCGCTGCTTATC-	Olfactory Bulb 1	OBINH1	9	9
10X49_4_GATAGAGTCTTT-	Olfactory Bulb 1	OBINH1	9	9
10X49_4_GCGCACCCCACT-	Olfactory Bulb 1	OBINH2	9	9
10X49_4_CGGCACTGTAGC-	Olfactory Bulb 1	OBINH2	9	9
10X49_4_CGTAACACCGAT-	Olfactory Bulb 1	OBINH3	9	9
10X49_4_CGCTCTGTTCAG-	Olfactory Bulb 1	OBINH3	9	9
10X49_4_GATCACTCCTAT-	Olfactory Bulb 1	OBINH2	9	9
10X49_4_GCGGCTCTGGTA-	Olfactory Bulb 1	OBINH1	9	9
10X49_4_GCAGGACTCGAA-	Olfactory Bulb 1	OBINH1	9	9
10X49_4_CGTCCTCCCAAA-	Olfactory Bulb 1	OBINH2	9	9
10X49_4_CTGAACACGTAC-	Olfactory Bulb 1	OBINH3	9	9
10X49_4_GTTGTGGTCTGA-	Olfactory Bulb 1	OBINH2	9	9
10X49_4_GTTGTGTCCCAC-	Olfactory Bulb 1	OBINH2	9	9
10X49_4_TAAGGACGTCTC-	Olfactory Bulb 1	OBINH2	9	9
10X49_4_GGACGACATGAC-	Olfactory Bulb 1	OBINH2	9	9
10X49_4_GGTACTGCGTTA-	Olfactory Bulb 1	OBINH2	9	9
10X49_4_GGTTTGCACAAC-	Olfactory Bulb 1	OBINH2	9	9
10X49_4_GTGTTGCTGTAG-	Olfactory Bulb 1	OBINH2	9	9
10X49_4_GTGACTGTGAGG-	Olfactory Bulb 1	OBINH2	9	9
10X49_4_GGGATGACACCA-	Olfactory Bulb 1	OBINH1	9	9
10X49_4_GGATCTCATTTC-	Olfactory Bulb 1	OBINH1	9	9
10X49_4_GGGTGAGTTGAC-	Olfactory Bulb 1	OBINH3	9	9
10X49_4_GTACTGCCACCT-	Olfactory Bulb 1	OBINH3	9	9
10X49_4_TCATCTTCTCAT-	Olfactory Bulb 1	OBINH3	9	9
10X49_4_TGCCCTCGTAGT-	Olfactory Bulb 1	OBINH2	9	9
10X49_4_TATATGAGGTTC-	Olfactory Bulb 1	OBINH2	9	9
10X49_4_TGCCCTACCGAT-	Olfactory Bulb 1	OBINH3	9	9
10X49_4_TATATGAACGGG-	Olfactory Bulb 1	OBINH2	9	9
10X49_4_TCATCTGATAGA-	Olfactory Bulb 1	OBINH3	9	9
10X49_4_TATATGGCAGAG-	Olfactory Bulb 1	OBINH2	9	9
10X49_4_TTACCTTTGGCA-	Olfactory Bulb 1	OBINH2	9	9
10X49_4_TAGCACTCGCCT-	Olfactory Bulb 1	OBINH2	9	9
10X49_4_AACTGAACTACG-	Olfactory Bulb 1	OBINH2	9	9
10X49_4_AAACTGAGTGCT-	Olfactory Bulb 1	OBINH2	9	9
10X49_4_ACGGTGGAGGAC-	Olfactory Bulb 1	OBINH2	9	9
10X49_4_AAACTGGAAGGC-	Olfactory Bulb 1	OBINH1	9	9
10X49_4_TTTAGAGTCATG-	Olfactory Bulb 1	OBINH3	9	9
10X49_4_ACACCTTCCCAC-	Olfactory Bulb 1	OBINH3	9	9
10X49_4_TTTAGATAGCCA-	Olfactory Bulb 1	OBINH2	9	9
10X49_4_TTTGCTATCGGT-	Olfactory Bulb 1	OBINH3	9	9
10X49_4_TTGGTGCACAAC-	Olfactory Bulb 1	OBINH1	9	9
10X49_4_AACTGATCGTTT-	Olfactory Bulb 1	OBINH1	9	9
10X49_4_AACTGAACCAAC-	Olfactory Bulb 1	OBINH2	9	9
10X49_4_TTGGTGAAACGA-	Olfactory Bulb 1	OBINH1	9	9
10X49_4_TTTGCTCGAGAG-	Olfactory Bulb 1	OBINH2	9	9
10X49_4_AAGACTGGACAG-	Olfactory Bulb 1	OBINH3	9	9
10X49_4_ACGGTGAATGCC-	Olfactory Bulb 1	OBINH2	9	9
10X49_4_TTGGTGCGATAC-	Olfactory Bulb 1	OBINH2	9	9
10X49_4_ATCAGAGCATAC-	Olfactory Bulb 1	OBINH2	9	9
10X49_4_AGGCACTTCCAT-	Olfactory Bulb 1	OBINH2	9	9
10X49_4_AGATACATACCG-	Olfactory Bulb 1	OBINH2	9	9
10X49_4_ATCAGACGAGAG-	Olfactory Bulb 1	OBINH2	9	9
10X49_4_AGATACAGCGTT-	Olfactory Bulb 1	OBINH3	9	9
10X49_4_AGATACGTTCAG-	Olfactory Bulb 1	OBINH2	9	9
10X49_4_ACTGCTTTGACG-	Olfactory Bulb 1	OBINH2	9	9
10X49_4_ATGATGTCCTGC-	Olfactory Bulb 1	OBINH2	9	9
10X49_4_CACGGAAGGTCT-	Olfactory Bulb 1	OBINH2	9	9
10X49_4_CAAATGACAGTC-	Olfactory Bulb 1	OBINH2	9	9
10X49_4_CACGGAGTCTTT-	Olfactory Bulb 1	OBINH2	9	9
10X49_4_CAAATGTCGTAG-	Olfactory Bulb 1	OBDOP2	9	9
10X49_4_AGGCACGGACAG-	Olfactory Bulb 1	OBINH2	9	9
10X49_4_AGGCACCACACA-	Olfactory Bulb 1	OBINH2	9	9
10X49_4_CATCACGAGGTG-	Olfactory Bulb 1	OBINH2	9	9
10X49_4_CACGGAGGCGAA-	Olfactory Bulb 1	OBDOP2	9	9
10X49_4_GAAGGAATGCCA-	Olfactory Bulb 1	OBINH2	9	9
10X49_4_CATGCTGTAAGA-	Olfactory Bulb 1	OBDOP2	9	9
10X49_4_GCATCTGCGTAT-	Olfactory Bulb 1	OBINH2	9	9
10X49_4_CCAACTATCGAC-	Olfactory Bulb 1	OBINH1	9	9
10X49_4_GAGAGACGACTA-	Olfactory Bulb 1	OBINH2	9	9
10X49_4_GCGAACCCTTCG-	Olfactory Bulb 1	OBINH3	9	9
10X49_4_CGGAACACCTTT-	Olfactory Bulb 1	OBINH3	9	9
10X49_4_CTCAACCTTGGA-	Olfactory Bulb 1	OBINH3	9	9
10X49_4_GAAGGACTCCCA-	Olfactory Bulb 1	OBINH1	9	9
10X49_4_TCAGCTGTATCG-	Olfactory Bulb 1	OBINH3	9	9
10X49_4_TAGAACATCAGC-	Olfactory Bulb 1	OBINH2	9	9
10X49_4_GTAAACCGTCTC-	Olfactory Bulb 1	OBINH2	9	9
10X49_4_AACTTGTCGCAA-	Olfactory Bulb 1	OBINH2	9	9
10X49_4_GTAAACGTACAC-	Olfactory Bulb 1	OBINH1	9	9
10X49_4_AACTACTCTCCG-	Olfactory Bulb 1	OBINH3	9	9
10X49_4_TACGCTACGACT-	Olfactory Bulb 1	OBINH2	9	9
10X49_4_GTATGAGAGACG-	Olfactory Bulb 1	OBINH2	9	9
10X49_4_TTAACTGGGAGT-	Olfactory Bulb 1	OBINH3	9	9
10X49_4_AACTTGTGCCAA-	Olfactory Bulb 1	OBINH1	9	9
10X49_4_GTAATGACGGTT-	Olfactory Bulb 1	OBINH3	9	9
10X49_4_GTAATGACTTTC-	Olfactory Bulb 1	OBINH2	9	9
10X49_4_AACACTGATAAG-	Olfactory Bulb 1	OBINH3	9	9
10X49_4_TATACTGCATAC-	Olfactory Bulb 1	OBINH2	9	9
10X49_4_AGAGACTGAGGG-	Olfactory Bulb 1	OBINH2	9	9
10X49_4_AGGTGATCTAGG-	Olfactory Bulb 1	OBINH2	9	9
10X49_4_AGTTACGATAAG-	Olfactory Bulb 1	OBINH2	9	9
10X49_4_ACAGGACGTGTA-	Olfactory Bulb 1	OBINH2	9	9
10X49_4_AGAGACACCAAC-	Olfactory Bulb 1	OBINH2	9	9
10X49_4_ACAGGATGTCGA-	Olfactory Bulb 1	OBINH2	9	9
10X49_4_ACTATGAGAAGT-	Olfactory Bulb 1	OBINH1	9	9
10X49_4_ACATTGTTACTC-	Olfactory Bulb 1	OBINH2	9	9
10X49_4_ACAACTAAGGCG-	Olfactory Bulb 1	OBINH2	9	9
10X49_4_ACCCGACTCTTA-	Olfactory Bulb 1	OBINH1	9	9
10X49_4_ACGAGACCTTCG-	Olfactory Bulb 1	OBINH2	9	9
10X49_4_CCACGACTCAGA-	Olfactory Bulb 1	OBINH3	9	9
10X49_4_CACGTGTGGTTG-	Olfactory Bulb 1	OBINH3	9	9
10X49_4_CAATACAGTGCT-	Olfactory Bulb 1	OBINH2	9	9
10X49_4_CAAGGAGTCACA-	Olfactory Bulb 1	OBINH2	9	9
10X49_4_CTAATGCTGAGT-	Olfactory Bulb 1	OBINH3	9	9
10X49_4_CTCACTCACAAC-	Olfactory Bulb 1	OBINH2	9	9
10X49_4_CGACACAAGTAG-	Olfactory Bulb 1	OBINH2	9	9
10X49_4_CCGATGGGGACA-	Olfactory Bulb 1	OBINH3	9	9
10X49_4_CGACACCGGAGA-	Olfactory Bulb 1	OBINH2	9	9
10X49_4_CATATGTTTGTC-	Olfactory Bulb 1	OBINH3	9	9
10X49_4_CGACACCACTCC-	Olfactory Bulb 1	OBINH2	9	9
10X49_4_ATGTACTGTGAC-	Olfactory Bulb 1	OBINH2	9	9
10X49_4_CGACTGTCCCGT-	Olfactory Bulb 1	OBINH3	9	9
10X49_4_CGACTGTGTCTT-	Olfactory Bulb 1	OBINH2	9	9
10X49_4_CATATGTACGCA-	Olfactory Bulb 1	OBINH3	9	9
10X49_4_GAAGTGTACGCA-	Olfactory Bulb 1	OBINH2	9	9
10X49_4_GCAAGATCCCGT-	Olfactory Bulb 1	OBINH2	9	9
10X49_4_TAGTACTGCTTT-	Olfactory Bulb 1	OBINH3	9	9
10X49_4_TACATGATCGGT-	Olfactory Bulb 1	OBINH2	9	9
10X49_4_GACCTGAGCTAC-	Olfactory Bulb 1	OBINH1	9	9
10X49_4_TACTGATGCCAA-	Olfactory Bulb 1	OBINH2	9	9
10X49_4_GCAAGATACGAC-	Olfactory Bulb 1	OBINH2	9	9
10X49_4_GCCAACAACGAA-	Olfactory Bulb 1	OBINH2	9	9
10X49_4_GCCATGGCTATG-	Olfactory Bulb 1	OBINH2	9	9
10X49_4_GATGGAACGTGT-	Olfactory Bulb 1	OBINH2	9	9
10X49_4_TACAACTACTGG-	Olfactory Bulb 1	OBINH2	9	9
10X49_4_AGACTGTTGCAG-	Olfactory Bulb 1	OBINH2	9	9
10X49_4_AAGCTGGGTATC-	Olfactory Bulb 1	OBDOP2	9	9
10X49_4_AGCAACCATTCT-	Olfactory Bulb 1	OBINH3	9	9
10X49_4_ACCCTGCGTTGA-	Olfactory Bulb 1	OBINH1	9	9
10X49_4_TCTAGATTTCAC-	Olfactory Bulb 1	OBINH2	9	9
10X49_4_TGGAGAGTAGCT-	Olfactory Bulb 1	OBINH2	9	9
10X49_4_AGCATGTTCCAT-	Olfactory Bulb 1	OBINH2	9	9
10X49_4_TGATACTGAGCT-	Olfactory Bulb 1	OBINH2	9	9
10X49_4_ATGGTGGTTCGA-	Olfactory Bulb 1	OBINH3	9	9
10X49_4_AGGTACCCGTTC-	Olfactory Bulb 1	OBINH1	9	9
10X49_4_CCCATGAGGTTC-	Olfactory Bulb 1	OBINH2	9	9
10X49_4_ATCTACCTGTAG-	Olfactory Bulb 1	OBINH3	9	9
10X49_4_ATCACTGGGACA-	Olfactory Bulb 1	OBINH2	9	9
10X49_4_AGTGACTATTCC-	Olfactory Bulb 1	OBINH2	9	9
10X49_4_CCAAGATAGTCG-	Olfactory Bulb 1	OBINH1	9	9
10X49_4_GCAAACCATCAG-	Olfactory Bulb 1	OBINH1	9	9
10X49_4_CGAATGACGTTG-	Olfactory Bulb 1	OBINH1	9	9
10X49_4_GAACACTTGTGG-	Olfactory Bulb 1	OBINH1	9	9
10X49_4_CTAGGATAAAGG-	Olfactory Bulb 1	OBINH2	9	9
10X49_4_GCCACTCTTCGC-	Olfactory Bulb 1	OBINH2	9	9
10X49_4_CGACCTAACCTG-	Olfactory Bulb 1	OBINH2	9	9
10X49_4_GGATTGGACGGA-	Olfactory Bulb 1	OBINH3	9	9
10X49_4_GAACACTTTCAC-	Olfactory Bulb 1	OBINH3	9	9
10X49_4_GACCCTTTTCTG-	Olfactory Bulb 1	OBINH2	9	9
10X49_4_GTAGTGTGATGC-	Olfactory Bulb 1	OBINH1	9	9
10X49_4_TGTACTTCGCAA-	Olfactory Bulb 1	OBINH2	9	9
10X49_4_GTGATGTGTGGT-	Olfactory Bulb 1	OBINH3	9	9
10X49_4_TGACGAGTTGCA-	Olfactory Bulb 1	OBINH2	9	9
10X49_4_GTCAGATCGTTT-	Olfactory Bulb 1	OBINH2	9	9
10X49_4_TACTACAACGAA-	Olfactory Bulb 1	OBINH2	9	9
10X49_4_TGGATGGACAAA-	Olfactory Bulb 1	OBINH1	9	9
10X49_4_GTATCTCCAACA-	Olfactory Bulb 1	OBINH2	9	9
10X49_4_TGACGAACTACG-	Olfactory Bulb 1	OBINH2	9	9
10X49_4_TCAACTATCTCT-	Olfactory Bulb 1	OBINH2	9	9
10X49_4_TAGTCTCATACG-	Olfactory Bulb 1	OBINH2	9	9
10X49_4_TATCTGAAGTGA-	Olfactory Bulb 1	OBINH3	9	9
10X49_4_TATAGAAAACAG-	Olfactory Bulb 1	OBINH2	9	9
10X49_4_ACTAGACCAATG-	Olfactory Bulb 1	OBINH2	9	9
10X49_4_AGAACTGCTATG-	Olfactory Bulb 1	OBINH2	9	9
10X49_4_AGATACGATAAG-	Olfactory Bulb 1	OBINH3	9	9
10X49_4_ACAATGGGTGGA-	Olfactory Bulb 1	OBINH3	9	9
10X49_4_ACATGATCGCCT-	Olfactory Bulb 1	OBINH3	9	9
10X49_4_ACATGACTGAGT-	Olfactory Bulb 1	OBINH2	9	9
10X49_4_AAGACTCTTACT-	Olfactory Bulb 1	OBINH2	9	9
10X49_4_AGGGCTCCCAAA-	Olfactory Bulb 1	OBINH2	9	9
10X49_4_ACTAGAACGCAT-	Olfactory Bulb 1	OBINH3	9	9
10X49_4_AATGTGGGAGGT-	Olfactory Bulb 1	OBINH2	9	9
10X49_4_AGATACCCCTCA-	Olfactory Bulb 1	OBINH2	9	9
10X49_4_AGAGGAGAATCC-	Olfactory Bulb 1	OBINH2	9	9
10X49_4_CATCACTGGAGG-	Olfactory Bulb 1	OBINH2	9	9
10X49_4_ATCGCTGGATCT-	Olfactory Bulb 1	OBINH2	9	9
10X49_4_CGAGACTGAGCT-	Olfactory Bulb 1	OBINH3	9	9
10X49_4_CCGGCTAAGAAC-	Olfactory Bulb 1	OBINH3	9	9
10X49_4_ATCCACGAATCC-	Olfactory Bulb 1	OBINH3	9	9
10X49_4_CCGGCTCTTGGA-	Olfactory Bulb 1	OBINH2	9	9
10X49_4_CCGCTGTTACCT-	Olfactory Bulb 1	OBINH2	9	9
10X49_4_ATCGCTTGAGGG-	Olfactory Bulb 1	OBINH1	9	9
10X49_4_ATCCACGTAAGA-	Olfactory Bulb 1	OBINH2	9	9
10X49_4_ATGAACCTCGAA-	Olfactory Bulb 1	OBINH2	9	9
10X49_4_CACACTTTGTGG-	Olfactory Bulb 1	OBINH2	9	9
10X49_4_CTCAACGTAAGA-	Olfactory Bulb 1	OBINH3	9	9
10X49_4_CGGCCTGTCACA-	Olfactory Bulb 1	OBINH3	9	9
10X49_4_CTCAACTCATTC-	Olfactory Bulb 1	OBINH2	9	9
10X49_4_CTGTTGCTCGAA-	Olfactory Bulb 1	OBINH2	9	9
10X49_4_GAGCACTACGCA-	Olfactory Bulb 1	OBDOP2	9	9
10X49_4_CGCCACTTGACG-	Olfactory Bulb 1	OBINH3	9	9
10X49_4_GAATTGTTGTCT-	Olfactory Bulb 1	OBINH2	9	9
10X49_4_GCCCTGAGCCAT-	Olfactory Bulb 1	OBINH3	9	9
10X49_4_GGCAACTTGCAG-	Olfactory Bulb 1	OBINH1	9	9
10X49_4_GGTGACCTCTCG-	Olfactory Bulb 1	OBINH2	9	9
10X49_4_GGTTCTAGCATC-	Olfactory Bulb 1	OBINH2	9	9
10X49_4_GCGATGCTGTTT-	Olfactory Bulb 1	OBINH2	9	9
10X49_4_GGGACTTCGCAA-	Olfactory Bulb 1	OBINH2	9	9
10X49_4_GGACTGCTTTAC-	Olfactory Bulb 1	OBINH3	9	9
10X49_4_GGGACTTTCTAC-	Olfactory Bulb 1	OBINH2	9	9
[truncated: 61,508 more rows]
