# Supplementary material for: Mapping the transcriptional diversity of calcium signaling in the mouse and human brain
Source: iScience. 2026 May 28;29(6):116055. doi: 10.1016/j.isci.2026.116055 (PMC13233772; doi:10.1016/j.isci.2026.116055)
Supplement: Table S3. Ca2+-genes grouped by canonical functional categories [file mmc4.xlsx]

## Sheet: ca_genes_20211029_updated_annot
Gene	Functional class	Annotation	Functional group		No. Of Functional class	No. Of Annotation	No. Of Functional group
Htr3a	Channel	Regulator	5-HT Receptors		10	4	46
Htr3b	Channel	Regulator	5-HT Receptors
Htr3c	Channel	Regulator	5-HT Receptors
Htr3d	Channel	Regulator	5-HT Receptors
Htr3e	Channel	Regulator	5-HT Receptors
Htr2a	Receptor	Regulator	5-HT Receptors
Htr2b	Receptor	Regulator	5-HT Receptors
Htr2c	Receptor	Regulator	5-HT Receptors
Chrm1	Receptor	Regulator	Acetylcholine Receptors
Chrm3	Receptor	Regulator	Acetylcholine Receptors
Chrm5	Receptor	Regulator	Acetylcholine Receptors
Chrna1	Channel	Regulator	Acetylcholine Receptors
Chrna10	Channel	Regulator	Acetylcholine Receptors
Chrna2	Channel	Regulator	Acetylcholine Receptors
Chrna3	Channel	Regulator	Acetylcholine Receptors
Chrna4	Channel	Regulator	Acetylcholine Receptors
Chrna5	Channel	Regulator	Acetylcholine Receptors
Chrna6	Channel	Regulator	Acetylcholine Receptors
Chrna7	Channel	Regulator	Acetylcholine Receptors
Chrna8	Channel	Regulator	Acetylcholine Receptors
Chrna9	Channel	Regulator	Acetylcholine Receptors
Chrnb1	Channel	Regulator	Acetylcholine Receptors
Chrnb2	Channel	Regulator	Acetylcholine Receptors
Chrnb3	Channel	Regulator	Acetylcholine Receptors
Chrnb4	Channel	Regulator	Acetylcholine Receptors
Chrnd	Channel	Regulator	Acetylcholine Receptors
Chrne	Channel	Regulator	Acetylcholine Receptors
Chrng	Channel	Regulator	Acetylcholine Receptors
Anxa1	Sensor	Decoder	Annexins
Anxa10	Sensor	Decoder	Annexins
Anxa11	Sensor	Decoder	Annexins
Anxa13	Sensor	Decoder	Annexins
Anxa2	Sensor	Decoder	Annexins
Anxa3	Sensor	Decoder	Annexins
Anxa4	Sensor	Decoder	Annexins
Anxa5	Sensor	Decoder	Annexins
Anxa6	Sensor	Decoder	Annexins
Anxa7	Sensor	Decoder	Annexins
Anxa8	Sensor	Decoder	Annexins
Anxa9	Sensor	Decoder	Annexins
Atp2a1	Pumps & Exchangers	Regulator	ATPases
Atp2a2	Pumps & Exchangers	Regulator	ATPases
Atp2a3	Pumps & Exchangers	Regulator	ATPases
Atp2b1	Pumps & Exchangers	Regulator	ATPases
Atp2b2	Pumps & Exchangers	Regulator	ATPases
Atp2b3	Pumps & Exchangers	Regulator	ATPases
Atp2b4	Pumps & Exchangers	Regulator	ATPases
Atp2c1	Pumps & Exchangers	Regulator	ATPases
Atp2c2	Pumps & Exchangers	Regulator	ATPases
Calr	Buffers	Regulator	Buffers
Calr3	Buffers	Regulator	Buffers
Calr4	Buffers	Regulator	Buffers
Casq1	Sensor	Regulator	Buffers
Casq2	Sensor	Regulator	Buffers
Hsp90b1	Buffers	Non-calcium effect	Buffers
Hspa5	Buffers	Non-calcium effect	Buffers
Ano1	Ca2+-dep. Cl- channels	Non-calcium effect	Ca2+ activated chloride channels
Ano10	Ca2+-dep. Cl- channels	Non-calcium effect	Ca2+ activated chloride channels
Ano2	Ca2+-dep. Cl- channels	Non-calcium effect	Ca2+ activated chloride channels
Ano3	Ca2+-dep. Cl- channels	Non-calcium effect	Ca2+ activated chloride channels
Ano4	Ca2+-dep. Cl- channels	Non-calcium effect	Ca2+ activated chloride channels
Ano5	Ca2+-dep. Cl- channels	Non-calcium effect	Ca2+ activated chloride channels
Ano6	Ca2+-dep. Cl- channels	Non-calcium effect	Ca2+ activated chloride channels
Ano7	Ca2+-dep. Cl- channels	Non-calcium effect	Ca2+ activated chloride channels
Ano8	Ca2+-dep. Cl- channels	Non-calcium effect	Ca2+ activated chloride channels
Ano9	Ca2+-dep. Cl- channels	Non-calcium effect	Ca2+ activated chloride channels
Best1	Ca2+-dep. Cl- channels	Non-calcium effect	Ca2+ activated chloride channels
Clca1	Ca2+-dep. Cl- channels	Non-calcium effect	Ca2+ activated chloride channels
Clca2	Ca2+-dep. Cl- channels	Non-calcium effect	Ca2+ activated chloride channels
Clca4	Ca2+-dep. Cl- channels	Non-calcium effect	Ca2+ activated chloride channels
Ttyh2	Ca2+-dep. Cl- channels	Non-calcium effect	Ca2+ activated chloride channels
Ttyh3	Ca2+-dep. Cl- channels	Non-calcium effect	Ca2+ activated chloride channels
Kcnma1	Ca2+-dep. K+ channels	Non-calcium effect	Ca2+ activated potassium channels
Kcnmb1	Ca2+-dep. K+ channels	Non-calcium effect	Ca2+ activated potassium channels
Kcnmb2	Ca2+-dep. K+ channels	Non-calcium effect	Ca2+ activated potassium channels
Kcnmb3	Ca2+-dep. K+ channels	Non-calcium effect	Ca2+ activated potassium channels
Kcnmb4	Ca2+-dep. K+ channels	Non-calcium effect	Ca2+ activated potassium channels
Kcnn1	Ca2+-dep. K+ channels	Non-calcium effect	Ca2+ activated potassium channels
Kcnn2	Ca2+-dep. K+ channels	Non-calcium effect	Ca2+ activated potassium channels
Kcnn3	Ca2+-dep. K+ channels	Non-calcium effect	Ca2+ activated potassium channels
Kcnn4	Ca2+-dep. K+ channels	Non-calcium effect	Ca2+ activated potassium channels
Kcnt1	Ca2+-dep. K+ channels	Non-calcium effect	Ca2+ activated potassium channels
Kcnt2	Ca2+-dep. K+ channels	Non-calcium effect	Ca2+ activated potassium channels
Kcnu1	Ca2+-dep. K+ channels	Non-calcium effect	Ca2+ activated potassium channels
Tmem38a	Ca2+-dep. K+ channels	Non-calcium effect	Ca2+ activated potassium channels
Tmem38b	Ca2+-dep. K+ channels	Non-calcium effect	Ca2+ activated potassium channels
Itpka	Enzymes & Processes	Regulator	Ca2+ dependent kinases
Itpkb	Enzymes & Processes	Regulator	Ca2+ dependent kinases
Itpkc	Enzymes & Processes	Regulator	Ca2+ dependent kinases
Mylk1	Enzymes & Processes	Non-calcium effect	Ca2+ dependent kinases
Mylk2	Enzymes & Processes	Non-calcium effect	Ca2+ dependent kinases
Mylk3	Enzymes & Processes	Non-calcium effect	Ca2+ dependent kinases
Mylk4	Enzymes & Processes	Non-calcium effect	Ca2+ dependent kinases
Prkca	Enzymes & Processes	Regulator	Ca2+ dependent kinases
Prkcb	Enzymes & Processes	Regulator	Ca2+ dependent kinases
Prkcg	Enzymes & Processes	Regulator	Ca2+ dependent kinases
Letm1	Pumps & Exchangers	Regulator	Ca2+ pumps/exchangers
Tmbim4	Channel	Regulator	Ca2+ pumps/exchangers
Tmbim6	Channel	Regulator	Ca2+ pumps/exchangers
Tmem64	Pumps & Exchangers	Regulator	Ca2+ pumps/exchangers
Slc24a1	Pumps & Exchangers	Regulator	Ca2+ pumps/exchangers
Slc24a2	Pumps & Exchangers	Regulator	Ca2+ pumps/exchangers
Slc24a3	Pumps & Exchangers	Regulator	Ca2+ pumps/exchangers
Slc24a4	Pumps & Exchangers	Regulator	Ca2+ pumps/exchangers
Slc24a5	Pumps & Exchangers	Regulator	Ca2+ pumps/exchangers
Slc8a1	Pumps & Exchangers	Regulator	Ca2+ pumps/exchangers
Slc8a2	Pumps & Exchangers	Regulator	Ca2+ pumps/exchangers
Slc8a3	Pumps & Exchangers	Regulator	Ca2+ pumps/exchangers
Slc8b1	Pumps & Exchangers	Regulator	Ca2+ pumps/exchangers
Mcu	Pumps & Exchangers	Regulator	Ca2+ pumps/exchangers
Micu1	Pumps & Exchangers	Regulator	Ca2+ pumps/exchangers
Micu2	Pumps & Exchangers	Regulator	Ca2+ pumps/exchangers
Micu3	Pumps & Exchangers	Regulator	Ca2+ pumps/exchangers
Cabp1	Sensor	Regulator	Ca2+ sensors Group B
Cabp2	Sensor	Regulator	Ca2+ sensors Group B
Cabp4	Sensor	Regulator	Ca2+ sensors Group B
Cabp5	Sensor	Regulator	Ca2+ sensors Group B
Cabp7	Sensor	Regulator	Ca2+ sensors Group B
Cib1	Sensor	Non-calcium effect	Ca2+ sensors Group B
Cib2	Sensor	Non-calcium effect	Ca2+ sensors Group B
Cib3	Sensor	Non-calcium effect	Ca2+ sensors Group B
Cib4	Sensor	Non-calcium effect	Ca2+ sensors Group B
Efcab1	Sensor	EF-hand	Ca2+ sensors Group C
Efcab10	Sensor	EF-hand	Ca2+ sensors Group C
Efcab11	Sensor	EF-hand	Ca2+ sensors Group C
Efcab12	Sensor	EF-hand	Ca2+ sensors Group C
Efcab14	Sensor	EF-hand	Ca2+ sensors Group C
Efcab15	Sensor	EF-hand	Ca2+ sensors Group C
Efcab2	Sensor	EF-hand	Ca2+ sensors Group C
Efcab3	Sensor	EF-hand	Ca2+ sensors Group C
Efcab5	Sensor	EF-hand	Ca2+ sensors Group C
Efcab6	Sensor	EF-hand	Ca2+ sensors Group C
Efcab7	Sensor	EF-hand	Ca2+ sensors Group C
Efcab8	Sensor	EF-hand	Ca2+ sensors Group C
Efcab9	Sensor	EF-hand	Ca2+ sensors Group C
Efhb	Sensor	EF-hand	Ca2+ sensors Group C
Efhc1	Sensor	EF-hand	Ca2+ sensors Group C
Efhc2	Sensor	EF-hand	Ca2+ sensors Group C
Efhd1	Sensor	EF-hand	Ca2+ sensors Group C
Efhd2	Sensor	EF-hand	Ca2+ sensors Group C
Asph	Sensor	Regulator	Ca2+ sensors Group A
Cabyr	Sensor	Regulator	Ca2+ sensors Group A
Cadps	Sensor	Non-calcium effect	Ca2+ sensors Group A
Cadps2	Sensor	Non-calcium effect	Ca2+ sensors Group A
Cab39	Sensor	Regulator	Ca2+ sensors Group A
Aif1	Sensor	Decoder	Ca2+ sensors Group A
Calu	Sensor	Non-calcium effect	Ca2+ sensors Group A
Camlg	Sensor	Regulator	Ca2+ sensors Group A
Canx	Sensor	Non-calcium effect	Ca2+ sensors Group A
Capg	Sensor	Non-calcium effect	Ca2+ sensors Group A
Cracr2a	Sensor	Regulator	Ca2+ sensors Group A
Cracr2b	Sensor	Regulator	Ca2+ sensors Group A
Dysf	Sensor	Non-calcium effect	Ca2+ sensors Group D
Gsn	Sensor	Non-calcium effect	Ca2+ sensors Group D
Hrc	Sensor	Regulator	Ca2+ sensors Group D
Mctp1	Sensor	Non-calcium effect	Ca2+ sensors Group D
Nucb1	Sensor	Regulator	Ca2+ sensors Group A
Nucb2	Sensor	Regulator	Ca2+ sensors Group A
Ocm	Sensor	EF-hand	Ca2+ sensors Group A
Otof	Sensor	Non-calcium effect	Ca2+ sensors Group D
Padi1	Sensor	Non-calcium effect	Ca2+ sensors Group D
Padi2	Sensor	Non-calcium effect	Ca2+ sensors Group D
Padi3	Sensor	Non-calcium effect	Ca2+ sensors Group D
Padi4	Sensor	Non-calcium effect	Ca2+ sensors Group D
Pdcd6	Sensor	Non-calcium effect	Ca2+ sensors Group D
Pef1	Sensor	EF-hand	Ca2+ sensors Group D
Pln	Sensor	Regulator	Ca2+ sensors Group D
Rcn1	Sensor	Non-calcium effect	Ca2+ sensors Group A
Rcn2	Sensor	Non-calcium effect	Ca2+ sensors Group A
Rgn	Sensor	Regulator	Ca2+ sensors Group D
Scgn	Sensor	Regulator	Ca2+ sensors Group A
Scin	Sensor	Non-calcium effect	Ca2+ sensors Group A
Smoc1	Sensor	Non-calcium effect	Ca2+ sensors Group A
Smoc2	Sensor	Non-calcium effect	Ca2+ sensors Group A
Sri	Sensor	Regulator	Ca2+ sensors Group D
Tnnc1	Sensor	Non-calcium effect	Ca2+ sensors Group A
Tnnc2	Sensor	Non-calcium effect	Ca2+ sensors Group A
Trdn	Sensor	Regulator	Ca2+ sensors Group A
Necab1	Sensor	EF-hand	Ca2+ sensors Group D
Necab2	Sensor	EF-hand	Ca2+ sensors Group A
Necab3	Sensor	EF-hand	Ca2+ sensors Group A
C2cd2l	Enzymes & Processes	Regulator	Ca2+-dependent Processes
C2cd5	Enzymes & Processes	Non-calcium effect	Ca2+-dependent Processes
C2cd6	Enzymes & Processes	Non-calcium effect	Ca2+-dependent Processes
Cant1	Enzymes & Processes	Non-calcium effect	Ca2+-dependent Processes
Cd38	Enzymes & Processes	Regulator	Ca2+-dependent Processes
Melk	Enzymes & Processes	Non-calcium effect	Ca2+-dependent Processes
Psen1	Enzymes & Processes	Regulator	Ca2+-dependent Processes
Psen2	Enzymes & Processes	Regulator	Ca2+-dependent Processes
Sparc	Enzymes & Processes	Non-calcium effect	Ca2+-dependent Processes
Vil1	Enzymes & Processes	Non-calcium effect	Ca2+-dependent Processes
Ppef1	Enzymes & Processes	Regulator	Ca2+-dependent Processes
Ppef2	Enzymes & Processes	Non-calcium effect	Ca2+-dependent Processes
Pde1a	Enzymes & Processes	Non-calcium effect	Ca2+-dependent Processes
Pde1b	Enzymes & Processes	Non-calcium effect	Ca2+-dependent Processes
Pde1c	Enzymes & Processes	Non-calcium effect	Ca2+-dependent Processes
Pcp4	Sensor	Non-calcium effect	Ca2+-dependent Processes
Phka1	Enzymes & Processes	Non-calcium effect	Ca2+-dependent Processes
Phka2	Enzymes & Processes	Non-calcium effect	Ca2+-dependent Processes
Phkb	Enzymes & Processes	Non-calcium effect	Ca2+-dependent Processes
Phkg1	Enzymes & Processes	Non-calcium effect	Ca2+-dependent Processes
Phkg2	Enzymes & Processes	Non-calcium effect	Ca2+-dependent Processes
Slc25a12	Sensor	Non-calcium effect	Ca2+-dependent Processes
Slc25a13	Sensor	Non-calcium effect	Ca2+-dependent Processes
Slc25a23	Sensor	Non-calcium effect	Ca2+-dependent Processes
Slc25a24	Sensor	Non-calcium effect	Ca2+-dependent Processes
Slc25a25	Sensor	Non-calcium effect	Ca2+-dependent Processes
Nos1	Enzymes & Processes	Regulator	Ca2+-dependent Processes
Nos2	Enzymes & Processes	Regulator	Ca2+-dependent Processes
Nos3	Enzymes & Processes	Regulator	Ca2+-dependent Processes
Camk1	Enzymes & Processes	Decoder	Ca2+/CaM Kinases
Camk1d	Enzymes & Processes	Decoder	Ca2+/CaM Kinases
Camk1g	Enzymes & Processes	Decoder	Ca2+/CaM Kinases
Camk2a	Enzymes & Processes	Decoder	Ca2+/CaM Kinases
Camk2b	Enzymes & Processes	Decoder	Ca2+/CaM Kinases
Camk2d	Enzymes & Processes	Decoder	Ca2+/CaM Kinases
Camk2g	Enzymes & Processes	Decoder	Ca2+/CaM Kinases
Camk2n1	Enzymes & Processes	Decoder	Ca2+/CaM Kinases
Camk2n2	Enzymes & Processes	Decoder	Ca2+/CaM Kinases
Camk4	Enzymes & Processes	Decoder	Ca2+/CaM Kinases
Camkk1	Enzymes & Processes	Decoder	Ca2+/CaM Kinases
Camkk2	Enzymes & Processes	Decoder	Ca2+/CaM Kinases
Cask	Enzymes & Processes	Non-calcium effect	Ca2+/CaM Kinases
Eef2k	Enzymes & Processes	Regulator	Ca2+/CaM Kinases
Ppp3ca	Enzymes & Processes	Non-calcium effect	Calcineurin-related
Ppp3cb	Enzymes & Processes	Regulator	Calcineurin-related
Ppp3cc	Enzymes & Processes	Non-calcium effect	Calcineurin-related
Ppp3r1	Enzymes & Processes	Non-calcium effect	Calcineurin-related
Ppp3r2	Enzymes & Processes	Non-calcium effect	Calcineurin-related
Cabin1	Enzymes & Processes	Regulator	Calcineurin-related
Chp1	Enzymes & Processes	Decoder	Calcineurin-related
Chp2	Enzymes & Processes	Decoder	Calcineurin-related
Capn1	Enzymes & Processes	Non-calcium effect	Calpain-family
Capn10	Enzymes & Processes	Non-calcium effect	Calpain-family
Capn11	Enzymes & Processes	Non-calcium effect	Calpain-family
Capn12	Enzymes & Processes	Non-calcium effect	Calpain-family
Capn13	Enzymes & Processes	Non-calcium effect	Calpain-family
Capn15	Enzymes & Processes	Non-calcium effect	Calpain-family
Capn2	Enzymes & Processes	Non-calcium effect	Calpain-family
Capn3	Enzymes & Processes	Non-calcium effect	Calpain-family
Capn5	Enzymes & Processes	Non-calcium effect	Calpain-family
Capn6	Enzymes & Processes	Non-calcium effect	Calpain-family
Capn8	Enzymes & Processes	Non-calcium effect	Calpain-family
Capn9	Enzymes & Processes	Non-calcium effect	Calpain-family
Capns1	Enzymes & Processes	Non-calcium effect	Calpain-family
Cpne1	Enzymes & Processes	Non-calcium effect	Copine-family
Cpne2	Enzymes & Processes	Non-calcium effect	Copine-family
Cpne3	Enzymes & Processes	Non-calcium effect	Copine-family
Cpne4	Enzymes & Processes	Non-calcium effect	Copine-family
Cpne5	Enzymes & Processes	Non-calcium effect	Copine-family
Cpne6	Enzymes & Processes	Non-calcium effect	Copine-family
Cpne7	Enzymes & Processes	Non-calcium effect	Copine-family
Cpne8	Enzymes & Processes	Non-calcium effect	Copine-family
Cpne9	Enzymes & Processes	Non-calcium effect	Copine-family
Adcy1	Enzymes & Processes	Regulator	GPCR-downstreams transducers
Adcy3	Enzymes & Processes	Regulator	GPCR-downstreams transducers
Adcy5	Enzymes & Processes	Regulator	GPCR-downstreams transducers
Adcy6	Enzymes & Processes	Regulator	GPCR-downstreams transducers
Adcy8	Enzymes & Processes	Regulator	GPCR-downstreams transducers
Gna11	Transducers	Regulator	GPCR-downstreams transducers
Gna14	Transducers	Regulator	GPCR-downstreams transducers
Gna15	Transducers	Regulator	GPCR-downstreams transducers
Gnaq	Transducers	Regulator	GPCR-downstreams transducers
P2rx1	Channel	Regulator	Ligand-gated Ca2+ Channel, ATP/CNGA/IP3R/RYR
P2rx2	Channel	Regulator	Ligand-gated Ca2+ Channel, ATP/CNGA/IP3R/RYR
P2rx3	Channel	Regulator	Ligand-gated Ca2+ Channel, ATP/CNGA/IP3R/RYR
P2rx4	Channel	Regulator	Ligand-gated Ca2+ Channel, ATP/CNGA/IP3R/RYR
P2rx5	Channel	Regulator	Ligand-gated Ca2+ Channel, ATP/CNGA/IP3R/RYR
P2rx6	Channel	Regulator	Ligand-gated Ca2+ Channel, ATP/CNGA/IP3R/RYR
P2rx7	Channel	Regulator	Ligand-gated Ca2+ Channel, ATP/CNGA/IP3R/RYR
Cnga1	Channel	Regulator	Ligand-gated Ca2+ Channel, ATP/CNGA/IP3R/RYR
Cnga2	Channel	Regulator	Ligand-gated Ca2+ Channel, ATP/CNGA/IP3R/RYR
Cnga3	Channel	Regulator	Ligand-gated Ca2+ Channel, ATP/CNGA/IP3R/RYR
Cnga4	Channel	Regulator	Ligand-gated Ca2+ Channel, ATP/CNGA/IP3R/RYR
Cngb1	Channel	Regulator	Ligand-gated Ca2+ Channel, ATP/CNGA/IP3R/RYR
Cngb3	Channel	Regulator	Ligand-gated Ca2+ Channel, ATP/CNGA/IP3R/RYR
Itpr1	Channel	Regulator	Ligand-gated Ca2+ Channel, ATP/CNGA/IP3R/RYR
Itpr2	Channel	Regulator	Ligand-gated Ca2+ Channel, ATP/CNGA/IP3R/RYR
Itpr3	Channel	Regulator	Ligand-gated Ca2+ Channel, ATP/CNGA/IP3R/RYR
Ryr1	Channel	Regulator	Ligand-gated Ca2+ Channel, ATP/CNGA/IP3R/RYR
Ryr2	Channel	Regulator	Ligand-gated Ca2+ Channel, ATP/CNGA/IP3R/RYR
Ryr3	Channel	Regulator	Ligand-gated Ca2+ Channel, ATP/CNGA/IP3R/RYR
Ms4a1	Channel	Regulator	Ligand-gated Ca2+ Channel, Other
Tmco1	Channel	Regulator	Ligand-gated Ca2+ Channel, Other
Tmem63a	Channel	Regulator	Ligand-gated Ca2+ Channel, Other
Tmem63b	Channel	Regulator	Ligand-gated Ca2+ Channel, Other
Tmem63c	Channel	Regulator	Ligand-gated Ca2+ Channel, Other
Tpcn1	Channel	Regulator	Ligand-gated Ca2+ Channel, Other
Tpcn2	Channel	Regulator	Ligand-gated Ca2+ Channel, Other
Catsper1	Channel	Regulator	Ligand-gated Ca2+ Channel, Other
Catsper2	Channel	Regulator	Ligand-gated Ca2+ Channel, Other
Catsper3	Channel	Regulator	Ligand-gated Ca2+ Channel, Other
Catsper4	Channel	Regulator	Ligand-gated Ca2+ Channel, Other
Catsperb	Channel	Regulator	Ligand-gated Ca2+ Channel, Other
Catsperd	Channel	Regulator	Ligand-gated Ca2+ Channel, Other
Catspere1	Channel	Regulator	Ligand-gated Ca2+ Channel, Other
Catsperg1	Channel	Regulator	Ligand-gated Ca2+ Channel, Other
Catsperg2	Channel	Regulator	Ligand-gated Ca2+ Channel, Other
Catsperz	Channel	Regulator	Ligand-gated Ca2+ Channel, Other
Vdac1	Channel	Regulator	Ligand-gated Ca2+ Channel, Other
Vdac2	Channel	Regulator	Ligand-gated Ca2+ Channel, Other
Vdac3	Channel	Regulator	Ligand-gated Ca2+ Channel, Other
Mcoln1	Channel	Regulator	Ligand-gated Ca2+ Channel, TRP
Mcoln2	Channel	Regulator	Ligand-gated Ca2+ Channel, TRP
Mcoln3	Channel	Regulator	Ligand-gated Ca2+ Channel, TRP
Trpa1	Channel	Regulator	Ligand-gated Ca2+ Channel, TRP
Trpc1	Channel	Regulator	Ligand-gated Ca2+ Channel, TRP
Trpc2	Channel	Regulator	Ligand-gated Ca2+ Channel, TRP
Trpc3	Channel	Regulator	Ligand-gated Ca2+ Channel, TRP
Trpc4	Channel	Regulator	Ligand-gated Ca2+ Channel, TRP
Trpc5	Channel	Regulator	Ligand-gated Ca2+ Channel, TRP
Trpc6	Channel	Regulator	Ligand-gated Ca2+ Channel, TRP
Trpc7	Channel	Regulator	Ligand-gated Ca2+ Channel, TRP
Trpm1	Channel	Regulator	Ligand-gated Ca2+ Channel, TRP
Trpm2	Channel	Regulator	Ligand-gated Ca2+ Channel, TRP
Trpm3	Channel	Regulator	Ligand-gated Ca2+ Channel, TRP
Trpm4	Channel	Regulator	Ligand-gated Ca2+ Channel, TRP
Trpm5	Channel	Regulator	Ligand-gated Ca2+ Channel, TRP
Trpm6	Channel	Regulator	Ligand-gated Ca2+ Channel, TRP
Trpm7	Channel	Regulator	Ligand-gated Ca2+ Channel, TRP
Trpm8	Channel	Regulator	Ligand-gated Ca2+ Channel, TRP
Trpv1	Channel	Regulator	Ligand-gated Ca2+ Channel, TRP
Trpv2	Channel	Regulator	Ligand-gated Ca2+ Channel, TRP
Trpv3	Channel	Regulator	Ligand-gated Ca2+ Channel, TRP
Trpv4	Channel	Regulator	Ligand-gated Ca2+ Channel, TRP
Trpv5	Channel	Regulator	Ligand-gated Ca2+ Channel, TRP
Trpv6	Channel	Regulator	Ligand-gated Ca2+ Channel, TRP
Gria1	Channel	Regulator	Ligand-gated Ca2+ Channels, Glutamatergic
Gria2	Channel	Regulator	Ligand-gated Ca2+ Channels, Glutamatergic
Gria3	Channel	Regulator	Ligand-gated Ca2+ Channels, Glutamatergic
Gria4	Channel	Regulator	Ligand-gated Ca2+ Channels, Glutamatergic
Grin1	Channel	Regulator	Ligand-gated Ca2+ Channels, Glutamatergic
Grin2a	Channel	Regulator	Ligand-gated Ca2+ Channels, Glutamatergic
Grin2b	Channel	Regulator	Ligand-gated Ca2+ Channels, Glutamatergic
Grin2c	Channel	Regulator	Ligand-gated Ca2+ Channels, Glutamatergic
Grin2d	Channel	Regulator	Ligand-gated Ca2+ Channels, Glutamatergic
Grin3a	Channel	Regulator	Ligand-gated Ca2+ Channels, Glutamatergic
Grin3b	Channel	Regulator	Ligand-gated Ca2+ Channels, Glutamatergic
Grina	Channel	Regulator	Ligand-gated Ca2+ Channels, Glutamatergic
Ccr1	Receptor	Regulator	Metabotropic Receptor, Chemokine-related
Ccr10	Receptor	Regulator	Metabotropic Receptor, Chemokine-related
Ccr3	Receptor	Regulator	Metabotropic Receptor, Chemokine-related
Ccr4	Receptor	Regulator	Metabotropic Receptor, Chemokine-related
Ccr5	Receptor	Regulator	Metabotropic Receptor, Chemokine-related
Ccr6	Receptor	Regulator	Metabotropic Receptor, Chemokine-related
Ccr9	Receptor	Regulator	Metabotropic Receptor, Chemokine-related
Cxcr1	Receptor	Regulator	Metabotropic Receptor, Chemokine-related
Cxcr2	Receptor	Regulator	Metabotropic Receptor, Chemokine-related
Cxcr4	Receptor	Regulator	Metabotropic Receptor, Chemokine-related
Cxcr5	Receptor	Regulator	Metabotropic Receptor, Chemokine-related
Xcr1	Receptor	Regulator	Metabotropic Receptor, Chemokine-related
Kiss1r	Receptor	Regulator	Metabotropic Receptor, Hormone
Agtr1	Receptor	Regulator	Metabotropic Receptor, Hormone
Avpr1a	Receptor	Regulator	Metabotropic Receptor, Hormone
Avpr1b	Receptor	Regulator	Metabotropic Receptor, Hormone
Ghsr	Receptor	Regulator	Metabotropic Receptor, Hormone
Gnrhr	Receptor	Regulator	Metabotropic Receptor, Hormone
Pth1r	Receptor	Regulator	Metabotropic Receptor, Hormone
Trhr	Receptor	Regulator	Metabotropic Receptor, Hormone
Bdkrb1	Receptor	Regulator	Metabotropic Receptor, Kinins
Bdkrb2	Receptor	Regulator	Metabotropic Receptor, Kinins
Tacr1	Receptor	Regulator	Metabotropic Receptor, Kinins
Tacr2	Receptor	Regulator	Metabotropic Receptor, Kinins
Tacr3	Receptor	Regulator	Metabotropic Receptor, Kinins
Cysltr1	Receptor	Regulator	Metabotropic Receptor, Lipid-related
Cysltr2	Receptor	Regulator	Metabotropic Receptor, Lipid-related
Ltb4r	Receptor	Regulator	Metabotropic Receptor, Lipid-related
Ltb4r2	Receptor	Regulator	Metabotropic Receptor, Lipid-related
Ptger1	Receptor	Regulator	Metabotropic Receptor, Lipid-related
Ptger3	Receptor	Regulator	Metabotropic Receptor, Lipid-related
Ptgfr	Receptor	Regulator	Metabotropic Receptor, Lipid-related
Tbxa2r	Receptor	Regulator	Metabotropic Receptor, Lipid-related
Ffar1	Receptor	Regulator	Metabotropic Receptor, Lipid-related
Ffar2	Receptor	Regulator	Metabotropic Receptor, Lipid-related
Ffar3	Receptor	Regulator	Metabotropic Receptor, Lipid-related
Ffar4	Receptor	Regulator	Metabotropic Receptor, Lipid-related
Lpar1	Receptor	Regulator	Metabotropic Receptor, Lipid-related
Lpar2	Receptor	Regulator	Metabotropic Receptor, Lipid-related
Lpar3	Receptor	Regulator	Metabotropic Receptor, Lipid-related
Lpar4	Receptor	Regulator	Metabotropic Receptor, Lipid-related
Lpar5	Receptor	Regulator	Metabotropic Receptor, Lipid-related
S1pr2	Receptor	Regulator	Metabotropic Receptor, Lipid-related
S1pr3	Receptor	Regulator	Metabotropic Receptor, Lipid-related
Adra1b	Receptor	Regulator	Metabotropic Receptor, Monoamines/Glutamate
Adra1d	Receptor	Regulator	Metabotropic Receptor, Monoamines/Glutamate
Grm1	Receptor	Regulator	Metabotropic Receptor, Monoamines/Glutamate
Grm5	Receptor	Regulator	Metabotropic Receptor, Monoamines/Glutamate
Hrh1	Receptor	Regulator	Metabotropic Receptor, Monoamines/Glutamate
Adra1a	Receptor	Regulator	Metabotropic Receptor, Monoamines/Glutamate
Brs3	Receptor	Regulator	Metabotropic Receptor, Neuromedin/Bombesin-like
Grpr	Receptor	Regulator	Metabotropic Receptor, Neuromedin/Bombesin-like
Nmbr	Receptor	Regulator	Metabotropic Receptor, Neuromedin/Bombesin-like
Nmur1	Receptor	Regulator	Metabotropic Receptor, Neuromedin/Bombesin-like
Nmur2	Receptor	Regulator	Metabotropic Receptor, Neuromedin/Bombesin-like
Adgrv1	Receptor	Regulator	Metabotropic Receptor, Other
C5ar1	Receptor	Regulator	Metabotropic Receptor, Other
Casr	Receptor	Regulator	Metabotropic Receptor, Other
F2rl1	Receptor	Regulator	Metabotropic Receptor, Other
Gpr157	Receptor	Regulator	Metabotropic Receptor, Other
Gpr35	Receptor	Regulator	Metabotropic Receptor, Other
Gpr39	Receptor	Regulator	Metabotropic Receptor, Other
Gprc6a	Receptor	Regulator	Metabotropic Receptor, Other
Ptafr	Receptor	Regulator	Metabotropic Receptor, Other
Ednra	Receptor	Regulator	Metabotropic Receptor, Peptidergic Group A
Ednrb	Receptor	Regulator	Metabotropic Receptor, Peptidergic Group A
Cckar	Receptor	Regulator	Metabotropic Receptor, Peptidergic Group A
Cckbr	Receptor	Regulator	Metabotropic Receptor, Peptidergic Group A
Galr2	Receptor	Regulator	Metabotropic Receptor, Peptidergic Group A
Hcrtr1	Receptor	Regulator	Metabotropic Receptor, Peptidergic Group A
Hcrtr2	Receptor	Regulator	Metabotropic Receptor, Peptidergic Group A
Ntsr1	Receptor	Regulator	Metabotropic Receptor, Peptidergic Group A
Ntsr2	Receptor	Regulator	Metabotropic Receptor, Peptidergic Group A
Fpr2	Receptor	Regulator	Metabotropic Receptor, Peptidergic Group B
Fpr3	Receptor	Regulator	Metabotropic Receptor, Peptidergic Group B
Uts2r	Receptor	Regulator	Metabotropic Receptor, Peptidergic Group B
Mchr1	Receptor	Regulator	Metabotropic Receptor, Peptidergic Group B
Oxtr	Receptor	Regulator	Metabotropic Receptor, Peptidergic Group B
Fpr1	Receptor	Regulator	Metabotropic Receptor, Peptidergic Group B
Adora2b	Receptor	Regulator	Metabotropic Receptors, Purinergic/Pyrimidinergic
P2ry1	Receptor	Regulator	Metabotropic Receptors, Purinergic/Pyrimidinergic
P2ry10	Receptor	Regulator	Metabotropic Receptors, Purinergic/Pyrimidinergic
P2ry11	Receptor	Regulator	Metabotropic Receptors, Purinergic/Pyrimidinergic
P2ry2	Receptor	Regulator	Metabotropic Receptors, Purinergic/Pyrimidinergic
P2ry4	Receptor	Regulator	Metabotropic Receptors, Purinergic/Pyrimidinergic
P2ry6	Receptor	Regulator	Metabotropic Receptors, Purinergic/Pyrimidinergic
Guca1a	Sensor	Non-calcium effect	Neuronal calcium sensor-family
Guca1b	Sensor	Non-calcium effect	Neuronal calcium sensor-family
Hpca	Sensor	Non-calcium effect	Neuronal calcium sensor-family
Hpcal1	Sensor	Non-calcium effect	Neuronal calcium sensor-family
Hpcal4	Sensor	Non-calcium effect	Neuronal calcium sensor-family
Ncald	Sensor	Regulator	Neuronal calcium sensor-family
Ncs1	Sensor	Regulator	Neuronal calcium sensor-family
Rcn3	Sensor	Non-calcium effect	Neuronal calcium sensor-family
Vsnl1	Sensor	Non-calcium effect	Neuronal calcium sensor-family
Rcvrn	Sensor	Non-calcium effect	Neuronal calcium sensor-family
Ptk2b	Enzymes & Processes	Regulator	nRTK
Syk	Receptor	Regulator	nRTK
Itk	Receptor	Regulator	nRTK
Txk	Receptor	Regulator	nRTK
Ptk2	Receptor	Regulator	nRTK
Pla2g10	Enzymes & Processes	Non-calcium effect	Phospholipase A2-related
Pla2g1b	Enzymes & Processes	Non-calcium effect	Phospholipase A2-related
Pla2g2a	Enzymes & Processes	Non-calcium effect	Phospholipase A2-related
Pla2g2c	Enzymes & Processes	Non-calcium effect	Phospholipase A2-related
Pla2g2d	Enzymes & Processes	Non-calcium effect	Phospholipase A2-related
Pla2g2e	Enzymes & Processes	Non-calcium effect	Phospholipase A2-related
Pla2g2f	Enzymes & Processes	Non-calcium effect	Phospholipase A2-related
Pla2g3	Enzymes & Processes	Non-calcium effect	Phospholipase A2-related
Pla2g4a	Enzymes & Processes	Non-calcium effect	Phospholipase A2-related
Pla2g4b	Enzymes & Processes	Non-calcium effect	Phospholipase A2-related
Pla2g4c	Enzymes & Processes	Non-calcium effect	Phospholipase A2-related
Pla2g4d	Enzymes & Processes	Non-calcium effect	Phospholipase A2-related
Pla2g4e	Enzymes & Processes	Non-calcium effect	Phospholipase A2-related
Pla2g4f	Enzymes & Processes	Non-calcium effect	Phospholipase A2-related
Pla2g5	Enzymes & Processes	Non-calcium effect	Phospholipase A2-related
Plcb1	Enzymes & Processes	Regulator	PLC-family
Plcb2	Enzymes & Processes	Regulator	PLC-family
Plcb3	Enzymes & Processes	Regulator	PLC-family
Plcb4	Enzymes & Processes	Regulator	PLC-family
Plcd1	Enzymes & Processes	Regulator	PLC-family
Plcd3	Enzymes & Processes	Regulator	PLC-family
Plcd4	Enzymes & Processes	Regulator	PLC-family
Plce1	Enzymes & Processes	Regulator	PLC-family
Plcg1	Enzymes & Processes	Regulator	PLC-family
Plcg2	Enzymes & Processes	Regulator	PLC-family
Plch1	Enzymes & Processes	Regulator	PLC-family
Plch2	Enzymes & Processes	Regulator	PLC-family
Plcz1	Enzymes & Processes	Regulator	PLC-family
Pvalb	Buffers	Non-calcium effect	Pvalb/Calbindin/Calm-family
Calb1	Buffers	Regulator	Pvalb/Calbindin/Calm-family
Calb2	Buffers	Regulator	Pvalb/Calbindin/Calm-family
S100g	Sensor	Regulator	Pvalb/Calbindin/Calm-family
Calm1	Sensor	Decoder	Pvalb/Calbindin/Calm-family
Calm2	Sensor	Decoder	Pvalb/Calbindin/Calm-family
Calm3	Sensor	Decoder	Pvalb/Calbindin/Calm-family
Rasa4	Transducers	Non-calcium effect	Ras-related
Rasgrp1	Transducers	Non-calcium effect	Ras-related
Rasgrp2	Transducers	Regulator	Ras-related
Rasgrp3	Transducers	Regulator	Ras-related
Rasgrp4	Transducers	Regulator	Ras-related
Rhot1	Transducers	Non-calcium effect	Ras-related
Rhot2	Transducers	Non-calcium effect	Ras-related
Rims1	Transducers	Regulator	Ras-related
Rims2	Transducers	Non-calcium effect	Ras-related
Rims3	Transducers	Non-calcium effect	Ras-related
Pdgfra	Receptor	Regulator	Receptor Tyrosine Kinases
Pdgfrb	Receptor	Regulator	Receptor Tyrosine Kinases
Egfr	Receptor	Regulator	Receptor Tyrosine Kinases
Erbb2	Receptor	Regulator	Receptor Tyrosine Kinases
Flt1	Receptor	Regulator	Receptor Tyrosine Kinases
Kdr	Receptor	Regulator	Receptor Tyrosine Kinases
Fgfr1	Receptor	Regulator	Receptor Tyrosine Kinases
Fgfr2	Receptor	Regulator	Receptor Tyrosine Kinases
Fgfr3	Receptor	Regulator	Receptor Tyrosine Kinases
Fgfr4	Receptor	Regulator	Receptor Tyrosine Kinases
Ntrk1	Receptor	Regulator	Receptor Tyrosine Kinases
Ntrk2	Receptor	Regulator	Receptor Tyrosine Kinases
Ntrk3	Receptor	Regulator	Receptor Tyrosine Kinases
Ltk	Receptor	Regulator	Receptor Tyrosine Kinases
Met	Receptor	Regulator	Receptor Tyrosine Kinases
Mst1r	Receptor	Regulator	Receptor Tyrosine Kinases
Axl	Receptor	Regulator	Receptor Tyrosine Kinases
Mertk	Receptor	Regulator	Receptor Tyrosine Kinases
S100a1	Sensor	Regulator	S100-family
S100a10	Sensor	Regulator	S100-family
S100a11	Sensor	Regulator	S100-family
S100a13	Sensor	Regulator	S100-family
S100a14	Sensor	Regulator	S100-family
S100a16	Sensor	Regulator	S100-family
S100a2	Sensor	Regulator	S100-family
S100a3	Sensor	Regulator	S100-family
S100a4	Sensor	Regulator	S100-family
S100a5	Sensor	Regulator	S100-family
S100a6	Sensor	Regulator	S100-family
S100a7	Sensor	Regulator	S100-family
S100a7a	Sensor	Regulator	S100-family
S100a8	Sensor	Regulator	S100-family
S100a9	Sensor	Regulator	S100-family
S100b	Sensor	Regulator	S100-family
S100p	Sensor	Regulator	S100-family
S100z	Sensor	Regulator	S100-family
Orai1	Channel	Regulator	Stim/Orai Complex
Orai2	Channel	Regulator	Stim/Orai Complex
Orai3	Channel	Regulator	Stim/Orai Complex
Stim1	Sensor	Regulator	Stim/Orai Complex
Stim2	Sensor	Regulator	Stim/Orai Complex
Doc2a	Sensor	Non-calcium effect	Synaptic vesicle-related
Pclo	Sensor	Non-calcium effect	Synaptic vesicle-related
Sytl3	Sensor	Non-calcium effect	Synaptic vesicle-related
Doc2b	Sensor	Non-calcium effect	Synaptic vesicle-related
Stx1b	Enzymes & Processes	Non-calcium effect	Synaptic vesicle-related
Esyt1	Sensor	Non-calcium effect	Synaptic vesicle-related
Esyt2	Sensor	Non-calcium effect	Synaptic vesicle-related
Esyt3	Sensor	Non-calcium effect	Synaptic vesicle-related
Stx1a	Enzymes & Processes	Regulator	Synaptic vesicle-related
Syt1	Sensor	Non-calcium effect	Synaptic vesicle-related
Syt10	Sensor	Non-calcium effect	Synaptic vesicle-related
Syt2	Sensor	Non-calcium effect	Synaptic vesicle-related
Syt3	Sensor	Non-calcium effect	Synaptic vesicle-related
Syt5	Sensor	Non-calcium effect	Synaptic vesicle-related
Syt6	Sensor	Non-calcium effect	Synaptic vesicle-related
Syt7	Sensor	Non-calcium effect	Synaptic vesicle-related
Syt9	Sensor	Non-calcium effect	Synaptic vesicle-related
Atf4	Transcription	Non-calcium effect	Transcriptional regulators
Creb1	Transcription	Non-calcium effect	Transcriptional regulators
Creb3	Transcription	Non-calcium effect	Transcriptional regulators
Creb5	Transcription	Non-calcium effect	Transcriptional regulators
Crebbp	Transcription	Non-calcium effect	Transcriptional regulators
Kcnip1	Transcription	Decoder	Transcriptional regulators
Kcnip2	Transcription	Decoder	Transcriptional regulators
Kcnip3	Transcription	Decoder	Transcriptional regulators
Kcnip4	Transcription	Decoder	Transcriptional regulators
Nfatc1	Transcription	Non-calcium effect	Transcriptional regulators
Nfatc2	Transcription	Non-calcium effect	Transcriptional regulators
Nfatc3	Transcription	Non-calcium effect	Transcriptional regulators
Nfatc4	Transcription	Non-calcium effect	Transcriptional regulators
Nfkb1	Transcription	Non-calcium effect	Transcriptional regulators
Nfkb2	Transcription	Non-calcium effect	Transcriptional regulators
Rela	Transcription	Non-calcium effect	Transcriptional regulators
Relb	Transcription	Non-calcium effect	Transcriptional regulators
Rel	Transcription	Non-calcium effect	Transcriptional regulators
Carf	Transcription	Non-calcium effect	Transcriptional regulators
Neurod2	Transcription	Non-calcium effect	Transcriptional regulators
Notch1	Transcription	Regulator	Transcriptional regulators
Ss18l1	Transcription	Non-calcium effect	Transcriptional regulators
Calhm1	Channel	Regulator	Voltage-gated Ca2+ Channels, Other
Calhm2	Channel	Regulator	Voltage-gated Ca2+ Channels, Other
Calhm3	Channel	Regulator	Voltage-gated Ca2+ Channels, Other
Calhm4	Channel	Regulator	Voltage-gated Ca2+ Channels, Other
Calhm5	Channel	Regulator	Voltage-gated Ca2+ Channels, Other
Calhm6	Channel	Regulator	Voltage-gated Ca2+ Channels, Other
Nalcn	Channel	Regulator	Voltage-gated Ca2+ Channels, Other
Pkd1	Channel	Regulator	Voltage-gated Ca2+ Channels, Other
Pkd1l1	Channel	Regulator	Voltage-gated Ca2+ Channels, Other
Pkd1l3	Channel	Regulator	Voltage-gated Ca2+ Channels, Other
Pkd2	Channel	Regulator	Voltage-gated Ca2+ Channels, Other
Pkd2l1	Channel	Regulator	Voltage-gated Ca2+ Channels, Other
Cacna1a	Channel	Regulator	Voltage-gated Ca2+ Channels, VGCC-family
Cacna1b	Channel	Regulator	Voltage-gated Ca2+ Channels, VGCC-family
Cacna1c	Channel	Regulator	Voltage-gated Ca2+ Channels, VGCC-family
Cacna1d	Channel	Regulator	Voltage-gated Ca2+ Channels, VGCC-family
Cacna1e	Channel	Regulator	Voltage-gated Ca2+ Channels, VGCC-family
Cacna1f	Channel	Regulator	Voltage-gated Ca2+ Channels, VGCC-family
Cacna1g	Channel	Regulator	Voltage-gated Ca2+ Channels, VGCC-family
Cacna1h	Channel	Regulator	Voltage-gated Ca2+ Channels, VGCC-family
Cacna1i	Channel	Regulator	Voltage-gated Ca2+ Channels, VGCC-family
Cacna1s	Channel	Regulator	Voltage-gated Ca2+ Channels, VGCC-family
Cacna2d1	Channel	Regulator	Voltage-gated Ca2+ Channels, VGCC-family
Cacna2d2	Channel	Regulator	Voltage-gated Ca2+ Channels, VGCC-family
Cacna2d3	Channel	Regulator	Voltage-gated Ca2+ Channels, VGCC-family
Cacna2d4	Channel	Regulator	Voltage-gated Ca2+ Channels, VGCC-family
Cacnb1	Channel	Regulator	Voltage-gated Ca2+ Channels, VGCC-family
Cacnb2	Channel	Regulator	Voltage-gated Ca2+ Channels, VGCC-family
Cacnb3	Channel	Regulator	Voltage-gated Ca2+ Channels, VGCC-family
Cacnb4	Channel	Regulator	Voltage-gated Ca2+ Channels, VGCC-family
Cacng1	Channel	Regulator	Voltage-gated Ca2+ Channels, VGCC-family
Cacng2	Channel	Regulator	Voltage-gated Ca2+ Channels, VGCC-family
Cacng3	Channel	Regulator	Voltage-gated Ca2+ Channels, VGCC-family
Cacng4	Channel	Regulator	Voltage-gated Ca2+ Channels, VGCC-family
Cacng5	Channel	Regulator	Voltage-gated Ca2+ Channels, VGCC-family
Cacng6	Channel	Regulator	Voltage-gated Ca2+ Channels, VGCC-family
Cacng7	Channel	Regulator	Voltage-gated Ca2+ Channels, VGCC-family
Cacng8	Channel	Regulator	Voltage-gated Ca2+ Channels, VGCC-family
