# Supplementary material for: Mapping the transcriptional diversity of calcium signaling in the mouse and human brain
Source: iScience. 2026 May 28;29(6):116055. doi: 10.1016/j.isci.2026.116055 (PMC13233772; doi:10.1016/j.isci.2026.116055)
Supplement: Table S4. Differentially expressed Ca2+-genes between Ca2+-states [file mmc5.xlsx]

## Sheet: CaTranscriptome_TableS4
Meg3
Syt1
Celf2
Mef2c
Glp2r
Ptprd
mt-Nd1
Nrg3
Nlgn1
Rpl41
Ank2
mt-Nd2
Rps3a1
Csmd1
Nav3
Lrrc4c
Basp1
Rpl37
Adgrb3
Tmsb4x
Nrxn3
Kcnh7
Fgf14
Tenm2
Arpp21
Nrxn1
Malat1
Pcdh9
Grin2b
Nrg1
Camk2n1
Grm7
Kcnma1
Cadm2
Dlg2
Frmpd4
Pgm2l1
Kcnd2
Magi2
Ywhag
Kcnq5
Phactr1
Negr1
Rps2
Ogt
Rps23
Ctnna2
Unc5d
Gnao1
Plcb1
Ank3
Dclk1
Lrrc7
Grm5
Dlgap1
Gria4
Kctd16
Auts2
Tcf4
Dmd
Kcnip4
Lrfn5
Frrs1l
Il1rapl1
Selenow
Epha4
Kcnq3
Camk2a
mt-Nd4
Erc2
Purb
Rpl23a
R3hdm1
Syt11
Rpl13a
Stxbp1
Rims1
Rpl37a
BC005561
Kalrn
Kcnb2
Gm26848
Cadps
Asic2
Dcc
Son
Slc1a2
Lingo2
Rims2
Nrxn2
Gda
Map2
Anks1b
Grin2a
Cttnbp2
Sphkap
2900055J20Rik
Gabrb3
Gm48091
Gpcpd1
Xkr4
Cwc22
Opcml
Gria2
Hs6st3
Camk4
Rpl39
Adgrl3
Cdkl5
Rps7
Rpl9
Nsg2
Rps15a
Tenm4
Cacnb4
Frmd4a
Cntn5
Clstn1
Macrod2
Mdga2
Nptxr
Strbp
Prkcb
Foxp1
Ctnnd2
Rplp1
Nbea
Cit
Hecw2
Lsamp
Gabbr2
Celf1
Slc17a7
Tmem132d
Tanc2
Tmem178b
Ntm
Adgrl1
Dpp10
Kcnt2
Napb
Scn2a
Gabrb1
Ralyl
Prickle2
Sgcz
Rps24
Grid2
Fbxw7
Marcks
Ncam2
Gpr158
Prkg1
Mapt
March1
Fry
Chd3
A830082K12Rik
Sv2b
Dnajc5
Ube3a
Rorb
Robo2
Rpl36a
Macf1
Psd3
Rasgrp1
Ppp1r9a
Ywhaz
Eif2s3y
Slc2a13
Dscam
Cdh8
Sptbn1
Pcdh15
Cdk5r1
Synj1
Rtn3
Rpl35a
Dpysl2
Calm3
Cacna1b
Magi1
Elavl3
Cntnap2
Rps29
Dgki
Sgip1
Gnb1
Sobp
Cacna2d1
A830036E02Rik
Brinp1
Pclo
Chd3os
Ankrd12
Grin1
Atxn1
Fam155a
Egfem1
Scn8a
Lrp1b
Car10
Ccser1
Mtpn
B230334C09Rik
Eef1a1
Brinp3
Sntg1
Arf3
Rps8
Lrtm1
Eif4g3
Gnaq
Nsf
Snap91
Pafah1b1
Arfgef3
Cntn1
Mycbp2
Pdzrn3
Rbm39
Cntn3
Rps4x
Gm28928
Snrnp70
Prkacb
Gsk3b
Syt7
Ncoa7
Nav1
Grm3
Oaz1
Kcnk2
Dock3
Hecw1
Ptprs
B3galt1
Rps21
Plcxd2
Camk2b
Tnrc6b
Astn1
Kif1a
Satb2
Ttc3
Edil3
Myo5a
Hook1
Rora
Rpl17
Ncam1
Rps20
Dlg4
Exoc4
Bsn
Cdh10
Rab11fip2
Abi2
Nwd2
Atp6v0a1
B230209E15Rik
Slit2
Trhde
mt-Nd5
Gm15738
Akt3
Epha5
Nyap2
A230006K03Rik
Hdac9
Csnk2a1
Ntrk2
Pura
Clip3
Rpl6
Zeb2
Akap6
Cacna2d3
Dst
Samd12
Cyfip2
Camta1
Nav2
Grik2
Fgf12
Zbtb18
Rpl8
Nrcam
Eif4g2
Tnik
Rps27a
Slc6a17
4930402H24Rik
Prkce
Efna5
Cacna1a
A230057D06Rik
Kif1b
Fut9
Rapgef5
Klf7
Pcdh7
Nalcn
Arhgef9
Syp
Kcna2
Prickle1
Kcnq1ot1
Sorbs2
Pak7
Clasp2
Ccnt2
Cpne4
Cpeb3
Ppm1l
Hectd4
Zdhhc2
Satb1
Kcnh1
1500015A07Rik
Ptprn2
Kansl1
Rps18
Ppp3cb
Srgap3
Pbx1
Smim13
Rps12
Ttc14
Kif21a
Nucks1
Myt1l
Necab1
Arglu1
Unc80
Dok6
Gas7
Luc7l2
Prr16
Dnmt3a
Tmsb10
Asap1
Atp2a2
Ppp2r2b
Ext1
Celf5
Spag9
Reps2
Rps19
Syne1
Cfap54
Taok1
Dgkh
Golga7b
Cdh6
Cx3cl1
Rpl32
Cacna1e
Rpsa
Larp4b
Fat3
Kcnb1
Rpl11
Mkl2
Mapk10
Nr2f1
Abr
Kcnj3
Tmcc1
Dnajc6
Ppp2r2c
Add1
Zfp385b
Slc12a5
Slc24a3
Aak1
Sv2a
Tmem132b
Cacna1c
BC005537
Galntl6
Spock2
Flrt2
Clstn2
Agbl4
Nectin3
Zbtb7a
Taok3
Ccdc88a
Dennd1a
Epha6
Scamp5
Tjp1
Uty
Pde4b
Sh3gl2
Nkain2
Ptchd4
Zmat4
Oxr1
Unc5c
Nrsn1
5730522E02Rik
Fus
Sdk1
Thsd7a
Dcx
Rpl13
Ntng1
Adam22
Srrm2
Atp8a1
Eml6
Chsy3
Sgcd
Rps26
Atrn
Arhgap32
Lrrtm4
Krt12
Akap11
Brinp2
Cntnap5a
Ap2b1
Rab6b
Wdr7
Scn1a
Srpk2
Myo9a
Trim44
Ildr2
Csmd3
Cnksr2
Hs3st4
Trim37
Scai
Fth1
Oxct1
Chrm3
Rbfox2
Ralgapa1
Dab1
Map1b
Ptprk
Rpl30
Ryr2
Usp22
Cntnap5b
Gm10684
Prrc2b
Gabra2
Plppr4
Slc24a2
Fbxl17
Sbf2
Cdk5r2
Ralbp1
Ppm1e
Sorcs1
Lcorl
Mt3
Cadps2
Gpr22
Gls
Apba2
Tppp
Apc
Ulk2
Cdk14
Tmod2
Atp2b2
Mmp16
Kmt2e
Arhgap26
Tacc1
Shank1
Kcnh5
Nova1
Tenm1
Ppm1a
Ppfia2
Frmd5
Prelid3a
Luc7l3
Nsd1
Fmn2
Adcy8
Ift20
Rps25
Rap1gds1
Pde8b
Sort1
Galnt17
Unc79
Fam126b
Nrep
Tra2a
Setd5
mt-Co1
Impact
1700020I14Rik
Aplp2
Ldlrad4
Gm20642
Ubn2
Vps50
Rpl10
Scn3a
Nol4
Cdc42bpa
Rasgef1b
Ubr3
Cnnm1
Braf
Bmpr2
Mapk8
Gnaz
Srrm3
Dpp6
Sik3
Impad1
Arhgap20
Mgea5
Ambra1
Nlk
Rpl22l1
Fam81a
Otud7a
Odf2
Stag1
Jakmip2
Rere
Ash1l
Rnf121
Rasal2
Dennd5b
Rps27
Adora1
Wdr47
Rbm6
Spire1
Gm40841
Adam23
Dlgap2
Mapk1
Rbms1
Ncoa1
Mbd5
AI593442
Farp1
Rfx3
Crebbp
Fam19a2
Pkia
Rabep1
Ptp4a2
Ogfrl1
Nedd4l
Rbfox3
Canx
Tnrc6c
Plxdc2
Plekha5
Arsb
Gpatch8
Trim35
B4galt6
Slc25a23
B230219D22Rik
Ptprt
Usp34
Syngr1
Golgb1
Dusp3
St6galnac3
Camk1d
Pcnp
Setbp1
A830018L16Rik
Cdh2
Smarcd1
Rabgap1l
Aff4
Pnisr
Gabra4
Fam19a1
Unc13a
Zcchc7
Herc2
Slc4a10
Ywhab
Wdr17
Fam168b
Ddx3y
Pknox2
Gabrg3
Lrrc4b
Mbtd1
Pik3r1
Homer1
Rap1gap2
Pdzrn4
Ankrd11
Reep1
Raph1
Dennd4a
Evi5
Nudt4
Rmdn1
Cadm3
Ddx17
Fam189a1
Fau
Chm
Ssh2
Map2k4
Tnks2
Rpl31
Etnk1
Zfp365
R3hdm2
Lin7a
Astn2
Herc1
Ddhd2
Ncor1
Dock4
Gm27032
Rp9
Phactr3
Prmt8
Cab39
Med13l
Slc16a7
Dnm3
Rpl36
Arhgap35
Gapvd1
Ttll7
Pum2
Ttc19
Rnf157
Sirpa
Akap9
Mast4
Pde1a
Cask
Cacng2
Slc35f1
Spock1
Pcdh11x
Ano3
4932438A13Rik
Sidt1
Ankrd17
Gnl3l
Atp2c1
Rufy3
Pkn2
Ahi1
Ptprf
Exoc6b
Chrm1
Rgs7
Gm15398
Tmtc1
Strn3
Fnip1
Fam135b
Cdh12
Dnm1l
1700047F07Rik
Rpl14
Pde4dip
Ttc7b
Wdfy3
Csmd2
Gabrb2
Fbxo11
Sh3kbp1
Kif5a
Phip
Chuk
Mical3
Birc6
Cds2
Chka
Dpy19l1
Mgat5
Rimbp2
Pdap1
Park2
Dip2b
C130071C03Rik
Whrn
Vti1a
Zfp329
Fbxo41
Rbfox1
Slc7a8
Srcin1
Pan3
Agtpbp1
Psme4
Acvr1b
Gm12166
Jmjd1c
Mapre2
Clock
Zyg11b
Rtl4
Pcdh10
Slc22a23
Thy1
Setd2
Sema6a
Gng2
Nfix
Dock7
Csrnp3
Sec61a2
Npepps
Tbc1d5
Sppl3
Tenm3
Ube2r2
Ptprr
Ftx
Jph4
Celsr2
Phf14
Nmnat2
Rps3
Gm20754
Hivep2
Celf4
Cadm1
Usp46
Vps13b
Xpr1
Rps13
Bace1
Tcaf1
Nedd4
Madd
Hs2st1
Slc8a1
Pten
Cdk12
Slc30a4
Socs7
Map4
Ksr2
Il1rapl2
Extl3
Unc13b
Myo16
Rps17
Slc44a1
Amph
Bptf
Gucy1a2
Runx1t1
Mark3
Dzip3
Rab11fip4
D430041D05Rik
Thrb
Etl4
Bicd1
U2surp
Pgbd5
Ube3c
Zc3h6
Clcn3
Spop
Usp32
Ocrl
Cacna1d
Casc4
Rps16
Trpm3
Nlgn2
Rb1cc1
Sprn
Gm44644
Baz2b
Ptprg
Ppp3ca
Taf1d
Pitpna
March6
Fcho2
Disp2
Rassf3
Slc23a2
Dctn4
Robo1
Osbpl6
Pex5l
Trpc3
Rasgrf2
Purg
Ids
Arih1
Phf24
Arid1b
Hnrnpa0
Nf1
Gatad2b
Fyco1
Mtus2
Lgi1
Mllt10
Ptprj
Tom1l2
Spock3
Dcaf7
Smap1
Slc2a3
Atp1a3
Pum1
Sept3
Igip
Chl1
Klhdc10
Kcnab1
Gphn
Camk2n2
4921511C10Rik
Cntn4
Abhd18
Myrip
D930016D06Rik
Ypel2
Ryr3
Klf6
Tlk1
Nudt19
Plxna4
Mal2
Kcnj9
Msra
Flrt1
Krit1
Zfyve9
Rbm27
Ralgps1
N4bp2l2
Coro2b
Lpgat1
Mccc1
Rapgef4
Clec16a
Gatsl2
Slc38a9
9530059O14Rik
Erc1
Fras1
Spin1
Rpl4
Zfp799
Fktn
Clvs1
Tmtc2
Mapk8ip3
Sh3d19
AC129186.1
Trim9
Map7
Clasp1
Boc
Sdc3
Zmynd11
Kidins220
Rsbn1l
Dag1
Cnih3
Mfsd4a
Rps10
Phf21a
Stxbp5l
Grb10
Tcf12
Dip2c
Atp8a2
Trpm7
Adcy1
Catspere2
Gm11417
Htr1f
B4galt2
Ncan
Pcm1
Atrx
Nrn1
Samd8
Zfp692
Rbm5
Celf3
Gm12709
Scmh1
Eml5
Fam168a
Arnt2
Rab5b
Syn1
Sez6l
Htr2a
Vezt
Nktr
Atp9b
Wdr82
Arhgap44
Thoc1
Gpd2
Slc6a6
Smg1
Zmym4
Sema6d
Snhg20
Pcnx2
Rnf11
Numb
Lztfl1
Cspp1
Mrfap1
Arhgap39
Scaf8
Actn4
Fzd3
Grik1
Mark2
Fto
Cdh11
Lnpk
Arhgef17
Mindy2
Cbfa2t2
Map2k6
Nlgn3
Acaca
Elavl2
Chd6
Nckap1
Slc8a2
Tspan9
Csde1
Zmat3
Rps14
Ppp1r14c
Hspa4l
Shank2
Crk
Slc25a27
Nfib
Igf1r
Dock9
Trio
Dbpht2
Fbxw11
Rbm26
Eps15
Osbpl8
Hras
Atxn2
Trpc1
Lonrf2
Timm9
Arl8a
Zfp106
Rock1
Mysm1
Ccdc85a
Grip1
Mpped2
Cdh20
Jazf1
Rplp0
Pou2f2
Rcan2
Rprd2
Brd2
Tshz3
Mfsd6
Alcam
Cpne8
Dyrk1a
Bclaf1
Ythdc1
Gria3
Nfat5
Ppp1r12b
Naaladl2
Mpped1
Clk1
Gng3
Srek1
Fbxo33
Srebf2
Atrnl1
Ddx50
Cacna1i
Igfbp5
Tcf20
Camsap2
Cdk19
Ncoa2
L1cam
Fnbp1l
Nova2
St6gal2
Spata7
Pbrm1
Svop
Exoc5
Sesn1
1810022K09Rik
R3hdm4
Klf13
Gria1
Zfp846
Pip5k1c
Tbl1xr1
Csnk1g1
Helz
Ylpm1
Polr2m
Hs3st5
Med12l
C530008M17Rik
Tnrc6a
Rfx7
Arap2
Rapgef1
Apba1
Fmn1
Fmnl2
5330417C22Rik
Adcy2
Mpp2
Dnm2
Cxadr
Mir124-2hg
Fam219a
Mib1
Jakmip1
4930590L20Rik
Zranb1
Map1a
Atp11b
Gm20275
Ahcyl2
Gsk3a
Ptprm
Cpeb4
Pip4k2b
Ppp6r3
1190002N15Rik
Foxk2
Rpl22
Mctp1
Bbip1
Tmem106b
2410089E03Rik
1700025G04Rik
Chd5
Slc24a5
Cep170b
Pik3ca
Stau2
Arhgap21
Rap2a
Nipbl
4430402I18Rik
Tshz1
Mbnl1
Arfgef1
4930545L23Rik
Ackr1
Dlg1
9330159F19Rik
Ogdh
Tigd2
Rsbn1
Fam172a
Neurod2
Alg2
Zcchc11
Lrrc8b
Mosmo
Trpc5
Xpo7
Ppdpf
Ralgapa2
Kbtbd11
Nr6a1
Hdgfl3
Pds5a
Mras
Rab12
Fbxw4
Mbnl2
Caln1
St13
Smg6
Rpl23
Zfp157
Camsap1
Prrc2c
Prune2
Ell2
Epha7
Nudcd3
Dcaf5
Tmem191c
Ino80d
Hspa4
Osbpl9
Rad23b
Hp1bp3
Cox7a2l
Nudt3
Hunk
Diaph2
Pacs1
Zfp804b
Zfp91
Smim10l1
1500035N22Rik
Wnk2
Acox1
1500011B03Rik
Fubp1
Rc3h2
Pitpnb
Gpm6b
Col26a1
C2cd5
Nsd3
Wls
Vstm2a
Mcu
Ago2
Hivep3
Aftph
Pak3
Mat2a
4930467D21Rik
Peg3
Dcaf6
Btaf1
Stx1b
Ccni
Mprip
Rps15
Mgll
Golga4
Pdzd4
Mef2a
Usp31
Gm20752
Gigyf2
Foxn3
Dis3l2
Timp2
Ipo7
Pkig
Dlgap3
Nr2c2
Nisch
Naa15
2900026A02Rik
Mirg
Vps13a
Arl15
Zscan26
Lhfpl3
Gbf1
Cep290
Lama4
Itch
Cpsf6
Scn2b
Arhgef7
Rgs7bp
Lrba
Angel2
Gabra1
Gtdc1
Cry2
Cxxc4
Arl2bp
Kifap3
Epb41l1
Camk2d
Ppp2r3a
Sel1l
Wsb2
Rnf144b
Gtpbp2
Rcc1
Klf9
Ube2o
Mllt3
Shoc2
Thoc2
Tox
Ptpn4
Tab2
Setd7
Dync1li2
Smg5
Eef1g
Uhmk1
Large1
Ahcyl1
Snhg12
Mef2d
Adap1
Fbxo10
Ggps1
Zfp280d
Ppil6
Kmt2c
Asxl2
Adam10
Hipk2
Mgrn1
Stk38
Pla2g3
Zfp704
Ago3
Arel1
Cyp4x1
Ehbp1
Ttyh3
Nrd1
Bdp1
Arhgef12
Mpp6
2210408I21Rik
Atf2
Ndfip1
Nuak1
Slc16a2
Eefsec
Tubb4a
Stx16
Tmem245
Ino80
Senp8
Ddhd1
Rnf38
Uhrf2
Med13
Tmem145
Abl2
Olfm3
Eid1
Rasl10b
Ralgapb
Kpna3
Ncoa6
Fam163b
Ppp4r3b
Fndc3a
Ankfn1
Fam8a1
Bcas3
9130011E15Rik
Glg1
Ube2h
Osbp2
Lrig2
Thap3
Vps13c
Iqsec1
Hdac4
Gm48512
Herc4
AI314180
D130043K22Rik
Lypd1
Wdr26
Nfe2l1
Lrrc58
Dcaf17
Zdhhc8
Acp2
9930021J03Rik
Wnk1
Epm2aip1
Trp53inp2
4931406P16Rik
Smg7
Rps6ka3
Atxn7l3
Akap8
Fam217b
Zdhhc22
Cox17
Shtn1
Slc39a10
Pgap1
Pdgfa
Rmnd5a
Gpr137c
Sclt1
Trnp1
Dlg3
Lmo4
Rnf165
Man1a
Pias2
Map3k10
Nfasc
Btbd9
Ep400
Rev3l
Mphosph9
Usp45
Adam11
Ankrd49
Tmem131
Vstm2l
Dlst
3110035E14Rik
Arl8b
Zfp609
Wdr13
Gm26790
Sec24a
Frmd3
Pou3f2
Ppp4r2
Snx27
Ints6l
Prkar2a
Zzef1
Plekhm3
Ccdc3
Fam120a
Sel1l3
Map3k5
Xiap
Nploc4
Rptor
Rnf130
Paqr9
Zfp638
Senp6
Rras2
Cramp1l
Rpl24
Sgsm2
Ergic1
Sema3a
Dixdc1
Kpna1
Cops9
Smarcc2
Stox2
Cacnb2
Ablim1
Ulk4
Tiam1
Tnpo3
Nrg2
Tmem57
Zdhhc17
2510009E07Rik
Tnfrsf19
Sertad2
C230004F18Rik
Ctdspl
Fbxl20
Nufip2
Efcab14
Tub
Dync1i2
Rapgef6
Tmem127
Ghr
Gfra2
Samd5
Ppm1h
Naa40
Dstyk
Arid4a
Fam78b
Ccdc57
Xpo1
Slc41a2
Rnf150
Mvb12b
Grm1
Spred1
Far2
Pak6
Phf3
Pou2f1
Stxbp5
Gramd1b
Elmod1
Glt8d1
Sptbn4
Cdh13
Ttbk1
Ppp2r5c
Capn2
Patj
Ubr2
Pias1
AW554918
Zfp451
Spast
Cux1
Stard7
Stim1
Rasgef1a
Sept8
Zkscan1
Syngap1
Elmo1
Snhg6
Appl1
Tcp11l1
Nxpe4
Gnptab
Pcmtd1
Mlip
Esyt2
Hmg20a
Brdt
Pip4k2a
Ccdc148
Ehmt1
Plppr2
Hdac8
Sfswap
Inpp4a
Rph3a
Zc3h12b
Dnajc13
Guf1
Phka2
Tsc1
Upp2
Polr2a
Kpnb1
Bcl9
Setd4
Pcdh19
Hspa12a
Fndc5
Larp1
Arid1a
Miat
Mtor
Ddx3x
Gm28285
Carmil1
Nras
Mtf2
Gdap1
Kdm4c
A330008L17Rik
Cdk16
Top1
Srsf1
Plxna2
Pptc7
Phlpp2
Fnbp1
Igf2bp3
Pid1
Gm47283
Cnot6
Slc9a9
Zfp462
Opa1
Nrgn
Gatad1
Dmxl2
Snx29
Wwox
Tmeff2
Git1
Tnks
Zmiz2
Tmem181a
Chd2
Tbc1d23
Arid2
Gm1976
Klhl24
Cdc42bpb
Bach2
Pank3
Fstl5
Vps13d
Gprin3
Vgll4
Enah
Kcnj6
Kdm7a
Pou6f1
Grid1
Cog5
Exph5
Ankrd28
Zfp131
Ints6
Zfp292
Afdn
Tmem8b
Tmem108
Bmt2
Zfc3h1
Wac
Mtdh
Pla2g4e
Crmp1
Phlpp1
Rims4
Efr3a
Fhod3
Sorbs1
Zbtb38
Cux2
Dgkd
Prcp
Man2a1
Pds5b
Zfp804a
Ddx46
Rabgap1
Ankhd1
Chd8
Faah
Tbc1d30
Atp1b2
Rictor
Azin1
Kdm2a
Rrn3
Marf1
Fgfr1op2
Gfm2
Zmynd8
Usp16
Gmcl1
Grk2
Zfp398
AC165953.2
Pou6f2
Tet2
Huwe1
Slc30a9
Abhd2
Serp2
Kcnk10
Fam98a
4933434E20Rik
Ipcef1
Cd46
Lmtk2
Ubn1
2010111I01Rik
Fyn
Shisa7
Slc39a9
Srsf11
Cpd
Cdh9
Nsd2
Slc38a1
March2
Kpna6
Tollip
Slc38a2
Rtf1
Pdss2
Frmpd3
Ap1g1
Cdk17
Rc3h1
Elovl6
Zc3h13
Atp6v1a
Lhfp
Snrnp48
Usp29
Nhlrc2
Itsn1
Tmem64
Usp2
Zfp827
Strn
Cntn6
Rab3gap2
Adcy5
Lsm14b
Orai2
Plxnd1
Slf2
Tmem63c
Vps54
Dhx30
Ktn1
Ipo11
Crebrf
Mapkbp1
Akap8l
Plekhm2
Epm2a
Sec61a1
Setx
Mtmr3
Neo1
Zfp280c
Qrich1
Vwa8
Rps5
Brd4
Lrrtm3
Krt222
Cyb5b
Abca8b
Wipi2
Rnf220
Slitrk5
Picalm
Hipk3
Bend6
Rgl1
Kif2a
Aatk
Ccnl2
Atxn7
Rapgef2
Chst2
Tecpr2
Flnb
Rbm25
Cers4
Dennd1b
Itga4
Chd9
Mmd
Pced1b
Ank
Dmxl1
Ube2ql1
Ascc3
Mtmr4
Rngtt
Gm10419
Klhl23
Dlc1
Actr2
Mgat4a
Nrip1
Ppp1r12a
Map4k4
Pdss1
Dopey2
Zfp148
Rmst
Fam117b
AU019823
Hmgcll1
Kmt5b
Pkp4
Gm32647
Actr1a
Micu2
Stxbp4
Lrrfip1
Csnk2a2
Slc25a51
D17Wsu92e
Drp2
Prrg3
Wipf2
Gprin1
Rhobtb1
Gns
Epb41l2
Ugcg
Fbxo45
Rasa2
Npnt
Tgs1
Atl3
Nrbp2
Gpatch2
Ube4a
Tex2
Bicdl1
Ccar1
Hipk1
Bcl7a
Pkd2
Tnpo2
Hira
Nrg3os
Hlf
Snph
Zer1
Uqcrh
Hpcal4
Acvr2a
Nmt2
Susd6
Srrm1
Tcf25
Sgpp1
Diras2
Kat14
Akap5
Lin7c
Ttc37
Miga1
Chfr
Ptbp3
Zfp641
Vmn2r85
Zeb1
Gabra3
Prkci
Nek9
Agps
Ptpn12
Gng4
Top2b
Zfp346
Zfp266
Dnajb14
Lrch3
Ipo5
Rnf216
Uhrf1bp1l
Ubxn7
Pikfyve
Ccdc50
Ina
Gtf2a1
Pde7a
Pcca
Galnt16
Bicral
Atxn7l1
Larp1b
Ppp1r13b
Camkmt
Slc25a36
Kif5b
Dapk1
Ireb2
Ube2q2
Sestd1
Fam20b
Uggt2
Zc3h7b
Dtna
Dicer1
Jph3
Rpl12
Hs3st2
Ppm1k
Rgs17
Fam135a
Atr
Ccnt1
Dhdds
Rpl38
Prkaa2
Vopp1
9330182L06Rik
Vamp2
Kat6b
Ubap2
Akap10
Apex2
Dip2a
Jph1
Megf9
Dyrk2
Git2
Rb1
Hdgf
Pitpnc1
Kitl
Atp2b3
Nat8l
Stard9
Uvrag
Rhobtb3
Gm26904
Htt
Apbb2
Mau2
Zfp612
Urm1
Chn2
Exoc6
Terf2
Cep295
Tnpo1
Mlxip
Dgke
2810474O19Rik
Arfgef2
Gm26793
Kantr
Trip4
Utrn
Ralgps2
Morn1
Ip6k1
Fndc3b
Creb1
Suz12
Kcnj11
Syn2
Pwwp2a
Zrsr2
Nbr1
Hmbox1
Fkbp15
Scd2
Pom121
Asxl3
Rev1
Trmt10a
Arhgef11
Acap2
Ppfia3
Trim33
Kif16b
Pnn
Atp1b3
Klhl9
Adcy3
Gid4
Rapgefl1
Myo9b
Prdm2
Focad
Eif3e
Ubqln4
Add2
Rnf169
Aebp2
Vkorc1l1
Lnpep
Rab21
Thap2
Fam91a1
Slitrk4
Phtf2
Csnk1g2
Eea1
Tln2
Brd3
Rufy2
Osbpl10
S100b
Lrp3
Susd4
Supt20
Ppp6r2
Atcay
Nrip3
Zadh2
Sybu
Ssbp2
Cep164
Dnajc27
Apc2
Zhx3
Gm49353
Herc3
Faf1
Nos1ap
Atf4
Zfp354c
Fam171b
Mthfd1l
Map3k2
Fam13b
Cobl
Ripor2
Slc43a2
Dlgap4
Zdhhc9
Phc2
Ppp2r5a
Shc2
Asxl1
Prrc1
Agfg1
Pcnx
Gm20696
Zfp322a
Snx10
Ankrd13b
Eif5b
Irgq
Cdv3
Cacul1
Casc3
Papd5
Lars
Tmem163
Srrm4
BC030500
Tmem170b
Gm39469
Pparg
Fam193a
Zfhx2
Cdkal1
Senp5
Fsd1l
Rabl6
Wwc2
Akap17b
C2cd2
Ppp1r9b
Rgs11
Cnot4
Trip12
Dmtf1
Rbbp5
Prdm8
Epc1
Vps39
Rlf
Senp7
Lrch1
Ssbp3
Nbeal1
Ppp4r3a
Riok3
Slc7a1
Kcnc4
Gle1
Dact3
Lrrcc1
Lhfpl4
Ubr5
Nek1
Ubl3
Sgk3
Garnl3
Znrf3
Tm9sf4
Smarcc1
B4galt5
Trak2
Tnk2
Ranbp10
Iqsec2
Tbck
Jarid2
Mga
Gm26694
Rnf217
Wsb1
Xrn1
Abcg4
Pcyox1
Scn3b
Wapl
Mier1
Atad2b
Fam120c
Zbtb16
Ankra2
Sptan1
Sorcs2
Gpc5
Usp28
Ipo8
Sos1
Rhou
Sigmar1
Sorl1
Rnf214
Tcta
Zfp112
Irf2
Efcab2
Pi4k2a
Ski
Dopey1
[truncated: 110 more rows]
