# Supplementary material for: Mapping the transcriptional diversity of calcium signaling in the mouse and human brain
Source: iScience. 2026 May 28;29(6):116055. doi: 10.1016/j.isci.2026.116055 (PMC13233772; doi:10.1016/j.isci.2026.116055)
Supplement: Table S5. Gene ontology enrichment analysis of differentially expressed Ca2+ signaling and synapse-related genes [file mmc6.xlsx]

## Sheet: CaGenes_KEGG
	rank	path_name	p_val	z_score	combined_score	overlapping_genes	adj_p_val
0	1	Calcium signaling pathway	7.91875e-52	80.1604	9432.09	['CAMK2B', 'CHRM3', 'RYR2', 'CAMK2D', 'CHRM1', 'PDE1A', 'CAMK2A', 'CACNA1B', 'ADCY3', 'CACNA1A', 'ATP2A2', 'CACNA1D', 'ADCY1', 'CACNA1C', 'HTR2A', 'ADCY8', 'CACNA1E', 'RYR3', 'SLC8A1', 'GRM1', 'SLC8A2', 'CACNA1I', 'GRIN2A', 'PPP3CB', 'GRM5', 'CAMK1D', 'PRKCB', 'ATP2B3', 'ATP2B2', 'PHKA2', 'GRIN1', 'STIM1', 'GNAQ', 'CAMK4', 'ORAI2', 'CALM3', 'PLCB1', 'MCU']	1.18781e-49
1	2	Circadian entrainment	1.37375e-34	83.4737	6508.47	['GRIA1', 'CAMK2B', 'GRIA2', 'RYR2', 'CAMK2D', 'PRKCB', 'CAMK2A', 'ADCY3', 'CACNA1D', 'CACNA1C', 'ADCY1', 'ADCY8', 'GRIN2B', 'RYR3', 'ADCY5', 'GRIN1', 'CACNA1I', 'GRIN2A', 'CREB1', 'GNAQ', 'CALM3', 'PLCB1', 'GRIA3', 'GRIA4']	1.03032e-32
2	3	Long-term potentiation	6.06596e-31	105.601	7347.45	['GRIA1', 'CAMK2B', 'GRIA2', 'CAMK2D', 'CREBBP', 'PRKCB', 'CAMK2A', 'ADCY1', 'CACNA1C', 'ADCY8', 'GRIN2B', 'GRM1', 'GRIN1', 'PPP3CB', 'GRM5', 'GRIN2A', 'CAMK4', 'GNAQ', 'CALM3', 'PLCB1']	3.03298e-29
3	4	Oxytocin signaling pathway	1.42664e-29	48.0243	3189.76	['CAMK2B', 'RYR2', 'CAMK2D', 'CAMK1D', 'PLA2G4E', 'PRKCB', 'CACNA2D1', 'CAMK2A', 'CACNA2D3', 'ADCY3', 'CACNA1D', 'ADCY1', 'CACNA1C', 'ADCY8', 'RYR3', 'ADCY5', 'CACNB2', 'PPP3CB', 'CACNB4', 'GNAQ', 'CAMK4', 'CALM3', 'PLCB1', 'CACNG2']	5.34991e-28
4	5	Glutamatergic synapse	2.55617e-29	60.7269	3998.04	['GRIA1', 'GRIA2', 'PLA2G4E', 'PRKCB', 'TRPC1', 'ADCY3', 'CACNA1A', 'CACNA1D', 'ADCY1', 'CACNA1C', 'ADCY8', 'GRIN2B', 'GRM1', 'GRIN1', 'ADCY5', 'GRIN2A', 'PPP3CB', 'GRM5', 'GNAQ', 'PLCB1', 'GRIA3', 'GRIA4']	7.66851e-28
5	6	Adrenergic signaling in cardiomyocytes	2.55849e-28	47.2545	3002.22	['CAMK2B', 'RYR2', 'CAMK2D', 'CACNA2D1', 'CAMK2A', 'CACNA2D3', 'ADCY3', 'ATP2B3', 'ATP2A2', 'CACNA1D', 'ATP2B2', 'ADCY1', 'CACNA1C', 'ADCY8', 'SLC8A1', 'ADCY5', 'CACNB2', 'CACNB4', 'CREB1', 'GNAQ', 'CALM3', 'PLCB1', 'CACNG2']	6.39622e-27
6	7	cAMP signaling pathway	1.08537e-27	35.3297	2193.55	['GRIA1', 'CAMK2B', 'GRIA2', 'RYR2', 'CAMK2D', 'CHRM1', 'CAMK2A', 'ADCY3', 'ATP2A2', 'CACNA1D', 'ADCY1', 'CACNA1C', 'ADCY8', 'ADCY5', 'GRIN2A', 'GRIA3', 'GRIA4', 'CREBBP', 'ATP2B3', 'ATP2B2', 'GRIN2B', 'GRIN1', 'CREB1', 'CAMK4', 'CALM3']	2.32579e-26
7	8	Amphetamine addiction	7.89572e-27	87.1463	5237.8	['GRIA1', 'CAMK2B', 'GRIA2', 'CAMK2D', 'PRKCB', 'CAMK2A', 'CACNA1D', 'CACNA1C', 'GRIN2B', 'ADCY5', 'GRIN1', 'PPP3CB', 'GRIN2A', 'CREB1', 'CAMK4', 'CALM3', 'GRIA3', 'GRIA4']	1.48045e-25
8	9	Aldosterone synthesis and secretion	4.49472e-25	56.0052	3139.75	['CAMK2B', 'CAMK2D', 'CAMK1D', 'PRKCB', 'CAMK2A', 'ADCY3', 'ATP2B3', 'CACNA1D', 'ATP2B2', 'ADCY1', 'CACNA1C', 'ADCY8', 'ADCY5', 'CACNA1I', 'CREB1', 'GNAQ', 'CAMK4', 'CALM3', 'PLCB1']	7.49121e-24
9	10	Insulin secretion	8.81959e-25	64.0201	3545.92	['CAMK2B', 'CHRM3', 'RYR2', 'CAMK2D', 'PRKCB', 'CAMK2A', 'ADCY3', 'CACNA1D', 'ADCY1', 'CACNA1C', 'ADCY8', 'ADCY5', 'RIMS2', 'PCLO', 'CREB1', 'GNAQ', 'KCNMA1', 'PLCB1']	1.32294e-23
10	11	Dopaminergic synapse	3.05151e-24	43.0109	2328.88	['GRIA1', 'CAMK2B', 'GRIA2', 'CAMK2D', 'PRKCB', 'CAMK2A', 'CACNA1B', 'CACNA1A', 'CACNA1D', 'CACNA1C', 'GRIN2B', 'ADCY5', 'GRIN2A', 'PPP3CB', 'CREB1', 'GNAQ', 'CALM3', 'PLCB1', 'GRIA3', 'GRIA4']	4.16116e-23
11	12	Cholinergic synapse	1.75528e-22	45.7625	2292.44	['CAMK2B', 'CHRM3', 'CAMK2D', 'CHRM1', 'PRKCB', 'CAMK2A', 'CACNA1B', 'ADCY3', 'CACNA1A', 'CACNA1D', 'ADCY1', 'CACNA1C', 'ADCY8', 'ADCY5', 'CREB1', 'GNAQ', 'CAMK4', 'PLCB1']	2.1941e-21
12	13	Retrograde endocannabinoid signaling	3.59349e-20	32.8736	1471.84	['GRIA1', 'GRIA2', 'PRKCB', 'CACNA1B', 'ADCY3', 'CACNA1A', 'CACNA1D', 'ADCY1', 'CACNA1C', 'ADCY8', 'GRM1', 'ADCY5', 'RIMS1', 'GRM5', 'GNAQ', 'PLCB1', 'GRIA3', 'GRIA4']	4.14633e-19
13	14	Pancreatic secretion	3.94335e-18	38.8431	1556.62	['CHRM3', 'RYR2', 'PRKCB', 'TRPC1', 'ADCY3', 'PLA2G3', 'ATP2B3', 'ATP2A2', 'ATP2B2', 'ADCY1', 'ADCY8', 'ADCY5', 'GNAQ', 'KCNMA1', 'PLCB1']	4.22502e-17
14	15	cGMP-PKG signaling pathway	1.23512e-17	26.0913	1015.81	['ADCY3', 'ATP2B3', 'ATP2A2', 'CACNA1D', 'ATP2B2', 'ADCY1', 'CACNA1C', 'ADCY8', 'SLC8A1', 'ADCY5', 'SLC8A2', 'PPP3CB', 'CREB1', 'GNAQ', 'KCNMA1', 'CALM3', 'PLCB1']	1.23512e-16
15	16	Dilated cardiomyopathy (DCM)	1.57065e-17	42.4627	1642.98	['RYR2', 'CACNA2D1', 'CACNA2D3', 'ATP2A2', 'ADCY3', 'CACNA1D', 'ADCY1', 'CACNA1C', 'ADCY8', 'SLC8A1', 'ADCY5', 'CACNB2', 'CACNB4', 'CACNG2']	1.38587e-16
16	17	GnRH signaling pathway	1.57065e-17	42.4627	1642.98	['CAMK2B', 'CAMK2D', 'PLA2G4E', 'PRKCB', 'CAMK2A', 'ADCY3', 'CACNA1D', 'ADCY1', 'CACNA1C', 'ADCY8', 'ADCY5', 'GNAQ', 'CALM3', 'PLCB1']	1.38587e-16
17	18	Salivary secretion	9.1871e-17	45.5977	1683.75	['CHRM3', 'PRKCB', 'ADCY3', 'ATP2B3', 'ATP2B2', 'ADCY1', 'ADCY8', 'RYR3', 'ADCY5', 'GNAQ', 'KCNMA1', 'CALM3', 'PLCB1']	7.65592e-16
18	19	Gastric acid secretion	2.09956e-15	43.632	1474.63	['CAMK2B', 'CHRM3', 'CAMK2D', 'PRKCB', 'GNAQ', 'CAMK2A', 'ADCY3', 'CALM3', 'ADCY1', 'PLCB1', 'ADCY8', 'ADCY5']	1.65755e-14
19	20	Melanogenesis	2.70994e-15	34.0295	1141.41	['CAMK2B', 'CREBBP', 'CAMK2D', 'PRKCB', 'CAMK2A', 'ADCY3', 'ADCY1', 'ADCY8', 'ADCY5', 'CREB1', 'GNAQ', 'CALM3', 'PLCB1']	2.03245e-14
20	21	Inflammatory mediator regulation of TRP channels	6.49702e-14	25.9345	787.496	['CAMK2B', 'CAMK2D', 'PLA2G4E', 'PRKCB', 'CAMK2A', 'ADCY3', 'ADCY1', 'HTR2A', 'ADCY8', 'ADCY5', 'GNAQ', 'CALM3', 'PLCB1']	4.64073e-13
21	22	Vascular smooth muscle contraction	2.32512e-13	23.2645	676.759	['PLA2G4E', 'PRKCB', 'ADCY3', 'PLA2G3', 'CACNA1D', 'ADCY1', 'CACNA1C', 'ADCY8', 'ADCY5', 'GNAQ', 'KCNMA1', 'CALM3', 'PLCB1']	1.58531e-12
22	23	Nicotine addiction	3.25053e-13	63.3892	1822.74	['GRIA1', 'GRIA2', 'GRIN2A', 'CACNA1B', 'CACNA1A', 'GRIN2B', 'GRIA3', 'GRIA4', 'GRIN1']	2.11991e-12
23	24	Cushing syndrome	1.20801e-12	20.2174	554.808	['CAMK2B', 'CAMK2D', 'CAMK2A', 'ADCY3', 'CACNA1D', 'ADCY1', 'CACNA1C', 'ADCY8', 'ADCY5', 'CACNA1I', 'CREB1', 'GNAQ', 'PLCB1']	7.55006e-12
24	25	MAPK signaling pathway	1.40375e-12	13.4443	366.921	['NTRK2', 'PLA2G4E', 'PRKCB', 'CACNA2D1', 'CACNA2D3', 'CACNA1B', 'CACNA1A', 'CACNA1D', 'CACNA1C', 'CACNA1E', 'RASGRP1', 'CACNB2', 'CACNA1I', 'PPP3CB', 'CACNB4', 'CACNG2']	8.42248e-12
25	26	Cortisol synthesis and secretion	1.64054e-12	37.3653	1013.95	['CACNA1I', 'CREB1', 'GNAQ', 'ADCY3', 'CACNA1D', 'ADCY1', 'CACNA1C', 'PLCB1', 'ADCY8', 'ADCY5']	9.46466e-12
26	27	Arrhythmogenic right ventricular cardiomyopathy (ARVC)	2.55541e-12	35.552	948.982	['RYR2', 'CACNB2', 'CACNB4', 'CACNA2D1', 'CACNA2D3', 'ATP2A2', 'CACNA1D', 'CACNA1C', 'CACNG2', 'SLC8A1']	1.41967e-11
27	28	Renin secretion	4.47496e-12	33.3906	872.58	['PPP3CB', 'CREB1', 'PDE1A', 'GNAQ', 'KCNMA1', 'CACNA1D', 'CALM3', 'CACNA1C', 'PLCB1', 'ADCY5']	2.32096e-11
28	29	Apelin signaling pathway	4.4872e-12	21.4004	559.189	['RYR2', 'GNAQ', 'CAMK4', 'ADCY3', 'CALM3', 'ADCY1', 'ADCY8', 'PLCB1', 'RYR3', 'SLC8A1', 'ADCY5', 'SLC8A2']	2.32096e-11
29	30	Cardiac muscle contraction	5.85098e-12	32.4052	838.142	['RYR2', 'CACNB2', 'CACNB4', 'CACNA2D1', 'CACNA2D3', 'ATP2A2', 'CACNA1D', 'CACNA1C', 'CACNG2', 'SLC8A1']	2.92549e-11
30	31	Gap junction	1.59332e-11	28.9825	720.58	['GRM5', 'PRKCB', 'GNAQ', 'ADCY3', 'HTR2A', 'ADCY1', 'PLCB1', 'ADCY8', 'GRM1', 'ADCY5']	7.46867e-11
31	32	Hypertrophic cardiomyopathy (HCM)	1.59332e-11	28.9825	720.58	['RYR2', 'CACNB2', 'CACNB4', 'CACNA2D1', 'CACNA2D3', 'ATP2A2', 'CACNA1D', 'CACNA1C', 'CACNG2', 'SLC8A1']	7.46867e-11
32	33	Long-term depression	1.89141e-11	37.7498	932.084	['GRIA1', 'GRIA2', 'PLA2G4E', 'PRKCB', 'GNAQ', 'CACNA1A', 'PLCB1', 'GRM1', 'GRIA3']	8.59732e-11
33	34	Serotonergic synapse	5.83619e-11	20.2033	476.077	['PLA2G4E', 'PRKCB', 'GNAQ', 'TRPC1', 'CACNA1B', 'CACNA1A', 'CACNA1D', 'CACNA1C', 'HTR2A', 'PLCB1', 'ADCY5']	2.57479e-10
34	35	Alzheimer disease	7.42168e-11	16.5117	385.12	['GRIN2A', 'PPP3CB', 'GNAQ', 'CAPN2', 'ATP2A2', 'CALM3', 'CACNA1D', 'CACNA1C', 'PLCB1', 'GRIN2B', 'RYR3', 'GRIN1']	3.18072e-10
35	36	Glucagon signaling pathway	8.97592e-11	23.9227	553.425	['CAMK2B', 'CREBBP', 'PPP3CB', 'CAMK2D', 'CREB1', 'GNAQ', 'CAMK2A', 'CALM3', 'PLCB1', 'PHKA2']	3.73996e-10
36	37	Thyroid hormone synthesis	1.00797e-10	30.6532	705.572	['CREB1', 'PRKCB', 'GNAQ', 'CANX', 'ADCY3', 'ADCY1', 'PLCB1', 'ADCY8', 'ADCY5']	4.08638e-10
37	38	GABAergic synapse	6.83869e-10	24.199	510.678	['PRKCB', 'CACNA1B', 'ADCY3', 'CACNA1A', 'CACNA1D', 'ADCY1', 'CACNA1C', 'ADCY8', 'ADCY5']	2.69948e-09
38	39	Oocyte meiosis	6.63477e-09	18.2949	344.509	['CAMK2B', 'PPP3CB', 'CAMK2D', 'CAMK2A', 'ADCY3', 'CALM3', 'ADCY1', 'ADCY8', 'ADCY5']	2.55183e-08
39	40	Rap1 signaling pathway	7.83535e-09	12.2984	229.545	['GRIN2A', 'PRKCB', 'GNAQ', 'ADCY3', 'CALM3', 'ADCY1', 'ADCY8', 'PLCB1', 'GRIN2B', 'GRIN1', 'ADCY5']	2.93826e-08
40	41	Platelet activation	1.28244e-08	16.8678	306.519	['STIM1', 'PLA2G4E', 'GNAQ', 'ADCY3', 'ADCY1', 'ADCY8', 'PLCB1', 'RASGRP1', 'ADCY5']	4.69184e-08
41	42	Morphine addiction	1.93605e-08	20.5135	364.32	['PRKCB', 'PDE1A', 'CACNA1B', 'ADCY3', 'CACNA1A', 'ADCY1', 'ADCY8', 'ADCY5']	6.91445e-08
42	43	Estrogen signaling pathway	2.35793e-08	15.6462	274.792	['CREB1', 'GNAQ', 'ADCY3', 'CALM3', 'ADCY1', 'ADCY8', 'PLCB1', 'GRM1', 'ADCY5']	8.22535e-08
43	44	Parathyroid hormone synthesis, secretion and action	6.37577e-08	17.3922	288.157	['CREB1', 'PRKCB', 'GNAQ', 'ADCY3', 'ADCY1', 'ADCY8', 'PLCB1', 'ADCY5']	2.17356e-07
44	45	Glioma	9.49099e-08	21.9519	354.97	['CAMK2B', 'CAMK2D', 'CAMK1D', 'PRKCB', 'CAMK4', 'CAMK2A', 'CALM3']	3.16366e-07
45	46	Cocaine addiction	1.39005e-07	30.1793	476.494	['GRIA2', 'GRIN2A', 'CREB1', 'GRIN2B', 'ADCY5', 'GRIN1']	4.53276e-07
46	47	Neuroactive ligand-receptor interaction	1.69735e-07	7.93994	123.776	['GRIA1', 'CHRM3', 'GRIA2', 'GRIN2A', 'GRM5', 'CHRM1', 'HTR2A', 'GRIN2B', 'GRIA3', 'GRM1', 'GRIN1', 'GRIA4']	5.41708e-07
47	48	Amyotrophic lateral sclerosis (ALS)	2.26923e-07	27.5495	421.47	['GRIA1', 'GRIA2', 'PPP3CB', 'GRIN2A', 'GRIN2B', 'GRIN1']	7.09134e-07
48	49	Human cytomegalovirus infection	6.02321e-07	8.91383	127.668	['PPP3CB', 'CREB1', 'PRKCB', 'GNAQ', 'ADCY3', 'CALM3', 'ADCY1', 'ADCY8', 'PLCB1', 'ADCY5']	1.84384e-06
49	50	Phospholipase D signaling pathway	8.19719e-07	12.1856	170.773	['GRM5', 'PLA2G4E', 'ADCY3', 'ADCY1', 'ADCY8', 'PLCB1', 'GRM1', 'ADCY5']	2.45916e-06
50	51	Ras signaling pathway	2.5679e-06	8.6874	111.828	['NTRK2', 'GRIN2A', 'PLA2G4E', 'PRKCB', 'PLA2G3', 'CALM3', 'RASGRP1', 'GRIN2B', 'GRIN1']	7.55265e-06
51	52	Pathways in cancer	2.63697e-06	5.54706	71.2568	['CAMK2B', 'CREBBP', 'CAMK2D', 'PRKCB', 'CAMK2A', 'ADCY3', 'ADCY1', 'ADCY8', 'RASGRP1', 'ADCY5', 'GNAQ', 'CALM3', 'PLCB1']	7.60663e-06
52	53	Type II diabetes mellitus	4.07893e-06	24.3048	301.614	['CACNA1B', 'CACNA1A', 'CACNA1D', 'CACNA1C', 'CACNA1E']	1.15441e-05
53	54	Taste transduction	5.2256e-06	15.4266	187.617	['CHRM3', 'PDE1A', 'CACNA1A', 'CACNA1C', 'ADCY8', 'GRM1']	1.45156e-05
54	55	Alcoholism	7.10036e-06	8.97291	106.377	['NTRK2', 'GRIN2A', 'CREB1', 'CAMK4', 'CALM3', 'GRIN2B', 'GRIN1', 'ADCY5']	1.93646e-05
55	56	Ovarian steroidogenesis	9.62567e-06	20.0891	232.05	['PLA2G4E', 'ADCY3', 'ADCY1', 'ADCY8', 'ADCY5']	2.5783e-05
56	57	Longevity regulating pathway	1.22733e-05	13.1676	148.9	['CREB1', 'CAMK4', 'ADCY3', 'ADCY1', 'ADCY8', 'ADCY5']	3.22983e-05
57	58	Wnt signaling pathway	1.57789e-05	9.7146	107.413	['CAMK2B', 'CREBBP', 'PPP3CB', 'CAMK2D', 'PRKCB', 'CAMK2A', 'PLCB1']	4.08074e-05
58	59	Tuberculosis	3.13576e-05	8.68408	90.0544	['CAMK2B', 'CREBBP', 'PPP3CB', 'CAMK2D', 'CREB1', 'CAMK2A', 'CALM3']	7.97227e-05
59	60	Human T-cell leukemia virus 1 infection	3.19037e-05	7.21446	74.6897	['CREBBP', 'PPP3CB', 'CREB1', 'CANX', 'ADCY3', 'ADCY1', 'ADCY8', 'ADCY5']	7.97593e-05
60	61	Neurotrophin signaling pathway	3.24556e-05	10.9815	113.501	['CAMK2B', 'NTRK2', 'CAMK2D', 'CAMK4', 'CAMK2A', 'CALM3']	7.98089e-05
61	62	Axon guidance	3.36796e-05	8.58282	88.3912	['CAMK2B', 'TRPC5', 'PPP3CB', 'CAMK2D', 'TRPC3', 'TRPC1', 'CAMK2A']	8.1483e-05
62	63	Synaptic vesicle cycle	4.19722e-05	14.4942	146.079	['RIMS1', 'STX1B', 'SYT1', 'CACNA1B', 'CACNA1A']	9.99337e-05
63	64	Relaxin signaling pathway	5.06991e-05	10.0979	99.864	['CREB1', 'ADCY3', 'ADCY1', 'ADCY8', 'PLCB1', 'ADCY5']	0.000117175
64	65	Huntington disease	5.07757e-05	8.02121	79.3145	['CREBBP', 'GRM5', 'CREB1', 'GNAQ', 'PLCB1', 'GRIN2B', 'GRIN1']	0.000117175
65	66	Endocrine and other factor-regulated calcium reabsorption	0.000164998	16.2165	141.239	['PRKCB', 'GNAQ', 'PLCB1', 'SLC8A1']	0.000374995
66	67	HIF-1 signaling pathway	0.000175638	10.5268	91.0265	['CAMK2B', 'CREBBP', 'CAMK2D', 'PRKCB', 'CAMK2A']	0.000390467
67	68	Regulation of lipolysis in adipocytes	0.000177012	15.9038	137.398	['ADCY3', 'ADCY1', 'ADCY8', 'ADCY5']	0.000390467
68	69	Necroptosis	0.000256517	7.40801	61.2518	['CAMK2B', 'CAMK2D', 'PLA2G4E', 'CAMK2A', 'CAPN2', 'TRPM7']	0.000557645
69	70	Cellular senescence	0.000335164	7.03233	56.2649	['PPP3CB', 'CAPN2', 'CALM3', 'CACNA1D', 'TRPM7', 'MCU']	0.00071821
70	71	Bile secretion	0.000466424	12.152	93.2106	['ADCY3', 'ADCY1', 'ADCY8', 'ADCY5']	0.00097525
71	72	Chemokine signaling pathway	0.00046812	6.5865	50.4973	['PRKCB', 'ADCY3', 'ADCY1', 'ADCY8', 'PLCB1', 'ADCY5']	0.00097525
72	73	Purine metabolism	0.000606164	7.94255	58.8413	['PDE1A', 'ADCY3', 'ADCY1', 'ADCY8', 'ADCY5']	0.00124554
73	74	ErbB signaling pathway	0.000835662	10.3229	73.1615	['CAMK2B', 'CAMK2D', 'PRKCB', 'CAMK2A']	0.00169391
74	75	African trypanosomiasis	0.000972629	17.0653	118.356	['PRKCB', 'GNAQ', 'PLCB1']	0.00194526
75	76	Progesterone-mediated oocyte maturation	0.00108165	9.59981	65.5597	['ADCY3', 'ADCY1', 'ADCY8', 'ADCY5']	0.00213483
76	77	Amoebiasis	0.00197878	8.08742	50.3464	['PRKCB', 'GNAQ', 'ADCY1', 'PLCB1']	0.00385476
77	78	Thyroid hormone signaling pathway	0.0026613	7.4283	44.042	['CREBBP', 'PRKCB', 'ATP2A2', 'PLCB1']	0.00511789
78	79	VEGF signaling pathway	0.0030662	11.1593	64.5826	['PPP3CB', 'PLA2G4E', 'PRKCB']	0.00582189
79	80	Thermogenesis	0.00609577	4.58174	23.3676	['CREB1', 'ADCY3', 'ADCY1', 'ADCY8', 'ADCY5']	0.0114296
80	81	alpha-Linolenic acid metabolism	0.00688907	17.6371	87.7942	['PLA2G4E', 'PLA2G3']	0.0127575
81	82	Phosphatidylinositol signaling system	0.013094	6.44764	27.9544	['PRKCB', 'CALM3', 'PLCB1']	0.0239524
82	83	Chagas disease (American trypanosomiasis)	0.0149559	6.12371	25.7358	['GNAQ', 'ADCY1', 'PLCB1']	0.0270287
83	84	Proteoglycans in cancer	0.0189766	4.125	16.3538	['CAMK2B', 'CAMK2D', 'PRKCB', 'CAMK2A']	0.0338867
84	85	Vasopressin-regulated water reabsorption	0.0195638	9.88502	38.8884	['CREB1', 'ADCY3']	0.0341229
85	86	Carbohydrate digestion and absorption	0.0195638	9.88502	38.8884	['PRKCB', 'CACNA1D']	0.0341229
86	87	Mineral absorption	0.0204295	9.64917	37.5428	['TRPM7', 'SLC8A1']	0.0352232
87	88	Ether lipid metabolism	0.0231206	9.00454	33.9204	['PLA2G4E', 'PLA2G3']	0.0391214
88	89	Kaposi sarcoma-associated herpesvirus infection	0.023212	3.8695	14.5612	['CREBBP', 'PPP3CB', 'CREB1', 'CALM3']	0.0391214
89	90	Sphingolipid signaling pathway	0.0243386	5.05555	18.7849	['PRKCB', 'GNAQ', 'PLCB1']	0.0405643
90	91	Linoleic acid metabolism	0.025949	8.44048	30.8214	['PLA2G4E', 'PLA2G3']	0.042773
91	92	Osteoclast differentiation	0.0264138	4.89278	17.7797	['PPP3CB', 'CREB1', 'CAMK4']	0.043066
92	93	Human immunodeficiency virus 1 infection	0.0316008	3.50178	12.0972	['PPP3CB', 'PRKCB', 'GNAQ', 'CALM3']	0.050969
93	94	Hepatitis B	0.0484526	3.81572	11.5508	['CREBBP', 'CREB1', 'PRKCB']	0.077318
94	95	B cell receptor signaling pathway	0.0504638	5.78134	17.266	['PPP3CB', 'PRKCB']	0.0796797
95	96	Fc gamma R-mediated phagocytosis	0.0704243	4.7575	12.6227	['PLA2G4E', 'PRKCB']	0.110038
96	97	Arachidonic acid metabolism	0.0732536	4.64767	12.1482	['PLA2G4E', 'PLA2G3']	0.113154
97	98	Antigen processing and presentation	0.0746819	4.59462	11.9208	['CREB1', 'CANX']	0.113154
98	99	Protein digestion and absorption	0.0746819	4.59462	11.9208	['SLC8A1', 'SLC8A2']	0.113154
99	100	NOD-like receptor signaling pathway	0.0835414	3.01592	7.48677	['TRPM7', 'PLCB1', 'MCU']	0.124888
100	101	Glycerophospholipid metabolism	0.0849237	4.25456	10.4918	['PLA2G4E', 'PLA2G3']	0.124888
101	102	Prostate cancer	0.0849237	4.25456	10.4918	['CREBBP', 'CREB1']	0.124888
102	103	Choline metabolism in cancer	0.0879246	4.16642	10.1297	['PRKCB', 'PLA2G4E']	0.128046
103	104	AGE-RAGE signaling pathway in diabetic complications	0.090957	4.08184	9.78567	['PRKCB', 'PLCB1']	0.129939
104	105	T cell receptor signaling pathway	0.090957	4.08184	9.78567	['PPP3CB', 'RASGRP1']	0.129939
105	106	Insulin resistance	0.104968	3.73998	8.4303	['CREB1', 'PRKCB']	0.14854
106	107	C-type lectin receptor signaling pathway	0.108158	3.67161	8.16628	['PPP3CB', 'CALM3']	0.151623
107	108	Natural killer cell mediated cytotoxicity	0.117878	3.48065	7.442	['PPP3CB', 'PRKCB']	0.163719
108	109	Phototransduction	0.126657	7.72106	15.9538	['CALM3']	0.174298
109	110	AMPK signaling pathway	0.131162	3.25477	6.61149	['CREB1', 'CAB39']	0.178857
110	111	Circadian rhythm	0.13971	6.92128	13.6224	['CREB1']	0.188797
111	112	FoxO signaling pathway	0.141342	3.10361	6.07245	['CREBBP', 'GRM1']	0.189297
112	113	SNARE interactions in vesicular transport	0.152569	6.27146	11.7912	['STX1B']	0.201873
113	114	Insulin signaling pathway	0.153424	2.94399	5.51866	['CALM3', 'PHKA2']	0.201873
114	115	Systemic lupus erythematosus	0.160417	2.85989	5.23355	['GRIN2A', 'GRIN2B']	0.209239
115	116	Aldosterone-regulated sodium reabsorption	0.173581	5.4226	9.49559	['PRKCB']	0.224458
116	117	mTOR signaling pathway	0.179932	2.65145	4.5477	['CAB39', 'PRKCB']	0.230682
117	118	Fat digestion and absorption	0.18184	5.144	8.76861	['PLA2G3']	0.231153
118	119	Protein processing in endoplasmic reticulum	0.196157	2.50209	4.07551	['CANX', 'CAPN2']	0.247256
119	120	Influenza A	0.20525	2.42611	3.84182	['CREBBP', 'PRKCB']	0.255073
120	121	Olfactory transduction	0.205759	1.45121	2.29443	['CAMK2B', 'CAMK2D', 'PDE1A', 'CAMK2A', 'ADCY3', 'CALM3', 'SLC8A1', 'SLC8A2']	0.255073
121	122	Notch signaling pathway	0.218007	4.17761	6.36345	['CREBBP']	0.268042
122	123	Focal adhesion	0.262374	2.04113	2.731	['PRKCB', 'CAPN2']	0.319968
123	124	PI3K-Akt signaling pathway	0.264679	1.70767	2.2699	['NTRK2', 'CHRM1', 'CREB1']	0.320176
124	125	Non-small cell lung cancer	0.282059	3.08236	3.90116	['PRKCB']	0.33847
125	126	Leishmaniasis	0.28566	3.03551	3.80335	['PRKCB']	0.338958
126	127	Fc epsilon RI signaling pathway	0.289244	2.99005	3.70911	['PLA2G4E']	0.338958
127	128	Renal cell carcinoma	0.289244	2.99005	3.70911	['CREBBP']	0.338958
128	129	Regulation of actin cytoskeleton	0.295709	1.86853	2.27658	['CHRM3', 'CHRM1']	0.343848
129	130	Adherens junction	0.303401	2.82103	3.36463	['CREBBP']	0.350079
130	131	Inositol phosphate metabolism	0.306897	2.78171	3.28587	['PLCB1']	0.351409
131	132	Pertussis	0.31728	2.67003	3.06512	['CALM3']	0.358458
132	133	Viral carcinogenesis	0.317833	1.76868	2.02731	['CREBBP', 'CREB1']	0.358458
133	134	Th1 and Th2 cell differentiation	0.35405	2.32723	2.4164	['PPP3CB']	0.396324
134	135	TGF-beta signaling pathway	0.366929	2.22334	2.2291	['CREBBP']	0.407699
135	136	Th17 cell differentiation	0.40105	1.9801	1.80916	['PPP3CB']	0.439106
136	137	NF-kappa B signaling pathway	0.40105	1.9801	1.80916	['PRKCB']	0.439106
137	138	MicroRNAs in cancer	0.411218	1.43523	1.27539	['CREBBP', 'PRKCB']	0.446976
138	139	TNF signaling pathway	0.424715	1.83403	1.57054	['CREB1']	0.458326
139	140	Leukocyte transendothelial migration	0.439034	1.75315	1.44315	['PRKCB']	0.470393
140	141	Cell cycle	0.461213	1.63752	1.26727	['CREBBP']	0.490652
141	142	Apoptosis	0.507991	1.42569	0.965604	['CAPN2']	0.53661
142	143	Fluid shear stress and atherosclerosis	0.512934	1.40546	0.938299	['CALM3']	0.536861
143	144	Parkinson disease	0.515387	1.39556	0.925033	['ADCY5']	0.536861
144	145	Human papillomavirus infection	0.539913	1.11401	0.686618	['CREBBP', 'CREB1']	0.558531
145	146	JAK-STAT signaling pathway	0.561954	1.22309	0.704909	['CREBBP']	0.57735
146	147	Tight junction	0.568546	1.2008	0.678061	['CACNA1D']	0.580149
147	148	Hepatocellular carcinoma	0.577183	1.17231	0.644298	['PRKCB']	0.584983
148	149	Phagosome	0.595995	1.11286	0.575931	['CANX']	0.599995
149	150	Transcriptional misregulation in cancer	0.602079	1.09435	0.555236	['GRIA3']	0.602079

## Sheet: TF_Reactome
	rank	path_name	p_val	z_score	combined_score	overlapping_genes	adj_p_val	database
0	1	Neuronal System R-HSA-112316	2.06106e-16	11.3405	409.598	['GRIA2', 'CAMK2D', 'HOMER1', 'PRKCB', 'KCNB1', 'KCNJ9', 'KCNH7', 'GABRA4', 'NRXN1', 'CAMK2A', 'SLC1A2', 'ADCY1', 'ADCY8', 'GRIN2B', 'NRGN', 'PTPRD', 'RIMS1', 'GRIN2A', 'LRRTM4', 'IL1RAPL1', 'DLGAP1', 'KCNQ5', 'SLC17A7', 'KCNH1']	6.88394e-14	Reactome_2022
1	2	Transmission Across Chemical Synapses R-HSA-112315	1.70656e-09	9.55298	192.863	['GRIA2', 'CAMK2D', 'PRKCB', 'KCNJ9', 'GABRA4', 'CAMK2A', 'SLC1A2', 'ADCY1', 'ADCY8', 'GRIN2B', 'NRGN', 'RIMS1', 'GRIN2A', 'SLC17A7']	2.84995e-07	Reactome_2022
2	3	Long-term Potentiation R-HSA-9620244	8.86592e-09	53.0615	983.816	['GRIA2', 'CAMK2D', 'GRIN2A', 'CAMK2A', 'GRIN2B', 'NRGN']	7.56811e-07	Reactome_2022
3	4	Post NMDA Receptor Activation Events R-HSA-438064	9.0636e-09	23.0003	425.942	['GRIA2', 'CAMK2D', 'GRIN2A', 'CAMK2A', 'ADCY1', 'ADCY8', 'GRIN2B', 'NRGN']	7.56811e-07	Reactome_2022
4	5	Activation Of NMDA Receptors And Postsynaptic Events R-HSA-442755	4.30267e-08	18.4578	313.071	['GRIA2', 'CAMK2D', 'GRIN2A', 'CAMK2A', 'ADCY1', 'ADCY8', 'GRIN2B', 'NRGN']	2.87419e-06	Reactome_2022
5	6	Neurotransmitter Receptors And Postsynaptic Signal Transmission R-HSA-112314	5.52989e-08	9.9738	166.667	['GRIA2', 'GRIN2A', 'CAMK2D', 'PRKCB', 'KCNJ9', 'GABRA4', 'CAMK2A', 'ADCY1', 'ADCY8', 'GRIN2B', 'NRGN']	3.0783e-06	Reactome_2022
6	7	Protein-protein Interactions At Synapses R-HSA-6794362	1.69231e-07	15.2169	237.262	['PTPRD', 'GRIN2A', 'HOMER1', 'LRRTM4', 'NRXN1', 'IL1RAPL1', 'DLGAP1', 'GRIN2B']	7.59447e-06	Reactome_2022
7	8	Transcriptional Regulation By MECP2 R-HSA-8986944	1.81904e-07	19.9716	309.955	['GRIA2', 'MEF2C', 'CAMK2D', 'GRIN2A', 'CAMK2A', 'PPARG', 'GRIN2B']	7.59447e-06	Reactome_2022
8	9	Unblocking Of NMDA Receptors, Glutamate Binding And Activation R-HSA-438066	2.70738e-07	46.6306	705.154	['GRIA2', 'CAMK2D', 'GRIN2A', 'CAMK2A', 'GRIN2B']	1.00474e-05	Reactome_2022
9	10	Neurexins And Neuroligins R-HSA-6794361	2.62939e-06	17.6569	226.869	['GRIN2A', 'HOMER1', 'LRRTM4', 'NRXN1', 'DLGAP1', 'GRIN2B']	8.78216e-05	Reactome_2022
10	11	CaM Pathway R-HSA-111997	2.95454e-06	26.63	339.057	['CAMK2D', 'PDE1A', 'CAMK2A', 'ADCY1', 'ADCY8']	8.97105e-05	Reactome_2022
11	12	Ca-dependent Events R-HSA-111996	3.99675e-06	24.8521	308.913	['CAMK2D', 'PDE1A', 'CAMK2A', 'ADCY1', 'ADCY8']	0.000111243	Reactome_2022
12	13	DAG And IP3 Signaling R-HSA-1489509	6.93327e-06	21.9239	260.438	['CAMK2D', 'PDE1A', 'CAMK2A', 'ADCY1', 'ADCY8']	0.000178132	Reactome_2022
13	14	Negative Regulation Of NMDA Receptor-Mediated Neuronal Transmission R-HSA-9617324	1.18547e-05	34.8464	395.255	['CAMK2D', 'GRIN2A', 'CAMK2A', 'GRIN2B']	0.00028282	Reactome_2022
14	15	PLC Beta Mediated Events R-HSA-112043	1.7672e-05	17.7408	194.147	['CAMK2D', 'PDE1A', 'CAMK2A', 'ADCY1', 'ADCY8']	0.000393497	Reactome_2022
15	16	Assembly And Cell Surface Presentation Of NMDA Receptors R-HSA-9609736	2.45253e-05	28.2033	299.4	['CAMK2D', 'GRIN2A', 'CAMK2A', 'GRIN2B']	0.000511966	Reactome_2022
16	17	G-protein Mediated Events R-HSA-112040	2.91256e-05	15.8495	165.53	['CAMK2D', 'PDE1A', 'CAMK2A', 'ADCY1', 'ADCY8']	0.000572232	Reactome_2022
17	18	Nuclear Receptor Transcription Pathway R-HSA-383280	3.19823e-05	15.5185	160.621	['THRB', 'NR2F1', 'RORA', 'PPARG', 'RORB']	0.000579482	Reactome_2022
18	19	Opioid Signaling R-HSA-111885	3.29645e-05	10.9645	113.155	['PPP3CA', 'CAMK2D', 'PDE1A', 'CAMK2A', 'ADCY1', 'ADCY8']	0.000579482	Reactome_2022
19	20	Glutamate Binding, Activation Of AMPA Receptors And Synaptic Plasticity R-HSA-399721	5.90758e-05	21.9292	213.518	['GRIA2', 'CAMK2D', 'PRKCB', 'CAMK2A']	0.000986566	Reactome_2022
20	21	Voltage Gated Potassium Channels R-HSA-1296072	0.000217317	15.1726	127.968	['KCNB1', 'KCNH7', 'KCNQ5', 'KCNH1']	0.00345638	Reactome_2022
21	22	MECP2 Regulates Neuronal Receptors And Channels R-HSA-9022699	0.000243103	29.403	244.692	['GRIA2', 'GRIN2A', 'GRIN2B']	0.00369075	Reactome_2022
22	23	Ras Activation Upon Ca2+ Influx Thru NMDA Receptor R-HSA-442982	0.000287231	27.5639	224.79	['CAMK2D', 'CAMK2A', 'GRIN2B']	0.00417109	Reactome_2022
23	24	Synaptic Adhesion-Like Molecules R-HSA-8849932	0.000390277	24.4988	192.282	['PTPRD', 'GRIN2A', 'GRIN2B']	0.00543135	Reactome_2022
24	25	MECP2 Regulates Transcription Factors R-HSA-9022707	0.000466264	97.348	746.733	['MEF2C', 'PPARG']	0.00622929	Reactome_2022
25	26	Glutamate Neurotransmitter Release Cycle R-HSA-210500	0.000514465	22.0467	166.946	['RIMS1', 'SLC1A2', 'SLC17A7']	0.0066089	Reactome_2022
26	27	Potassium Channels R-HSA-1296071	0.000708702	7.66026	55.5528	['KCNH7', 'KCNB1', 'KCNJ9', 'KCNQ5', 'KCNH1']	0.0087669	Reactome_2022
27	28	GABA Receptor Activation R-HSA-977443	0.000735965	10.7501	77.5545	['KCNJ9', 'GABRA4', 'ADCY1', 'ADCY8']	0.00877901	Reactome_2022
28	29	CREB1 Phosphorylation Thru NMDA Receptor-Mediated Activation Of RAS Signaling R-HSA-442742	0.00083273	18.3685	130.248	['CAMK2D', 'CAMK2A', 'GRIN2B']	0.00929569	Reactome_2022
29	30	Cell-cell Junction Organization R-HSA-421270	0.000834942	10.3718	73.517	['PRKCI', 'CADM2', 'CDH12', 'NECTIN3']	0.00929569	Reactome_2022
30	31	Adherens Junctions Interactions R-HSA-418990	0.00102984	16.9538	116.614	['CADM2', 'CDH12', 'NECTIN3']	0.010749	Reactome_2022
31	32	SUMOylation Of Intracellular Receptors R-HSA-4090294	0.00102984	16.9538	116.614	['THRB', 'RORA', 'PPARG']	0.010749	Reactome_2022
32	33	HS-GAG Biosynthesis R-HSA-2022928	0.00113852	16.3251	110.652	['GPC5', 'HS3ST4', 'HS3ST2']	0.0115232	Reactome_2022
33	34	Netrin Mediated Repulsion Signals R-HSA-418886	0.00128791	48.6667	323.864	['DCC', 'UNC5D']	0.0126518	Reactome_2022
34	35	Adenylate Cyclase Activating Pathway R-HSA-170660	0.0016484	41.7122	267.29	['ADCY1', 'ADCY8']	0.0157305	Reactome_2022
35	36	CaMK IV-mediated Phosphorylation Of CREB R-HSA-111932	0.0020512	36.4963	225.888	['CAMK2D', 'CAMK2A']	0.0190306	Reactome_2022
36	37	Cell Junction Organization R-HSA-446728	0.00297572	7.20058	41.8877	['PRKCI', 'CADM2', 'CDH12', 'NECTIN3']	0.0249502	Reactome_2022
37	38	CREB1 Phosphorylation Thru Activation Of Adenylate Cyclase R-HSA-442720	0.00298133	29.1941	169.775	['ADCY1', 'ADCY8']	0.0249502	Reactome_2022
38	39	Activation Of GABAB Receptors R-HSA-991365	0.00303089	11.2952	65.4995	['KCNJ9', 'ADCY1', 'ADCY8']	0.0249502	Reactome_2022
39	40	Glucagon-like Peptide-1 (GLP1) Regulates Insulin Secretion R-HSA-381676	0.00303089	11.2952	65.4995	['KCNB1', 'ADCY8', 'RAPGEF4']	0.0249502	Reactome_2022
40	41	Beta-catenin Independent WNT Signaling R-HSA-3858494	0.00306274	5.41271	31.3312	['PPP3CA', 'PRKCB', 'CAMK2A', 'RORA', 'PRICKLE1']	0.0249502	Reactome_2022
41	42	Adenylate Cyclase Inhibitory Pathway R-HSA-170670	0.00350751	26.5388	150.02	['ADCY1', 'ADCY8']	0.0278931	Reactome_2022
42	43	G Alpha (Z) Signaling Events R-HSA-418597	0.00417507	10.0091	54.8361	['PRKCB', 'ADCY1', 'ADCY8']	0.0324296	Reactome_2022
43	44	Ion Homeostasis R-HSA-5578775	0.00497143	9.36879	49.6925	['RYR2', 'CAMK2D', 'CAMK2A']	0.0368991	Reactome_2022
44	45	Neurotransmitter Release Cycle R-HSA-112310	0.00497143	9.36879	49.6925	['RIMS1', 'SLC1A2', 'SLC17A7']	0.0368991	Reactome_2022
45	46	Signal Transduction R-HSA-162582	0.0051631	1.82005	9.58476	['DOCK4', 'CAMK2D', 'PDE1A', 'RAP1GDS1', 'CAMK2A', 'RORA', 'ADCY1', 'PTPRK', 'PRICKLE1', 'ADCY8', 'KALRN', 'HDAC9', 'PPP3CA', 'FLRT2', 'GPC5', 'RGS7', 'EGR1', 'PRKCI', 'MEF2C', 'PRKCB', 'GLP2R', 'WWP1', 'GRIN2B', 'RASA2', 'NUMB', 'PPARG', 'RAPGEF4', 'CDK5R1']	0.0374886	Reactome_2022
46	47	PKA Activation In Glucagon Signaling R-HSA-164378	0.00532358	20.8487	109.156	['ADCY1', 'ADCY8']	0.037609	Reactome_2022
47	48	Intracellular Signaling By Second Messengers R-HSA-9006925	0.00540488	3.49616	18.2515	['EGR1', 'CAMK2D', 'PDE1A', 'CAMK2A', 'PPARG', 'ADCY1', 'ADCY8']	0.037609	Reactome_2022
48	49	Heparan Sulfate/Heparin (HS-GAG) Metabolism R-HSA-1638091	0.00585341	8.80533	45.2659	['GPC5', 'HS3ST4', 'HS3ST2']	0.0381848	Reactome_2022
49	50	G Alpha (I) Signaling Events R-HSA-418594	0.00599397	3.42633	17.5325	['PPP3CA', 'CAMK2D', 'PDE1A', 'CAMK2A', 'ADCY1', 'ADCY8', 'RGS7']	0.0381848	Reactome_2022
50	51	PKA Activation R-HSA-163615	0.00600625	19.4578	99.526	['ADCY1', 'ADCY8']	0.0381848	Reactome_2022
51	52	Trafficking Of GluR2-containing AMPA Receptors R-HSA-416993	0.00600625	19.4578	99.526	['GRIA2', 'PRKCB']	0.0381848	Reactome_2022
52	53	Integration Of Energy Metabolism R-HSA-163685	0.00605926	5.8404	29.8221	['KCNB1', 'ADCY1', 'ADCY8', 'RAPGEF4']	0.0381848	Reactome_2022
53	54	PKA-mediated Phosphorylation Of CREB R-HSA-111931	0.00748423	17.167	84.0315	['ADCY1', 'ADCY8']	0.0462913	Reactome_2022
54	55	Receptor-type Tyrosine-Protein Phosphatases R-HSA-388844	0.00827845	16.2124	77.7239	['PTPRD', 'IL1RAPL1']	0.0502728	Reactome_2022
55	56	Nuclear Events (Kinase And Transcription Factor Activation) R-HSA-198725	0.00864075	7.58774	36.0514	['EGR1', 'MEF2C', 'CDK5R1']	0.0515359	Reactome_2022
56	57	Cell-Cell Communication R-HSA-1500931	0.00962267	5.08132	23.5958	['PRKCI', 'CADM2', 'CDH12', 'NECTIN3']	0.0563855	Reactome_2022
57	58	GPCR Downstream Signaling R-HSA-388396	0.0107828	2.46985	11.1879	['PPP3CA', 'CAMK2D', 'PRKCB', 'PDE1A', 'GLP2R', 'CAMK2A', 'ADCY1', 'ADCY8', 'KALRN', 'RGS7']	0.0615675	Reactome_2022
58	59	Signaling By NTRK2 (TRKB) R-HSA-9006115	0.0108757	13.8943	62.8191	['GRIN2B', 'CDK5R1']	0.0615675	Reactome_2022
59	60	Signaling By NTRKs R-HSA-166520	0.0132909	4.60215	19.8844	['EGR1', 'MEF2C', 'GRIN2B', 'CDK5R1']	0.0739858	Reactome_2022
60	61	Signaling By Hedgehog R-HSA-5358351	0.0143291	4.49607	19.0879	['NUMB', 'GPC5', 'ADCY1', 'ADCY8']	0.0784578	Reactome_2022
61	62	Regulation Of Insulin Secretion R-HSA-422356	0.0162196	5.94234	24.4916	['KCNB1', 'ADCY8', 'RAPGEF4']	0.0873764	Reactome_2022
62	63	Generic Transcription Pathway R-HSA-212436	0.0174093	1.93949	7.85639	['GRIA2', 'MEF2C', 'CAMK2D', 'THRB', 'PRKCB', 'CAMK2A', 'NR2F1', 'WWP1', 'RORA', 'RORB', 'GRIN2B', 'HDAC9', 'GRIN2A', 'PPARG', 'CDK5R1']	0.0922971	Reactome_2022
63	64	Regulation Of MECP2 Expression And Activity R-HSA-9022692	0.0192846	10.0573	39.7107	['CAMK2D', 'CAMK2A']	0.100642	Reactome_2022
64	65	Phase 0 - Rapid Depolarisation R-HSA-5576892	0.0204785	9.72157	37.8012	['CAMK2D', 'CAMK2A']	0.102087	Reactome_2022
65	66	Glucagon Signaling In Metabolic Regulation R-HSA-163359	0.0204785	9.72157	37.8012	['ADCY1', 'ADCY8']	0.102087	Reactome_2022
66	67	RAF Activation R-HSA-5673000	0.0204785	9.72157	37.8012	['CAMK2D', 'CAMK2A']	0.102087	Reactome_2022
67	68	Signaling By GPCR R-HSA-372790	0.0212052	2.20718	8.50536	['PPP3CA', 'CAMK2D', 'PRKCB', 'PDE1A', 'GLP2R', 'CAMK2A', 'ADCY1', 'ADCY8', 'KALRN', 'RGS7']	0.102842	Reactome_2022
68	69	G Alpha (S) Signaling Events R-HSA-418555	0.0216342	3.94931	15.1396	['PDE1A', 'GLP2R', 'ADCY1', 'ADCY8']	0.102842	Reactome_2022
69	70	Sialic Acid Metabolism R-HSA-4085001	0.0217024	9.4075	36.0338	['ST6GAL2', 'ST6GALNAC3']	0.102842	Reactome_2022
70	71	Signaling By Receptor Tyrosine Kinases R-HSA-9006934	0.0218617	2.44313	9.34013	['EGR1', 'MEF2C', 'FLRT2', 'PRKCB', 'WWP1', 'PTPRK', 'GRIN2B', 'CDK5R1']	0.102842	Reactome_2022
71	72	EPHB-mediated Forward Signaling R-HSA-3928662	0.0229561	9.11305	34.3942	['KALRN', 'GRIN2B']	0.105428	Reactome_2022
72	73	PCP/CE Pathway R-HSA-4086400	0.0230427	5.17046	19.4947	['PRKCB', 'RORA', 'PRICKLE1']	0.105428	Reactome_2022
73	74	HSF1-dependent Transactivation R-HSA-3371571	0.0255504	8.57612	31.4495	['CAMK2D', 'CAMK2A']	0.115137	Reactome_2022
74	75	Post-translational Modification: Synthesis Of GPI-anchored Proteins R-HSA-163125	0.0258542	4.93708	18.0464	['NTM', 'LYPD1', 'LSAMP']	0.115137	Reactome_2022
75	76	Signaling By RAF1 Mutants R-HSA-9656223	0.0282579	8.09886	28.8836	['CAMK2D', 'CAMK2A']	0.122573	Reactome_2022
76	77	FCGR3A-mediated IL10 Synthesis R-HSA-9664323	0.0282579	8.09886	28.8836	['ADCY1', 'ADCY8']	0.122573	Reactome_2022
77	78	NGF-stimulated Transcription R-HSA-9031628	0.0296529	7.87957	27.7219	['EGR1', 'CDK5R1']	0.126975	Reactome_2022
78	79	Hedgehog Off State R-HSA-5610787	0.0304011	4.62386	16.1524	['NUMB', 'ADCY1', 'ADCY8']	0.128531	Reactome_2022
79	80	Paradoxical Activation Of RAF Signaling By Kinase Inactive BRAF R-HSA-6802955	0.0325235	7.47474	25.6069	['CAMK2D', 'CAMK2A']	0.130645	Reactome_2022
80	81	Ion Channel Transport R-HSA-983712	0.0331933	3.43737	11.7057	['RYR2', 'CAMK2D', 'CAMK2A', 'WWP1']	0.130645	Reactome_2022
81	82	Vasopressin Regulates Renal Water Homeostasis Via Aquaporins R-HSA-432040	0.0339981	7.2875	24.6423	['ADCY1', 'ADCY8']	0.130645	Reactome_2022
82	83	Activated NTRK2 Signals Thru CDK5 R-HSA-9032845	0.0340303	36.2372	122.5	['CDK5R1']	0.130645	Reactome_2022
83	84	Toxicity Of Botulinum Toxin Type D (botD) R-HSA-5250955	0.0340303	36.2372	122.5	['SV2B']	0.130645	Reactome_2022
84	85	Toxicity Of Botulinum Toxin Type F (botF) R-HSA-5250981	0.0340303	36.2372	122.5	['SV2B']	0.130645	Reactome_2022
85	86	RHOT1 GTPase Cycle R-HSA-9013425	0.0340303	36.2372	122.5	['RAP1GDS1']	0.130645	Reactome_2022
86	87	Disinhibition Of SNARE Formation R-HSA-114516	0.0340303	36.2372	122.5	['PRKCB']	0.130645	Reactome_2022
87	88	Nervous System Development R-HSA-9675108	0.0354208	2.21458	7.39772	['LHX2', 'DCC', 'NUMB', 'UNC5D', 'POU3F2', 'GRIN2B', 'KALRN', 'CDK5R1']	0.133219	Reactome_2022
88	89	GPER1 Signaling R-HSA-9634597	0.0354984	7.1094	23.7331	['ADCY1', 'ADCY8']	0.133219	Reactome_2022
89	90	RNA Polymerase II Transcription R-HSA-73857	0.0372041	1.74559	5.74531	['GRIA2', 'MEF2C', 'CAMK2D', 'THRB', 'PRKCB', 'CAMK2A', 'NR2F1', 'WWP1', 'RORA', 'RORB', 'GRIN2B', 'HDAC9', 'GRIN2A', 'PPARG', 'CDK5R1']	0.138069	Reactome_2022
90	91	Heme Signaling R-HSA-9707616	0.0385744	6.77804	22.0637	['MEF2C', 'RORA']	0.141581	Reactome_2022
91	92	Activated NTRK2 Signals Thru FYN R-HSA-9032500	0.0406972	28.9883	92.8089	['GRIN2B']	0.14616	Reactome_2022
92	93	Protein Repair R-HSA-5676934	0.0406972	28.9883	92.8089	['MSRA']	0.14616	Reactome_2022
93	94	Gene Expression (Transcription) R-HSA-74160	0.0417371	1.68661	5.3573	['GRIA2', 'MEF2C', 'CAMK2D', 'NFIX', 'THRB', 'PRKCB', 'CAMK2A', 'NR2F1', 'WWP1', 'RORA', 'RORB', 'GRIN2B', 'HDAC9', 'GRIN2A', 'PPARG', 'CDK5R1']	0.1483	Reactome_2022
94	95	Signaling By NTRK1 (TRKA) R-HSA-187037	0.0444342	3.95415	12.3122	['EGR1', 'MEF2C', 'CDK5R1']	0.156221	Reactome_2022
95	96	Netrin-1 Signaling R-HSA-373752	0.0450163	6.19994	19.2243	['DCC', 'UNC5D']	0.156619	Reactome_2022
96	97	Aquaporin-mediated Transport R-HSA-445717	0.0466848	6.07047	18.602	['ADCY1', 'ADCY8']	0.158043	Reactome_2022
97	98	RHOT2 GTPase Cycle R-HSA-9013419	0.0473183	24.1557	73.6957	['RAP1GDS1']	0.158043	Reactome_2022
98	99	RUNX1 Regulates Transcription Of Genes Involved In Differentiation Of Myeloid Cells R-HSA-8939246	0.0473183	24.1557	73.6957	['PRKCB']	0.158043	Reactome_2022
99	100	Nectin/Necl Trans Heterodimerization R-HSA-420597	0.0473183	24.1557	73.6957	['NECTIN3']	0.158043	Reactome_2022
100	101	Glycosaminoglycan Metabolism R-HSA-1630316	0.0503951	3.75024	11.2052	['GPC5', 'HS3ST4', 'HS3ST2']	0.166653	Reactome_2022
101	102	Ion Transport By P-type ATPases R-HSA-936837	0.0518235	5.71251	16.9085	['CAMK2D', 'CAMK2A']	0.169697	Reactome_2022
102	103	Signaling By WNT R-HSA-195721	0.0532859	2.54611	7.46542	['PPP3CA', 'PRKCB', 'CAMK2A', 'RORA', 'PRICKLE1']	0.171435	Reactome_2022
103	104	Release Of Hh-Np From Secreting Cell R-HSA-5362798	0.0538941	20.7039	60.4705	['GPC5']	0.171435	Reactome_2022
104	105	Miro GTPase Cycle R-HSA-9715370	0.0538941	20.7039	60.4705	['RAP1GDS1']	0.171435	Reactome_2022
105	106	Cardiac Conduction R-HSA-5576891	0.0567244	3.56621	10.2334	['RYR2', 'CAMK2D', 'CAMK2A']	0.178735	Reactome_2022
106	107	Calcineurin Activates NFAT R-HSA-2025928	0.0604248	18.115	50.837	['PPP3CA']	0.183472	Reactome_2022
107	108	Regulation Of Commissural Axon Pathfinding By SLIT And ROBO R-HSA-428542	0.0604248	18.115	50.837	['DCC']	0.183472	Reactome_2022
108	109	Maturation Of Protein 3A R-HSA-9683673	0.0604248	18.115	50.837	['ST6GALNAC3']	0.183472	Reactome_2022
109	110	Downregulation Of ERBB4 Signaling R-HSA-1253288	0.0604248	18.115	50.837	['WWP1']	0.183472	Reactome_2022
110	111	ADORA2B Mediated Anti-Inflammatory Cytokine Production R-HSA-9660821	0.0622732	3.42604	9.51146	['GLP2R', 'ADCY1', 'ADCY8']	0.187381	Reactome_2022
111	112	Ca2+ Pathway R-HSA-4086398	0.0664376	4.93594	13.3838	['PPP3CA', 'CAMK2A']	0.19101	Reactome_2022
112	113	Regulation Of PTEN Gene Transcription R-HSA-8943724	0.0664376	4.93594	13.3838	['EGR1', 'PPARG']	0.19101	Reactome_2022
113	114	Organic Anion Transporters R-HSA-428643	0.0669108	16.1014	43.5445	['SLC17A7']	0.19101	Reactome_2022
114	115	Caspase Activation Via Dependence Receptors In Absence Of Ligand R-HSA-418889	0.0669108	16.1014	43.5445	['DCC']	0.19101	Reactome_2022
115	116	Role Of Second Messengers In Netrin-1 Signaling R-HSA-418890	0.0669108	16.1014	43.5445	['DCC']	0.19101	Reactome_2022
116	117	Neurotoxicity Of Clostridium Toxins R-HSA-168799	0.0669108	16.1014	43.5445	['SV2B']	0.19101	Reactome_2022
117	118	Signaling By BRAF And RAF1 Fusions R-HSA-6802952	0.068351	4.85343	13.0222	['CAMK2D', 'CAMK2A']	0.192117	Reactome_2022
118	119	Axon Guidance R-HSA-422475	0.068449	2.01947	5.41555	['LHX2', 'DCC', 'NUMB', 'UNC5D', 'GRIN2B', 'KALRN', 'CDK5R1']	0.192117	Reactome_2022
119	120	MAPK Family Signaling Cascades R-HSA-5683057	0.0696376	2.348	6.25614	['CAMK2D', 'RASA2', 'CAMK2A', 'GRIN2B', 'KALRN']	0.193825	Reactome_2022
120	121	Synthesis Of Substrates In N-glycan Biosythesis R-HSA-446219	0.0702826	4.77363	12.6751	['ST6GAL2', 'ST6GALNAC3']	0.194003	Reactome_2022
121	122	CLEC7A (Dectin-1) Induces NFAT Activation R-HSA-5607763	0.0733523	14.4905	37.8562	['PPP3CA']	0.197578	Reactome_2022
122	123	WNT5A-dependent Internalization Of FZD2, FZD5 And ROR2 R-HSA-5140745	0.0733523	14.4905	37.8562	['RORA']	0.197578	Reactome_2022
123	124	DSCAM Interactions R-HSA-376172	0.0733523	14.4905	37.8562	['DCC']	0.197578	Reactome_2022
124	125	Circadian Clock R-HSA-400253	0.0822333	4.34482	10.8542	['MEF2C', 'RORA']	0.219727	Reactome_2022
125	126	p75NTR Recruits Signaling Complexes R-HSA-209543	0.0861032	12.0742	29.6085	['PRKCI']	0.226445	Reactome_2022
126	127	Defective EXT1 Causes Exostoses 1, TRPS2 And CHDS R-HSA-3656253	0.0861032	12.0742	29.6085	['GPC5']	0.226445	Reactome_2022
127	128	DCC Mediated Attractive Signaling R-HSA-418885	0.0924132	11.1449	26.5413	['DCC']	0.237989	Reactome_2022
128	129	RHOG GTPase Cycle R-HSA-9013408	0.0926304	4.04208	9.61665	['DOCK4', 'KALRN']	0.237989	Reactome_2022
129	130	Signaling By NOTCH1 R-HSA-1980143	0.0926304	4.04208	9.61665	['NUMB', 'HDAC9']	0.237989	Reactome_2022
130	131	WNT5A-dependent Internalization Of FZD4 R-HSA-5099900	0.0986799	10.3483	23.9653	['PRKCB']	0.246868	Reactome_2022
131	132	cGMP Effects R-HSA-418457	0.0986799	10.3483	23.9653	['PDE1A']	0.246868	Reactome_2022
132	133	Depolymerisation Of Nuclear Lamina R-HSA-4419969	0.0986799	10.3483	23.9653	['PRKCB']	0.246868	Reactome_2022
133	134	Biosynthesis Of N-glycan Precursor (Dolichol LLO) And Transfer To Protein R-HSA-446193	0.0990427	3.8798	8.9709	['ST6GAL2', 'ST6GALNAC3']	0.246868	Reactome_2022
134	135	Oncogenic MAPK Signaling R-HSA-6802957	0.101207	3.82856	8.76964	['CAMK2D', 'CAMK2A']	0.250395	Reactome_2022
135	136	Downstream Signaling Events Of B Cell Receptor (BCR) R-HSA-1168372	0.103385	3.77865	8.57486	['PPP3CA', 'PRKCB']	0.252071	Reactome_2022
136	137	CRMPs In Sema3A Signaling R-HSA-399956	0.104904	9.65791	21.7758	['CDK5R1']	0.252071	Reactome_2022
137	138	Rap1 Signaling R-HSA-392517	0.104904	9.65791	21.7758	['RAPGEF4']	0.252071	Reactome_2022
138	139	p75NTR Signals Via NF-kB R-HSA-193639	0.104904	9.65791	21.7758	['PRKCI']	0.252071	Reactome_2022
139	140	Anti-inflammatory Response Favoring Leishmania Infection R-HSA-9662851	0.106087	2.70233	6.06267	['GLP2R', 'ADCY1', 'ADCY8']	0.253094	Reactome_2022
140	141	SUMO E3 Ligases SUMOylate Target Proteins R-HSA-3108232	0.110416	2.65279	5.84544	['THRB', 'RORA', 'PPARG']	0.259457	Reactome_2022
141	142	Acetylcholine Neurotransmitter Release Cycle R-HSA-264642	0.111085	9.05383	19.8954	['RIMS1']	0.259457	Reactome_2022
142	143	Signaling By Cytosolic FGFR1 Fusion Mutants R-HSA-1839117	0.111085	9.05383	19.8954	['CUX1']	0.259457	Reactome_2022
143	144	Transport Of Small Molecules R-HSA-382551	0.115744	1.68957	3.64335	['RYR2', 'CAMK2D', 'CAMK2A', 'SLC1A2', 'WWP1', 'SLC17A7', 'ADCY1', 'ADCY8']	0.26277	Reactome_2022
144	145	VEGFR2 Mediated Cell Proliferation R-HSA-5218921	0.117224	8.52082	18.2659	['PRKCB']	0.26277	Reactome_2022
145	146	RORA Activates Gene Expression R-HSA-1368082	0.117224	8.52082	18.2659	['RORA']	0.26277	Reactome_2022
146	147	Lewis Blood Group Biosynthesis R-HSA-9037629	0.117224	8.52082	18.2659	['FUT9']	0.26277	Reactome_2022
147	148	Serotonin Neurotransmitter Release Cycle R-HSA-181429	0.117224	8.52082	18.2659	['RIMS1']	0.26277	Reactome_2022
148	149	Norepinephrine Neurotransmitter Release Cycle R-HSA-181430	0.117224	8.52082	18.2659	['RIMS1']	0.26277	Reactome_2022
149	150	RAF/MAP Kinase Cascade R-HSA-5673001	0.118229	2.19073	4.67749	['CAMK2D', 'RASA2', 'CAMK2A', 'GRIN2B']	0.263257	Reactome_2022
150	151	SUMOylation R-HSA-2990846	0.119273	2.55893	5.44117	['THRB', 'RORA', 'PPARG']	0.263822	Reactome_2022
151	152	GABA Synthesis, Release, Reuptake And Degradation R-HSA-888590	0.12332	8.04704	16.8422	['RIMS1']	0.27098	Reactome_2022
152	153	MAPK1/MAPK3 Signaling R-HSA-5684996	0.125264	2.14193	4.44949	['CAMK2D', 'RASA2', 'CAMK2A', 'GRIN2B']	0.272896	Reactome_2022
153	154	Interferon Gamma Signaling R-HSA-877300	0.125826	3.34263	6.92879	['CAMK2D', 'CAMK2A']	0.272896	Reactome_2022
154	155	Defective B3GALT6 Causes EDSP2 And SEMDJL1 R-HSA-4420332	0.129375	7.62313	15.5896	['GPC5']	0.275231	Reactome_2022
155	156	Defective B3GAT3 Causes JDSSDHD R-HSA-3560801	0.129375	7.62313	15.5896	['GPC5']	0.275231	Reactome_2022
156	157	Defective B4GALT7 Causes EDS, Progeroid Type R-HSA-3560783	0.129375	7.62313	15.5896	['GPC5']	0.275231	Reactome_2022
157	158	EPH-Ephrin Signaling R-HSA-2682334	0.130445	3.26718	6.65461	['KALRN', 'GRIN2B']	0.275751	Reactome_2022
158	159	Metabolism Of Carbohydrates R-HSA-71387	0.134914	2.0801	4.16668	['FUT9', 'GPC5', 'HS3ST4', 'HS3ST2']	0.279134	Reactome_2022
159	160	HS-GAG Degradation R-HSA-2024096	0.135388	7.24161	14.4804	['GPC5']	0.279134	Reactome_2022
160	161	Deregulated CDK5 Triggers Neurodegenerative Pathways In Alzheimers Disease Models R-HSA-8862803	0.135388	7.24161	14.4804	['CDK5R1']	0.279134	Reactome_2022
161	162	Nitric Oxide Stimulates Guanylate Cyclase R-HSA-392154	0.135388	7.24161	14.4804	['PDE1A']	0.279134	Reactome_2022
162	163	P75 NTR Receptor-Mediated Signaling R-HSA-193704	0.139798	3.12603	6.15064	['PRKCI', 'KALRN']	0.284424	Reactome_2022
163	164	Blood Group Systems Biosynthesis R-HSA-9033658	0.14136	6.89642	13.4924	['FUT9']	0.284424	Reactome_2022
164	165	RNA Polymerase III Transcription Termination R-HSA-73980	0.14136	6.89642	13.4924	['NFIX']	0.284424	Reactome_2022
165	166	ERK/MAPK Targets R-HSA-198753	0.14136	6.89642	13.4924	['MEF2C']	0.284424	Reactome_2022
166	167	Dopamine Neurotransmitter Release Cycle R-HSA-212676	0.147292	6.58261	12.608	['RIMS1']	0.294583	Reactome_2022
167	168	Cellular Response To Heat Stress R-HSA-3371556	0.149292	2.99651	5.69893	['CAMK2D', 'CAMK2A']	0.296806	Reactome_2022
168	169	Stimuli-sensing Channels R-HSA-2672351	0.151685	2.96579	5.59332	['RYR2', 'WWP1']	0.29697	Reactome_2022
169	170	RHO GTPases Activate NADPH Oxidases R-HSA-5668599	0.153182	6.2961	11.8123	['PRKCB']	0.29697	Reactome_2022
170	171	DARPP-32 Events R-HSA-180024	0.153182	6.2961	11.8123	['PPP3CA']	0.29697	Reactome_2022
171	172	Defective Intrinsic Pathway For Apoptosis R-HSA-9734009	0.153182	6.2961	11.8123	['CDK5R1']	0.29697	Reactome_2022
172	173	Muscle Contraction R-HSA-397014	0.15382	2.26471	4.23947	['RYR2', 'CAMK2D', 'CAMK2A']	0.29697	Reactome_2022
173	174	Termination Of O-glycan Biosynthesis R-HSA-977068	0.159032	6.03345	11.0934	['ST6GALNAC3']	0.305268	Reactome_2022
174	175	Interferon Signaling R-HSA-913531	0.160413	2.21827	4.05945	['EGR1', 'CAMK2D', 'CAMK2A']	0.30616	Reactome_2022
175	176	Transport Of Inorganic Cations/Anions And Amino Acids/Oligopeptides R-HSA-425393	0.161334	2.8489	5.19719	['SLC1A2', 'SLC17A7']	0.306168	Reactome_2022
176	177	GAG Synthesis Requires Tetrasaccharide Linker Sequence R-HSA-1971475	0.164842	5.79182	10.4413	['GPC5']	0.30865	Reactome_2022
177	178	Caspase Activation Via Extrinsic Apoptotic Signaling Pathway R-HSA-5357769	0.164842	5.79182	10.4413	['DCC']	0.30865	Reactome_2022
178	179	Signaling By NOTCH R-HSA-157118	0.165414	2.18467	3.93088	['PRKCI', 'NUMB', 'HDAC9']	0.30865	Reactome_2022
179	180	O-linked Glycosylation R-HSA-5173105	0.168643	2.76709	4.92534	['THSD7A', 'ST6GALNAC3']	0.312926	Reactome_2022
180	181	Integrin Signaling R-HSA-354192	0.170612	5.56878	9.84763	['RAPGEF4']	0.314831	Reactome_2022
181	182	Signaling By B Cell Receptor (BCR) R-HSA-983705	0.173547	2.71509	4.75496	['PPP3CA', 'PRKCB']	0.318487	Reactome_2022
182	183	Recycling Pathway Of L1 R-HSA-437239	0.176343	5.36226	9.30527	['NUMB']	0.3201	Reactome_2022
183	184	Notch-HLH Transcription Pathway R-HSA-350054	0.176343	5.36226	9.30527	['HDAC9']	0.3201	Reactome_2022
184	185	Activation Of G Protein Gated Potassium Channels R-HSA-1296041	0.182034	5.17049	8.80826	['KCNJ9']	0.321689	Reactome_2022
185	186	Uptake And Actions Of Bacterial Toxins R-HSA-5339562	0.182034	5.17049	8.80826	['SV2B']	0.321689	Reactome_2022
186	187	Myogenesis R-HSA-525793	0.182034	5.17049	8.80826	['MEF2C']	0.321689	Reactome_2022
187	188	EGR2 And SOX10-mediated Initiation Of Schwann Cell Myelination R-HSA-9619665	0.182034	5.17049	8.80826	['POU3F2']	0.321689	Reactome_2022
188	189	FCERI Mediated Ca+2 Mobilization R-HSA-2871809	0.182034	5.17049	8.80826	['PPP3CA']	0.321689	Reactome_2022
189	190	Tight Junction Interactions R-HSA-420029	0.187686	4.99195	8.35145	['PRKCI']	0.323129	Reactome_2022
190	191	Translation Of Structural Proteins R-HSA-9683701	0.187686	4.99195	8.35145	['ST6GALNAC3']	0.323129	Reactome_2022
191	192	MAPK Targets/ Nuclear Events Mediated By MAP Kinases R-HSA-450282	0.187686	4.99195	8.35145	['MEF2C']	0.323129	Reactome_2022
192	193	Downstream Signaling Of Activated FGFR1 R-HSA-5654687	0.187686	4.99195	8.35145	['FLRT2']	0.323129	Reactome_2022
193	194	FGFR1 Mutant Receptor Activation R-HSA-1839124	0.187686	4.99195	8.35145	['CUX1']	0.323129	Reactome_2022
194	195	PPARA Activates Gene Expression R-HSA-1989781	0.190882	2.54747	4.21886	['RORA', 'PPARG']	0.326947	Reactome_2022
195	196	Activated NOTCH1 Transmits Signal To Nucleus R-HSA-2122948	0.193299	4.8253	7.93046	['NUMB']	0.327726	Reactome_2022
196	197	EGFR Downregulation R-HSA-182971	0.193299	4.8253	7.93046	['PTPRK']	0.327726	Reactome_2022
197	198	Regulation Of Lipid Metabolism By PPARalpha R-HSA-400206	0.195879	2.5033	4.08102	['RORA', 'PPARG']	0.330421	Reactome_2022
198	199	Glucagon-type Ligand Receptors R-HSA-420092	0.204411	4.52327	7.18124	['GLP2R']	0.343081	Reactome_2022
199	200	Developmental Biology R-HSA-1266738	0.207008	1.38163	2.17606	['MEF2C', 'LHX2', 'DCC', 'NUMB', 'PPARG', 'UNC5D', 'POU3F2', 'GRIN2B', 'KALRN', 'CDK5R1']	0.345704	Reactome_2022
200	201	Inwardly Rectifying K+ Channels R-HSA-1296065	0.21537	4.25676	6.53582	['KCNJ9']	0.357879	Reactome_2022
201	202	Platelet Aggregation (Plug Formation) R-HSA-76009	0.220794	4.13493	6.24592	['RAPGEF4']	0.363276	Reactome_2022
202	203	Signaling By FGFR1 In Disease R-HSA-5655302	0.220794	4.13493	6.24592	['CUX1']	0.363276	Reactome_2022
203	204	Cooperation Of PDCL (PhLP1) And TRiC/CCT In G-protein Beta Folding R-HSA-6814122	0.22618	4.01987	5.97523	['RGS7']	0.366719	Reactome_2022
204	205	Defective B3GALTL Causes PpS R-HSA-5083635	0.22618	4.01987	5.97523	['THSD7A']	0.366719	Reactome_2022
205	206	Early SARS-CoV-2 Infection Events R-HSA-9772572	0.22618	4.01987	5.97523	['GPC5']	0.366719	Reactome_2022
206	207	O-glycosylation Of TSR Domain-Containing Proteins R-HSA-5173214	0.231529	3.91103	5.72203	['THSD7A']	0.373579	Reactome_2022
207	208	RNA Polymerase III Abortive And Retractive Initiation R-HSA-749476	0.242118	3.71009	5.26213	['NFIX']	0.386702	Reactome_2022
208	209	Diseases Associated With Glycosaminoglycan Metabolism R-HSA-3560782	0.242118	3.71009	5.26213	['GPC5']	0.386702	Reactome_2022
209	210	Leishmania Infection R-HSA-9658195	0.243136	1.7867	2.52664	['GLP2R', 'ADCY1', 'ADCY8']	0.386702	Reactome_2022
210	211	Non-integrin membrane-ECM Interactions R-HSA-3000171	0.247358	3.61715	5.05287	['NRXN1']	0.390579	Reactome_2022
211	212	PTEN Regulation R-HSA-6807070	0.249082	2.11733	2.94303	['EGR1', 'PPARG']	0.390579	Reactome_2022
212	213	Death Receptor Signaling R-HSA-73887	0.249082	2.11733	2.94303	['PRKCI', 'KALRN']	0.390579	Reactome_2022
213	214	Intra-Golgi Traffic R-HSA-6811438	0.252562	3.52875	4.85592	['CUX1']	0.394185	Reactome_2022
214	215	Retinoid Metabolism And Transport R-HSA-975634	0.25773	3.44456	4.67029	['GPC5']	0.40038	Reactome_2022
215	216	Diseases Of Glycosylation R-HSA-3781865	0.259301	2.05684	2.77625	['GPC5', 'THSD7A']	0.400956	Reactome_2022
216	217	Metabolism Of Fat-Soluble Vitamins R-HSA-6806667	0.27805	3.1444	4.02469	['GPC5']	0.427966	Reactome_2022
217	218	NOTCH1 Intracellular Domain Regulates Transcription R-HSA-2122947	0.283043	3.07734	3.88408	['HDAC9']	0.433653	Reactome_2022
218	219	Signaling By EGFR R-HSA-177929	0.288002	3.01308	3.75064	['PTPRK']	0.43724	Reactome_2022
219	220	Signaling By FGFR1 R-HSA-5654736	0.288002	3.01308	3.75064	['FLRT2']	0.43724	Reactome_2022
220	221	Chondroitin Sulfate/Dermatan Sulfate Metabolism R-HSA-1793185	0.292927	2.95144	3.62387	['GPC5']	0.442704	Reactome_2022
221	222	Transcriptional Activation Of Mitochondrial Biogenesis R-HSA-2151201	0.302675	2.83541	3.38858	['MEF2C']	0.453334	Reactome_2022
222	223	SARS-CoV-1 Infection R-HSA-9678108	0.302675	2.83541	3.38858	['ST6GALNAC3']	0.453334	Reactome_2022
223	224	Nuclear Envelope Breakdown R-HSA-2980766	0.307499	2.78074	3.27928	['PRKCB']	0.458504	Reactome_2022
224	225	NRAGE Signals Death Thru JNK R-HSA-193648	0.326467	2.5816	2.88991	['KALRN']	0.482477	Reactome_2022
225	226	Signaling By ERBB4 R-HSA-1236394	0.326467	2.5816	2.88991	['WWP1']	0.482477	Reactome_2022
226	227	Late SARS-CoV-2 Infection Events R-HSA-9772573	0.331127	2.53618	2.80311	['ST6GALNAC3']	0.485073	Reactome_2022
227	228	Constitutive Signaling By NOTCH1 HD+PEST Domain Mutants R-HSA-2894862	0.331127	2.53618	2.80311	['HDAC9']	0.485073	Reactome_2022
228	229	O-linked Glycosylation Of Mucins R-HSA-913709	0.335756	2.49232	2.72005	['ST6GALNAC3']	0.485586	Reactome_2022
229	230	Degradation Of GLI1 By Proteasome R-HSA-5610780	0.335756	2.49232	2.72005	['NUMB']	0.485586	Reactome_2022
230	231	Diseases Of Signal Transduction By Growth Factor Receptors And Second Messengers R-HSA-5663202	0.33584	1.38181	1.50772	['CAMK2D', 'CUX1', 'CAMK2A', 'HDAC9']	0.485586	Reactome_2022
231	232	Signaling By FGFR In Disease R-HSA-1226099	0.344918	2.409	2.56426	['CUX1']	0.494563	Reactome_2022
232	233	RAC1 GTPase Cycle R-HSA-9013149	0.348179	1.64489	1.73542	['DOCK4', 'KALRN']	0.494563	Reactome_2022
233	234	Pre-NOTCH Transcription And Translation R-HSA-1912408	0.349452	2.36939	2.49115	['PRKCI']	0.494563	Reactome_2022
234	235	Asymmetric Localization Of PCP Proteins R-HSA-4608870	0.349452	2.36939	2.49115	['PRICKLE1']	0.494563	Reactome_2022
235	236	MAP Kinase Activation R-HSA-450294	0.349452	2.36939	2.49115	['MEF2C']	0.494563	Reactome_2022
236	237	Cytokine Signaling In Immune System R-HSA-1280215	0.356022	1.2517	1.29271	['EGR1', 'MEF2C', 'CAMK2D', 'IL1RAPL1', 'CAMK2A', 'RORA']	0.500897	Reactome_2022
237	238	Hedgehog Ligand Biogenesis R-HSA-5358346	0.358427	2.29394	2.35366	['GPC5']	0.500897	Reactome_2022
238	239	Semaphorin Interactions R-HSA-373755	0.358427	2.29394	2.35366	['CDK5R1']	0.500897	Reactome_2022
239	240	Regulation Of RAS By GAPs R-HSA-5658442	0.362868	2.25798	2.28896	['RASA2']	0.504991	Reactome_2022
240	241	Activation Of NF-kappaB In B Cells R-HSA-1169091	0.367278	2.22313	2.22677	['PRKCB']	0.509008	Reactome_2022
241	242	Interleukin-17 Signaling R-HSA-448424	0.380329	2.12473	2.05402	['MEF2C']	0.522756	Reactome_2022
242	243	Diseases Associated With O-glycosylation Of Proteins R-HSA-3906995	0.380329	2.12473	2.05402	['THSD7A']	0.522756	Reactome_2022
243	244	Diseases Of Programmed Cell Death R-HSA-9645723	0.38888	2.06382	1.94924	['CDK5R1']	0.53232	Reactome_2022
244	245	Interferon Alpha/Beta Signaling R-HSA-909733	0.393112	2.03465	1.89967	['EGR1']	0.533737	Reactome_2022
245	246	Regulation Of RUNX2 Expression And Activity R-HSA-8939902	0.393112	2.03465	1.89967	['WWP1']	0.533737	Reactome_2022
246	247	Cell Death Signaling Via NRAGE, NRIF And NADE R-HSA-204998	0.401488	1.9787	1.80572	['KALRN']	0.542903	Reactome_2022
247	248	G Alpha (12/13) Signaling Events R-HSA-416482	0.417898	1.87553	1.63643	['KALRN']	0.560554	Reactome_2022
248	249	Pre-NOTCH Expression And Processing R-HSA-1912422	0.417898	1.87553	1.63643	['PRKCI']	0.560554	Reactome_2022
249	250	Signaling By ROBO Receptors R-HSA-376176	0.423915	1.39635	1.19838	['LHX2', 'DCC']	0.566351	Reactome_2022
250	251	Platelet Homeostasis R-HSA-418346	0.437784	1.76073	1.45441	['PDE1A']	0.582549	Reactome_2022
251	252	Transcriptional Regulation Of White Adipocyte Differentiation R-HSA-381340	0.44168	1.73942	1.42141	['PPARG']	0.585401	Reactome_2022
252	253	Hedgehog On State R-HSA-5632684	0.445548	1.71863	1.38943	['NUMB']	0.588194	Reactome_2022
253	254	Signaling By FGFR R-HSA-190236	0.44939	1.69833	1.35843	['FLRT2']	0.59093	Reactome_2022
254	255	RAC2 GTPase Cycle R-HSA-9013404	0.453206	1.67849	1.32837	['DOCK4']	0.593611	Reactome_2022
255	256	Mitochondrial Biogenesis R-HSA-1592230	0.460758	1.64018	1.27094	['MEF2C']	0.599002	Reactome_2022
256	257	Chaperonin-mediated Protein Folding R-HSA-390466	0.464496	1.62167	1.2435	['RGS7']	0.599002	Reactome_2022
257	258	Regulation Of TP53 Activity Thru Phosphorylation R-HSA-6804756	0.464496	1.62167	1.2435	['CDK5R1']	0.599002	Reactome_2022
258	259	MAPK6/MAPK4 Signaling R-HSA-5687128	0.464496	1.62167	1.2435	['KALRN']	0.599002	Reactome_2022
259	260	Class B/2 (Secretin Family Receptors) R-HSA-373080	0.471894	1.58587	1.19099	['GLP2R']	0.606202	Reactome_2022
260	261	VEGFA-VEGFR2 Pathway R-HSA-4420097	0.475554	1.56855	1.16586	['PRKCB']	0.608564	Reactome_2022
261	262	Protein Folding R-HSA-391251	0.486386	1.51879	1.09467	['RGS7']	0.615434	Reactome_2022
262	263	MyD88 Cascade Initiated On Plasma Membrane R-HSA-975871	0.486386	1.51879	1.09467	['MEF2C']	0.615434	Reactome_2022
263	264	Post-translational Protein Modification R-HSA-597592	0.486451	1.05204	0.758122	['PPP3CA', 'ST6GAL2', 'THRB', 'NTM', 'LYPD1', 'LSAMP', 'RORA', 'PPARG', 'THSD7A', 'ST6GALNAC3']	0.615434	Reactome_2022
264	265	Visual Phototransduction R-HSA-2187338	0.493484	1.48732	1.05044	['GPC5']	0.62171	Reactome_2022
265	266	CLEC7A (Dectin-1) Signaling R-HSA-5607764	0.496996	1.47207	1.02923	['PPP3CA']	0.62171	Reactome_2022
266	267	L1CAM Interactions R-HSA-373760	0.496996	1.47207	1.02923	['NUMB']	0.62171	Reactome_2022
267	268	TRAF6 Mediated Induction Of NFkB And MAP Kinases Upon TLR7/8 Or 9 Activation R-HSA-975138	0.503948	1.44248	0.988507	['MEF2C']	0.622659	Reactome_2022
268	269	MyD88 Dependent Cascade Initiated On Endosome R-HSA-975155	0.507388	1.42813	0.968955	['MEF2C']	0.622659	Reactome_2022
269	270	Signaling By VEGF R-HSA-194138	0.507388	1.42813	0.968955	['PRKCB']	0.622659	Reactome_2022
270	271	SLC-mediated Transmembrane Transport R-HSA-425407	0.510192	1.17749	0.792413	['SLC1A2', 'SLC17A7']	0.622659	Reactome_2022
271	272	Diseases Of Metabolism R-HSA-5668914	0.510192	1.17749	0.792413	['GPC5', 'THSD7A']	0.622659	Reactome_2022
272	273	Toll Like Receptor 3 (TLR3) Cascade R-HSA-168164	0.510804	1.41405	0.949917	['MEF2C']	0.622659	Reactome_2022
273	274	Toll Like Receptor 7/8 (TLR7/8) Cascade R-HSA-168181	0.510804	1.41405	0.949917	['MEF2C']	0.622659	Reactome_2022
274	275	MHC Class II Antigen Presentation R-HSA-2132295	0.514197	1.40026	0.931377	['PRICKLE1']	0.624516	Reactome_2022
275	276	Post-translational Protein Phosphorylation R-HSA-8957275	0.520913	1.37344	0.895722	['PPP3CA']	0.626436	Reactome_2022
276	277	Toll Like Receptor 9 (TLR9) Cascade R-HSA-168138	0.520913	1.37344	0.895722	['MEF2C']	0.626436	Reactome_2022
277	278	Interleukin-4 And Interleukin-13 Signaling R-HSA-6785807	0.524237	1.36042	0.878575	['RORA']	0.626436	Reactome_2022
278	279	MyD88-independent TLR4 Cascade R-HSA-166166	0.524237	1.36042	0.878575	['MEF2C']	0.626436	Reactome_2022
279	280	Platelet Activation, Signaling And Aggregation R-HSA-76002	0.525156	1.14437	0.737046	['PRKCB', 'RAPGEF4']	0.626436	Reactome_2022
280	281	Mitotic Prophase R-HSA-68875	0.540513	1.29881	0.799076	['PRKCB']	0.63899	Reactome_2022
281	282	MyD88:MAL(TIRAP) Cascade Initiated On Plasma Membrane R-HSA-166058	0.540513	1.29881	0.799076	['MEF2C']	0.63899	Reactome_2022
282	283	Disease R-HSA-1643685	0.54142	1.00199	0.61478	['CAMK2D', 'SV2B', 'CUX1', 'GLP2R', 'CAMK2A', 'GPC5', 'ADCY1', 'THSD7A', 'ADCY8', 'ST6GALNAC3', 'HDAC9', 'CDK5R1']	0.63899	Reactome_2022
283	284	PIP3 Activates AKT Signaling R-HSA-1257604	0.554155	1.08337	0.639524	['EGR1', 'PPARG']	0.651718	Reactome_2022
284	285	Transcriptional Regulation By RUNX2 R-HSA-8878166	0.562375	1.22133	0.70298	['WWP1']	0.659064	Reactome_2022
285	286	Hemostasis R-HSA-109582	0.564967	1.00668	0.574802	['DOCK4', 'PRKCB', 'PDE1A', 'RAPGEF4']	0.659787	Reactome_2022
286	287	Adaptive Immune System R-HSA-1280218	0.573626	0.988081	0.549153	['PPP3CA', 'PRKCB', 'WWP1', 'PRICKLE1', 'RAPGEF4']	0.666145	Reactome_2022
287	288	Regulation Of IGF Transport And Uptake By IGFBPs R-HSA-381426	0.574401	1.18105	0.654805	['PPP3CA']	0.666145	Reactome_2022
288	289	Asparagine N-linked Glycosylation R-HSA-446203	0.581894	1.02847	0.55688	['ST6GAL2', 'ST6GALNAC3']	0.672407	Reactome_2022
289	290	SARS-CoV-2 Infection R-HSA-9694516	0.583827	1.02475	0.551472	['GPC5', 'ST6GALNAC3']	0.672407	Reactome_2022
290	291	Fc Epsilon Receptor (FCERI) Signaling R-HSA-2454202	0.594661	1.11656	0.580348	['PPP3CA']	0.680195	Reactome_2022
291	292	Response To Elevated Platelet Cytosolic Ca2+ R-HSA-76005	0.594661	1.11656	0.580348	['PRKCB']	0.680195	Reactome_2022
292	293	Signaling By Interleukins R-HSA-449147	0.607969	0.958617	0.477039	['MEF2C', 'IL1RAPL1', 'RORA']	0.693043	Reactome_2022
293	294	Factors Involved In Megakaryocyte Development And Platelet Production R-HSA-983231	0.611264	1.06661	0.525015	['DOCK4']	0.694429	Reactome_2022
294	295	Toll Like Receptor 4 (TLR4) Cascade R-HSA-166016	0.621955	1.03571	0.491845	['MEF2C']	0.70418	Reactome_2022
295	296	C-type Lectin Receptors (CLRs) R-HSA-5621481	0.624582	1.02826	0.483973	['PPP3CA']	0.704765	Reactome_2022
296	297	RHOA GTPase Cycle R-HSA-8980692	0.639967	0.985701	0.439957	['KALRN']	0.719693	Reactome_2022
297	298	Interleukin-1 Family Signaling R-HSA-446652	0.652308	0.952821	0.407081	['IL1RAPL1']	0.731111	Reactome_2022
298	299	Infectious Disease R-HSA-5663205	0.656157	0.899905	0.37918	['SV2B', 'GLP2R', 'GPC5', 'ADCY1', 'ADCY8', 'ST6GALNAC3']	0.732964	Reactome_2022
299	300	Metabolism Of Proteins R-HSA-392499	0.661994	0.912014	0.376205	['MSRA', 'PPP3CA', 'ST6GAL2', 'THRB', 'NTM', 'LYPD1', 'LSAMP', 'RORA', 'PPARG', 'THSD7A', 'ST6GALNAC3', 'RGS7']	0.73702	Reactome_2022
300	301	Regulation Of TP53 Activity R-HSA-5633007	0.66423	0.922048	0.377234	['CDK5R1']	0.737052	Reactome_2022
301	302	Signaling By Rho GTPases, Miro GTPases And RHOBTB3 R-HSA-9716542	0.671938	0.873953	0.347475	['DOCK4', 'PRKCB', 'RAP1GDS1', 'KALRN']	0.743136	Reactome_2022
302	303	Toll-like Receptor Cascades R-HSA-168898	0.675745	0.893186	0.350074	['MEF2C']	0.744881	Reactome_2022
303	304	Regulation Of Expression Of SLITs And ROBOs R-HSA-9010553	0.686869	0.866063	0.325303	['LHX2']	0.754652	Reactome_2022
304	305	Apoptosis R-HSA-109581	0.710025	0.811786	0.278001	['DCC']	0.777535	Reactome_2022
305	306	Intra-Golgi And Retrograde Golgi-to-ER Traffic R-HSA-6811442	0.716039	0.798135	0.266593	['CUX1']	0.781559	Reactome_2022
306	307	Metabolism Of Vitamins And Cofactors R-HSA-196854	0.725789	0.776366	0.248822	['GPC5']	0.787244	Reactome_2022
307	308	SARS-CoV Infections R-HSA-9679506	0.725962	0.781175	0.250177	['GPC5', 'ST6GALNAC3']	0.787244	Reactome_2022
308	309	Cellular Responses To Stress R-HSA-2262752	0.738517	0.795909	0.241249	['MEF2C', 'CAMK2D', 'CAMK2A', 'RORA']	0.798267	Reactome_2022
309	310	Cellular Responses To Stimuli R-HSA-8953897	0.752066	0.780116	0.222279	['MEF2C', 'CAMK2D', 'CAMK2A', 'RORA']	0.810291	Reactome_2022
310	311	Transcriptional Regulation By RUNX1 R-HSA-8878171	0.758218	0.706879	0.195653	['PRKCB']	0.814292	Reactome_2022
311	312	Programmed Cell Death R-HSA-5357801	0.76489	0.693078	0.185761	['DCC']	0.818824	Reactome_2022
312	313	Olfactory Signaling Pathway R-HSA-381753	0.767385	0.717345	0.189929	['LHX2', 'ADCY8']	0.818871	Reactome_2022
313	314	G Alpha (Q) Signaling Events R-HSA-416476	0.771379	0.679801	0.176459	['KALRN']	0.820512	Reactome_2022
314	315	Immune System R-HSA-168256	0.796009	0.803826	0.183389	['EGR1', 'PPP3CA', 'MEF2C', 'CAMK2D', 'PRKCB', 'IL1RAPL1', 'CAMK2A', 'WWP1', 'RORA', 'PRICKLE1', 'RAPGEF4']	0.844022	Reactome_2022
315	316	Sensory Perception R-HSA-9709957	0.801848	0.697807	0.154101	['LHX2', 'GPC5', 'ADCY8']	0.847523	Reactome_2022
316	317	RHO GTPase Cycle R-HSA-9012999	0.811477	0.650643	0.135919	['DOCK4', 'KALRN']	0.854994	Reactome_2022
317	318	Signaling By Rho GTPases R-HSA-194315	0.825562	0.666355	0.127734	['DOCK4', 'PRKCB', 'KALRN']	0.8671	Reactome_2022
318	319	RHO GTPase Effectors R-HSA-195258	0.84667	0.533664	0.0888255	['PRKCB']	0.886482	Reactome_2022
319	320	Organelle Biogenesis And Maintenance R-HSA-1852241	0.852993	0.521818	0.0829709	['MEF2C']	0.890312	Reactome_2022
320	321	Extracellular Matrix Organization R-HSA-1474244	0.868619	0.492625	0.0693868	['NRXN1']	0.903796	Reactome_2022
321	322	Antigen Processing: Ubiquitination And Proteasome Degradation R-HSA-983168	0.882594	0.466485	0.0582594	['WWP1']	0.915486	Reactome_2022
322	323	Metabolism R-HSA-1430728	0.909873	0.682894	0.0644997	['KCNB1', 'FUT9', 'GPC5', 'RORA', 'PPARG', 'ADCY1', 'ADCY8', 'HS3ST4', 'HS3ST2', 'RAPGEF4']	0.940859	Reactome_2022
323	324	Transcriptional Regulation By TP53 R-HSA-3700989	0.91567	0.403404	0.0355397	['CDK5R1']	0.943931	Reactome_2022
324	325	Class I MHC Mediated Antigen Processing And Presentation R-HSA-983169	0.928802	0.377258	0.0278642	['WWP1']	0.952617	Reactome_2022
325	326	M Phase R-HSA-68886	0.9298	0.375229	0.0273114	['PRKCB']	0.952617	Reactome_2022
326	327	Expression And Translocation Of Olfactory Receptors R-HSA-9752946	0.935956	0.362543	0.0239955	['LHX2']	0.955992	Reactome_2022
327	328	GPCR Ligand Binding R-HSA-500792	0.959564	0.309939	0.0127932	['GLP2R']	0.977117	Reactome_2022
328	329	Metabolism Of Lipids R-HSA-556833	0.964068	0.385415	0.0141038	['RORA', 'PPARG']	0.978719	Reactome_2022
329	330	Cell Cycle, Mitotic R-HSA-69278	0.974508	0.270437	0.00698333	['PRKCB']	0.98632	Reactome_2022
330	331	Membrane Trafficking R-HSA-199991	0.985165	0.235139	0.0035144	['CUX1']	0.99296	Reactome_2022
331	332	Vesicle-mediated Transport R-HSA-5653656	0.988692	0.220654	0.00250938	['CUX1']	0.99296	Reactome_2022
332	333	Cell Cycle R-HSA-1640170	0.989987	0.214719	0.00216086	['PRKCB']	0.99296	Reactome_2022
333	334	Innate Immune System R-HSA-168249	0.994528	0.268051	0.0014707	['PPP3CA', 'MEF2C']	0.994528	Reactome_2022
