# Supplementary material for: Mapping the transcriptional diversity of calcium signaling in the mouse and human brain
Source: iScience. 2026 May 28;29(6):116055. doi: 10.1016/j.isci.2026.116055 (PMC13233772; doi:10.1016/j.isci.2026.116055)
Supplement: Table S6. Differentially expressed synapse-related genes between Ca2+-states [file mmc7.xlsx]

## Sheet: Sheet1
Nrxn1
Nrxn2
Nrxn3
Nlgn1
Nlgn2
Nlgn3
Nlgn4l
Mdga1
Mdga2
Cbln1
Clbn2
Cbln3
Cbln4
Lphn1
Lphn2
Lphn3
Dag1
Lrrtm1
Lrrtm2
Lrrtm3
Lrrtm4
Nxph1
Nxph2
Nxph3
Nxph4
Clstn1
Clstn2
Clstn3
C1ql1
C1ql2
C1ql3
Ptprd
Ptprf
Ptprs
Grid1
Grid2
Bai3
Grik1
Grik2
Grik3
Grik4
Grik5
Grin1
Grin2a
Grin2b
Grin2c
Grin2d
Grin3a
Grin3b
Gria1
Gria2
Gria3
Gria4
Gabra1
Gabra2
Gabra3
Gabra4
Gabra5
Gabra6
Gabrb1
Gabrb2
Gabrb3
Gabrg1
Gabrg2
Gabrg3
Gabrd
Gabre
Gabrp
Gabrq
Unc5a
Unc5b
Unc5c
Unc5d
Dcc
Ntrk3
Lrnf2
Lrfn1
Lrfn4
Lrfn3
Lrfn5
Slitrk1
Slitrk2
Slitrk3
Slitrk4
Slitrk5
Slitrk6
Ca10
Ca11
Cadm1
Cadm2
Lrrc4c
Lrrc4
Lrrc4b
Ntng1
Ntng2
Nptx1
Nptx2
Nptx3
