# Supplementary material for: Mapping the transcriptional diversity of calcium signaling in the mouse and human brain
Source: iScience. 2026 May 28;29(6):116055. doi: 10.1016/j.isci.2026.116055 (PMC13233772; doi:10.1016/j.isci.2026.116055)
Supplement: Table S7. Transfer of human-defined cell type labels to the mouse neocortical dataset [file mmc8.xlsx]

## Sheet: Sheet1
CellID	Mouse label	meta_cluster	Predicted human label
E14.24H_LTHT7_1_1-1-1	Neuron1d.late	Neuron1d	EMX1+ neural progenitors 2
E14.24H_LTHT7_1_2-1-1	Neuron1d.late	Neuron1d	EMX1+ neural progenitors 2
E14.24H_LTHT7_1_5-1-1	Neuron1d.late	Neuron1d	Telencephalic EMX1+ RGCs 2
E14.24H_LTHT7_1_6-1-1	Neuron1d.late	Neuron1d	EMX1+ neural progenitors 2
E14.24H_LTHT7_1_7-1-1	Neuron1d.late	Neuron1d	EMX1+ neural progenitors 2
E14.24H_LTHT7_1_12-1-1	Neuron1d.late	Neuron1d	EMX1+ neural progenitors 1
E14.24H_LTHT7_1_14-1-1	Neuron1d.early	Neuron1d	EMX1+ neural progenitors 1
E14.24H_LTHT7_1_16-1-1	Neuron1d.late	Neuron1d	Neocortical excitatory neurons
E14.24H_LTHT7_1_18-1-1	Neuron1d.late	Neuron1d	Neocortical excitatory neurons
E14.24H_LTHT7_1_21-1-1	Neuron1d.late	Neuron1d	Neocortical excitatory neurons
E14.24H_LTHT7_1_22-1-1	Neuron1d.late	Neuron1d	EMX1+ neural progenitors 2
E14.24H_LTHT7_1_23-1-1	Prog.late	Prog	Telencephalic EMX1+ RGCs 2
E14.24H_LTHT7_1_26-1-1	Neuron1d.late	Neuron1d	EMX1+ neural progenitors 2
E14.24H_LTHT7_1_29-1-1	Neuron1d.late	Neuron1d	Neocortical excitatory neurons
E14.24H_LTHT7_1_30-1-1	Neuron1d.late	Neuron1d	EMX1+ neural progenitors 2
E14.24H_LTHT7_1_32-1-1	Neuron1d.late	Neuron1d	Neocortical excitatory neurons
E14.24H_LTHT7_1_33-1-1	Prog.mid1	Prog	Telencephalic EMX1+ RGCs 2
E14.24H_LTHT7_1_34-1-1	Neuron1d.late	Neuron1d	EMX1+ neural progenitors 2
E14.24H_LTHT7_1_36-1-1	Neuron1d.late	Neuron1d	EMX1+ neural progenitors 2
E14.24H_LTHT7_1_39-1-1	Neuron1d.late	Neuron1d	EMX1+ neural progenitors 2
E14.24H_LTHT7_1_40-1-1	Neuron1d.late	Neuron1d	EMX1+ neural progenitors 2
E14.24H_LTHT7_10_1-1-1	Prog.late	Prog	Telencephalic EMX1+ RGCs 2
E14.24H_LTHT7_10_4-1-1	Neuron1d.late	Neuron1d	EMX1+ neural progenitors 2
E14.24H_LTHT7_10_10-1-1	Neuron1d.late	Neuron1d	Neocortical excitatory neurons
E14.24H_LTHT7_10_16-1-1	Neuron1d.late	Neuron1d	Neocortical excitatory neurons
E14.24H_LTHT7_10_17-1-1	Neuron1d.late	Neuron1d	Neocortical excitatory neurons
E14.24H_LTHT7_10_19-1-1	Neuron1d.late	Neuron1d	EMX1+ neural progenitors 2
E14.24H_LTHT7_10_21-1-1	Neuron1d.late	Neuron1d	EMX1+ neural progenitors 2
E14.24H_LTHT7_10_22-1-1	Neuron1d.late	Neuron1d	EMX1+ neural progenitors 2
E14.24H_LTHT7_10_23-1-1	Neuron1d.early	Neuron1d	EMX1+ neural progenitors 2
E14.24H_LTHT7_10_26-1-1	Neuron1d.late	Neuron1d	EMX1+ neural progenitors 1
E14.24H_LTHT7_10_27-1-1	Prog.mid2	Prog	Telencephalic EMX1+ RGCs 2
E14.24H_LTHT7_10_28-1-1	Neuron1d.late	Neuron1d	Neocortical excitatory neurons
E14.24H_LTHT7_10_30-1-1	Neuron1d.late	Neuron1d	EMX1+ neural progenitors 2
E14.24H_LTHT7_10_32-1-1	Neuron1d.late	Neuron1d	Neocortical excitatory neurons
E14.24H_LTHT7_10_33-1-1	Neuron1d.late	Neuron1d	EMX1+ neural progenitors 2
E14.24H_LTHT7_10_34-1-1	Neuron1d.late	Neuron1d	EMX1+ neural progenitors 2
E14.24H_LTHT7_10_36-1-1	Neuron1d.late	Neuron1d	EMX1+ neural progenitors 2
E14.24H_LTHT7_10_37-1-1	Neuron1d.late	Neuron1d	EMX1+ neural progenitors 2
E14.24H_LTHT7_10_38-1-1	Prog.late	Prog	Telencephalic EMX1+ RGCs 2
E14.24H_LTHT7_2_2-1-1	Neuron1d.late	Neuron1d	Neocortical excitatory neurons
E14.24H_LTHT7_2_4-1-1	Neuron1d.early	Neuron1d	EMX1+ neural progenitors 1
E14.24H_LTHT7_2_6-1-1	Neuron1d.late	Neuron1d	Neocortical excitatory neurons
E14.24H_LTHT7_2_14-1-1	Neuron1d.late	Neuron1d	EMX1+ neural progenitors 2
E14.24H_LTHT7_2_15-1-1	Neuron1d.late	Neuron1d	EMX1+ neural progenitors 2
E14.24H_LTHT7_2_17-1-1	Neuron1d.late	Neuron1d	EMX1+ neural progenitors 1
E14.24H_LTHT7_2_19-1-1	Neuron1d.late	Neuron1d	EMX1+ neural progenitors 2
E14.24H_LTHT7_2_21-1-1	Neuron1d.late	Neuron1d	Neocortical excitatory neurons
E14.24H_LTHT7_2_22-1-1	bIP.late	bIP	EMX1+ neural progenitors 1
E14.24H_LTHT7_2_24-1-1	Neuron1d.late	Neuron1d	EMX1+ neural progenitors 2
E14.24H_LTHT7_2_26-1-1	Neuron1d.late	Neuron1d	Neocortical excitatory neurons
E14.24H_LTHT7_2_27-1-1	Neuron1d.late	Neuron1d	Neocortical excitatory neurons
E14.24H_LTHT7_2_28-1-1	Neuron1d.late	Neuron1d	EMX1+ neural progenitors 2
E14.24H_LTHT7_2_29-1-1	Neuron1d.late	Neuron1d	EMX1+ neural progenitors 2
E14.24H_LTHT7_2_31-1-1	Neuron1d.late	Neuron1d	Neocortical excitatory neurons
E14.24H_LTHT7_2_36-1-1	Neuron1d.late	Neuron1d	EMX1+ neural progenitors 2
E14.24H_LTHT7_2_37-1-1	Neuron1d.late	Neuron1d	EMX1+ neural progenitors 2
E14.24H_LTHT7_2_38-1-1	Neuron1d.late	Neuron1d	EMX1+ neural progenitors 2
E14.24H_LTHT7_3_2-1-1	Neuron1d.late	Neuron1d	EMX1+ neural progenitors 2
E14.24H_LTHT7_3_6-1-1	Neuron1d.late	Neuron1d	Neocortical excitatory neurons
E14.24H_LTHT7_3_8-1-1	Neuron1d.late	Neuron1d	Neocortical excitatory neurons
E14.24H_LTHT7_3_9-1-1	Neuron1d.late	Neuron1d	Neocortical excitatory neurons
E14.24H_LTHT7_3_10-1-1	bIP.late	bIP	EMX1+ neural progenitors 1
E14.24H_LTHT7_3_11-1-1	Neuron1d.late	Neuron1d	Neocortical excitatory neurons
E14.24H_LTHT7_3_12-1-1	Neuron1d.late	Neuron1d	Neocortical excitatory neurons
E14.24H_LTHT7_3_14-1-1	Neuron1d.late	Neuron1d	EMX1+ neural progenitors 2
E14.24H_LTHT7_3_17-1-1	Neuron1d.late	Neuron1d	EMX1+ neural progenitors 2
E14.24H_LTHT7_3_18-1-1	Neuron1d.late	Neuron1d	Neocortical excitatory neurons
E14.24H_LTHT7_3_20-1-1	Neuron1d.late	Neuron1d	Neocortical excitatory neurons
E14.24H_LTHT7_3_23-1-1	Neuron1d.late	Neuron1d	Neocortical excitatory neurons
E14.24H_LTHT7_3_24-1-1	Neuron1d.late	Neuron1d	EMX1+ neural progenitors 2
E14.24H_LTHT7_3_25-1-1	Neuron1d.late	Neuron1d	EMX1+ neural progenitors 2
E14.24H_LTHT7_3_26-1-1	Neuron1d.early	Neuron1d	Neocortical excitatory neurons
E14.24H_LTHT7_3_29-1-1	Neuron1d.late	Neuron1d	EMX1+ neural progenitors 2
E14.24H_LTHT7_3_31-1-1	Neuron1d.late	Neuron1d	Neocortical excitatory neurons
E14.24H_LTHT7_3_32-1-1	Neuron1d.late	Neuron1d	Neocortical excitatory neurons
E14.24H_LTHT7_3_33-1-1	Neuron1d.late	Neuron1d	EMX1+ neural progenitors 2
E14.24H_LTHT7_3_35-1-1	Prog.late	Prog	Telencephalic EMX1+ RGCs 1
E14.24H_LTHT7_3_36-1-1	Neuron1d.late	Neuron1d	EMX1+ neural progenitors 1
E14.24H_LTHT7_3_38-1-1	Neuron1d.late	Neuron1d	Neocortical excitatory neurons
E14.24H_LTHT7_3_39-1-1	bIP.late	bIP	EMX1+ neural progenitors 1
E14.24H_LTHT7_4_1-1-1	Prog.mid2	Prog	Telencephalic EMX1+ RGCs 1
E14.24H_LTHT7_4_6-1-1	Prog.late	Prog	Telencephalic EMX1+ RGCs 2
E14.24H_LTHT7_4_7-1-1	Neuron1d.late	Neuron1d	EMX1+ neural progenitors 2
E14.24H_LTHT7_4_10-1-1	Prog.mid2	Prog	Telencephalic EMX1+ RGCs 2
E14.24H_LTHT7_4_12-1-1	Prog.late	Prog	Telencephalic EMX1+ RGCs 2
E14.24H_LTHT7_4_14-1-1	Neuron1d.late	Neuron1d	Neocortical excitatory neurons
E14.24H_LTHT7_4_15-1-1	Neuron1d.late	Neuron1d	EMX1+ neural progenitors 2
E14.24H_LTHT7_4_17-1-1	Neuron1d.late	Neuron1d	Neocortical excitatory neurons
E14.24H_LTHT7_4_18-1-1	Neuron1d.late	Neuron1d	EMX1+ neural progenitors 2
E14.24H_LTHT7_4_19-1-1	Neuron1d.late	Neuron1d	EMX1+ neural progenitors 2
E14.24H_LTHT7_4_22-1-1	Neuron1d.late	Neuron1d	EMX1+ neural progenitors 1
E14.24H_LTHT7_4_23-1-1	Neuron1d.late	Neuron1d	EMX1+ neural progenitors 2
E14.24H_LTHT7_4_26-1-1	Neuron1d.late	Neuron1d	EMX1+ neural progenitors 2
E14.24H_LTHT7_4_27-1-1	Neuron1d.late	Neuron1d	Neocortical excitatory neurons
E14.24H_LTHT7_4_30-1-1	Neuron1d.early	Neuron1d	Neocortical excitatory neurons
E14.24H_LTHT7_4_32-1-1	Neuron1d.late	Neuron1d	Neocortical excitatory neurons
E14.24H_LTHT7_4_33-1-1	Neuron1d.late	Neuron1d	EMX1+ neural progenitors 2
E14.24H_LTHT7_4_34-1-1	Prog.mid2	Prog	EMX1+ neural progenitors 1
E14.24H_LTHT7_4_35-1-1	Prog.mid2	Prog	Telencephalic EMX1+ RGCs 2
E14.24H_LTHT7_4_36-1-1	Neuron1d.late	Neuron1d	EMX1+ neural progenitors 1
E14.24H_LTHT7_4_37-1-1	Neuron1d.late	Neuron1d	Neocortical excitatory neurons
E14.24H_LTHT7_4_38-1-1	Neuron1d.late	Neuron1d	Neocortical excitatory neurons
E14.24H_LTHT7_4_39-1-1	Prog.mid2	Prog	Telencephalic EMX1+ RGCs 1
E14.24H_LTHT7_5_4-1-1	Prog.late	Prog	EMX1+ neural progenitors 1
E14.24H_LTHT7_5_5-1-1	Neuron1d.late	Neuron1d	Neocortical excitatory neurons
E14.24H_LTHT7_5_6-1-1	Neuron1d.late	Neuron1d	EMX1+ neural progenitors 2
E14.24H_LTHT7_5_8-1-1	Neuron1d.late	Neuron1d	EMX1+ neural progenitors 2
E14.24H_LTHT7_5_10-1-1	Neuron1d.late	Neuron1d	Neocortical excitatory neurons
E14.24H_LTHT7_5_11-1-1	Neuron1d.late	Neuron1d	EMX1+ neural progenitors 2
E14.24H_LTHT7_5_12-1-1	Neuron1d.late	Neuron1d	Neocortical excitatory neurons
E14.24H_LTHT7_5_13-1-1	bIP.late	bIP	Neocortical excitatory neurons
E14.24H_LTHT7_5_14-1-1	Neuron1d.late	Neuron1d	EMX1+ neural progenitors 2
E14.24H_LTHT7_5_15-1-1	Neuron1d.late	Neuron1d	EMX1+ neural progenitors 2
E14.24H_LTHT7_5_18-1-1	Neuron1d.early	Neuron1d	Neocortical excitatory neurons
E14.24H_LTHT7_5_21-1-1	Neuron1d.late	Neuron1d	EMX1+ neural progenitors 1
E14.24H_LTHT7_5_24-1-1	Neuron1d.late	Neuron1d	Neocortical excitatory neurons
E14.24H_LTHT7_5_25-1-1	Prog.mid2	Prog	EMX1+ neural progenitors 1
E14.24H_LTHT7_5_26-1-1	Neuron1d.late	Neuron1d	EMX1+ neural progenitors 2
E14.24H_LTHT7_5_27-1-1	Neuron1d.late	Neuron1d	Neocortical excitatory neurons
E14.24H_LTHT7_5_28-1-1	Neuron1d.late	Neuron1d	EMX1+ neural progenitors 2
E14.24H_LTHT7_5_30-1-1	Neuron1d.late	Neuron1d	EMX1+ neural progenitors 2
E14.24H_LTHT7_5_34-1-1	bIP.late	bIP	EMX1+ neural progenitors 1
E14.24H_LTHT7_5_35-1-1	Neuron4d.late2	Neuron4d	Telencephalic EMX1+ RGCs 2
E14.24H_LTHT7_5_36-1-1	Neuron1d.late	Neuron1d	EMX1+ neural progenitors 2
E14.24H_LTHT7_5_37-1-1	Neuron1d.late	Neuron1d	EMX1+ neural progenitors 2
E14.24H_LTHT7_5_38-1-1	Prog.late	Prog	Telencephalic EMX1+ RGCs 1
E14.24H_LTHT7_5_40-1-1	Neuron1d.early	Neuron1d	Neocortical excitatory neurons
E14.24H_LTHT7_6_1-1-1	Neuron1d.late	Neuron1d	EMX1+ neural progenitors 2
E14.24H_LTHT7_6_2-1-1	Neuron1d.late	Neuron1d	EMX1+ neural progenitors 2
E14.24H_LTHT7_6_4-1-1	Neuron1d.late	Neuron1d	EMX1+ neural progenitors 2
E14.24H_LTHT7_6_7-1-1	Neuron1d.early	Neuron1d	Neocortical pyramidal neurons
E14.24H_LTHT7_6_9-1-1	Prog.late	Prog	Telencephalic EMX1+ RGCs 2
E14.24H_LTHT7_6_11-1-1	Neuron1d.early	Neuron1d	EMX1+ neural progenitors 2
E14.24H_LTHT7_6_16-1-1	Neuron1d.late	Neuron1d	EMX1+ neural progenitors 2
E14.24H_LTHT7_6_17-1-1	Prog.late	Prog	Telencephalic EMX1+ RGCs 2
E14.24H_LTHT7_6_19-1-1	Neuron1d.late	Neuron1d	Neocortical excitatory neurons
E14.24H_LTHT7_6_22-1-1	Neuron1d.late	Neuron1d	EMX1+ neural progenitors 1
E14.24H_LTHT7_6_27-1-1	Neuron1d.late	Neuron1d	Neocortical excitatory neurons
E14.24H_LTHT7_6_28-1-1	Neuron1d.late	Neuron1d	Neocortical excitatory neurons
E14.24H_LTHT7_6_31-1-1	Prog.late	Prog	Telencephalic EMX1+ RGCs 1
E14.24H_LTHT7_6_32-1-1	Neuron1d.late	Neuron1d	Neocortical excitatory neurons
E14.24H_LTHT7_6_33-1-1	Prog.late	Prog	Telencephalic EMX1+ RGCs 2
E14.24H_LTHT7_6_35-1-1	Prog.late	Prog	Telencephalic EMX1+ RGCs 2
E14.24H_LTHT7_6_40-1-1	Neuron1d.late	Neuron1d	Neocortical excitatory neurons
E14.24H_LTHT7_7_1-1-1	Neuron1d.late	Neuron1d	EMX1+ neural progenitors 1
E14.24H_LTHT7_7_3-1-1	Neuron1d.late	Neuron1d	EMX1+ neural progenitors 2
E14.24H_LTHT7_7_4-1-1	Neuron1d.late	Neuron1d	EMX1+ neural progenitors 2
E14.24H_LTHT7_7_5-1-1	Neuron1d.late	Neuron1d	EMX1+ neural progenitors 2
E14.24H_LTHT7_7_6-1-1	Neuron1d.early	Neuron1d	EMX1+ neural progenitors 1
E14.24H_LTHT7_7_8-1-1	Prog.mid2	Prog	Telencephalic EMX1+ RGCs 2
E14.24H_LTHT7_7_9-1-1	Prog.mid2	Prog	Telencephalic EMX1+ RGCs 2
E14.24H_LTHT7_7_16-1-1	Prog.late	Prog	Telencephalic EMX1+ RGCs 2
E14.24H_LTHT7_7_17-1-1	Neuron1d.late	Neuron1d	EMX1+ neural progenitors 2
E14.24H_LTHT7_7_18-1-1	Neuron1d.late	Neuron1d	EMX1+ neural progenitors 2
E14.24H_LTHT7_7_19-1-1	Neuron1d.late	Neuron1d	EMX1+ neural progenitors 1
E14.24H_LTHT7_7_21-1-1	Neuron1d.early	Neuron1d	Neocortical excitatory neurons
E14.24H_LTHT7_7_24-1-1	Neuron1d.late	Neuron1d	Neocortical excitatory neurons
E14.24H_LTHT7_7_25-1-1	Neuron1d.late	Neuron1d	EMX1+ neural progenitors 2
E14.24H_LTHT7_7_26-1-1	Neuron1d.late	Neuron1d	EMX1+ neural progenitors 2
E14.24H_LTHT7_7_28-1-1	Neuron1d.late	Neuron1d	Neocortical excitatory neurons
E14.24H_LTHT7_7_29-1-1	Neuron1d.late	Neuron1d	Neocortical excitatory neurons
E14.24H_LTHT7_7_31-1-1	Neuron1d.late	Neuron1d	Neocortical excitatory neurons
E14.24H_LTHT7_7_34-1-1	Neuron1d.late	Neuron1d	Neocortical excitatory neurons
E14.24H_LTHT7_7_35-1-1	Neuron1d.late	Neuron1d	EMX1+ neural progenitors 2
E14.24H_LTHT7_7_37-1-1	Neuron1d.late	Neuron1d	EMX1+ neural progenitors 2
E14.24H_LTHT7_7_38-1-1	Neuron1d.late	Neuron1d	Neocortical excitatory neurons
E14.24H_LTHT7_7_39-1-1	Neuron1d.late	Neuron1d	Neocortical excitatory neurons
E14.24H_LTHT7_7_40-1-1	Prog.late	Prog	Telencephalic EMX1+ RGCs 2
E14.24H_LTHT7_8_2-1-1	Neuron1d.early	Neuron1d	EMX1+ neural progenitors 2
E14.24H_LTHT7_8_7-1-1	Neuron1d.late	Neuron1d	Neocortical excitatory neurons
E14.24H_LTHT7_8_8-1-1	Neuron1d.early	Neuron1d	Neocortical excitatory neurons
E14.24H_LTHT7_8_12-1-1	Neuron1d.early	Neuron1d	Neocortical excitatory neurons
E14.24H_LTHT7_8_14-1-1	Neuron1d.late	Neuron1d	EMX1+ neural progenitors 2
E14.24H_LTHT7_8_18-1-1	Neuron1d.late	Neuron1d	Neocortical excitatory neurons
E14.24H_LTHT7_8_20-1-1	Neuron1d.early	Neuron1d	EMX1+ neural progenitors 2
E14.24H_LTHT7_8_21-1-1	Neuron1d.late	Neuron1d	Neocortical excitatory neurons
E14.24H_LTHT7_8_22-1-1	Neuron1d.late	Neuron1d	Neocortical excitatory neurons
E14.24H_LTHT7_8_24-1-1	bIP.late	bIP	Telencephalic EMX1+ RGCs 2
E14.24H_LTHT7_8_26-1-1	Neuron1d.late	Neuron1d	Neocortical excitatory neurons
E14.24H_LTHT7_8_27-1-1	Neuron1d.early	Neuron1d	Neocortical excitatory neurons
E14.24H_LTHT7_8_28-1-1	Neuron1d.late	Neuron1d	Neocortical excitatory neurons
E14.24H_LTHT7_8_29-1-1	Neuron1d.late	Neuron1d	EMX1+ neural progenitors 1
E14.24H_LTHT7_8_30-1-1	Prog.mid2	Prog	Telencephalic EMX1+ RGCs 1
E14.24H_LTHT7_8_31-1-1	Neuron1d.late	Neuron1d	Neocortical excitatory neurons
E14.24H_LTHT7_8_32-1-1	Prog.late	Prog	Telencephalic EMX1+ RGCs 1
E14.24H_LTHT7_8_34-1-1	Prog.late	Prog	Telencephalic EMX1+ RGCs 2
E14.24H_LTHT7_8_37-1-1	Neuron1d.late	Neuron1d	EMX1+ neural progenitors 2
E14.24H_LTHT7_9_2-1-1	Neuron1d.late	Neuron1d	EMX1+ neural progenitors 2
E14.24H_LTHT7_9_4-1-1	Prog.late	Prog	Telencephalic EMX1+ RGCs 2
E14.24H_LTHT7_9_7-1-1	Neuron1d.late	Neuron1d	EMX1+ neural progenitors 2
E14.24H_LTHT7_9_9-1-1	Neuron1d.late	Neuron1d	EMX1+ neural progenitors 2
E14.24H_LTHT7_9_10-1-1	Neuron1d.late	Neuron1d	EMX1+ neural progenitors 1
E14.24H_LTHT7_9_11-1-1	Neuron1d.late	Neuron1d	EMX1+ neural progenitors 2
E14.24H_LTHT7_9_12-1-1	Neuron1d.late	Neuron1d	EMX1+ neural progenitors 2
E14.24H_LTHT7_9_13-1-1	Neuron1d.late	Neuron1d	Neocortical excitatory neurons
E14.24H_LTHT7_9_14-1-1	Prog.late	Prog	EMX1+ neural progenitors 1
E14.24H_LTHT7_9_15-1-1	bIP.late	bIP	Telencephalic EMX1+ RGCs 2
E14.24H_LTHT7_9_16-1-1	Neuron1d.early	Neuron1d	EMX1+ neural progenitors 2
E14.24H_LTHT7_9_18-1-1	Neuron1d.late	Neuron1d	EMX1+ neural progenitors 2
E14.24H_LTHT7_9_19-1-1	Neuron1d.late	Neuron1d	EMX1+ neural progenitors 2
E14.24H_LTHT7_9_21-1-1	Neuron1d.late	Neuron1d	Neocortical excitatory neurons
E14.24H_LTHT7_9_22-1-1	bIP.late	bIP	Telencephalic EMX1+ RGCs 2
E14.24H_LTHT7_9_23-1-1	Neuron1d.late	Neuron1d	EMX1+ neural progenitors 2
E14.24H_LTHT7_9_24-1-1	Prog.mid2	Prog	Telencephalic EMX1+ RGCs 2
E14.24H_LTHT7_9_25-1-1	Neuron1d.late	Neuron1d	EMX1+ neural progenitors 2
E14.24H_LTHT7_9_27-1-1	Prog.mid2	Prog	Telencephalic EMX1+ RGCs 1
E14.24H_LTHT7_9_28-1-1	Neuron1d.late	Neuron1d	EMX1+ neural progenitors 2
E14.24H_LTHT7_9_30-1-1	Neuron1d.late	Neuron1d	Neocortical excitatory neurons
E14.24H_LTHT7_9_31-1-1	Neuron1d.late	Neuron1d	Neocortical excitatory neurons
E14.24H_LTHT7_9_32-1-1	Neuron1d.late	Neuron1d	EMX1+ neural progenitors 2
E14.24H_LTHT7_9_33-1-1	Neuron1d.early	Neuron1d	Neocortical excitatory neurons
E14.24H_LTHT7_9_34-1-1	Neuron1d.late	Neuron1d	EMX1+ neural progenitors 2
E15.24H_LTHT7_11_3-1-1	Neuron1d.late	Neuron1d	EMX1+ neural progenitors 2
E15.24H_LTHT7_11_4-1-1	Prog.late	Prog	Telencephalic EMX1+ RGCs 2
E15.24H_LTHT7_11_5-1-1	Prog.late	Prog	Telencephalic EMX1+ RGCs 2
E15.24H_LTHT7_11_7-1-1	bIP.late	bIP	EMX1+ neural progenitors 2
E15.24H_LTHT7_11_10-1-1	Neuron1d.late	Neuron1d	Neocortical excitatory neurons
E15.24H_LTHT7_11_14-1-1	Prog.mid2	Prog	Telencephalic EMX1+ RGCs 2
E15.24H_LTHT7_11_21-1-1	Neuron1d.late	Neuron1d	EMX1+ neural progenitors 2
E15.24H_LTHT7_11_22-1-1	Neuron1d.late	Neuron1d	EMX1+ neural progenitors 2
E15.24H_LTHT7_11_24-1-1	Neuron1d.late	Neuron1d	EMX1+ neural progenitors 2
E15.24H_LTHT7_11_25-1-1	bIP.late	bIP	Telencephalic EMX1+ RGCs 2
E15.24H_LTHT7_11_26-1-1	Neuron1d.late	Neuron1d	EMX1+ neural progenitors 2
E15.24H_LTHT7_11_27-1-1	Neuron1d.late	Neuron1d	EMX1+ neural progenitors 1
E15.24H_LTHT7_11_28-1-1	Prog.late	Prog	Telencephalic EMX1+ RGCs 2
E15.24H_LTHT7_11_29-1-1	Neuron1d.late	Neuron1d	EMX1+ neural progenitors 1
E15.24H_LTHT7_11_30-1-1	Neuron1d.late	Neuron1d	EMX1+ neural progenitors 2
E15.24H_LTHT7_11_31-1-1	bIP.late	bIP	Telencephalic EMX1+ RGCs 2
E15.24H_LTHT7_11_32-1-1	Prog.late	Prog	Telencephalic EMX1+ RGCs 2
E15.24H_LTHT7_11_34-1-1	bIP.late	bIP	EMX1+ neural progenitors 1
E15.24H_LTHT7_11_36-1-1	Prog.late	Prog	Telencephalic EMX1+ RGCs 1
E15.24H_LTHT7_11_37-1-1	Prog.late	Prog	Telencephalic EMX1+ RGCs 2
E15.24H_LTHT7_11_38-1-1	bIP.early	bIP	EMX1+ neural progenitors 1
E15.24H_LTHT7_12_2-1-1	Neuron1d.late	Neuron1d	EMX1+ neural progenitors 2
E15.24H_LTHT7_12_3-1-1	Neuron1d.late	Neuron1d	EMX1+ neural progenitors 2
E15.24H_LTHT7_12_8-1-1	Neuron1d.late	Neuron1d	Neocortical excitatory neurons
E15.24H_LTHT7_12_9-1-1	Neuron1d.late	Neuron1d	Neocortical excitatory neurons
E15.24H_LTHT7_12_10-1-1	Neuron1d.late	Neuron1d	Neocortical excitatory neurons
E15.24H_LTHT7_12_11-1-1	Neuron1d.late	Neuron1d	Telencephalic EMX1+ RGCs 2
E15.24H_LTHT7_12_15-1-1	Prog.mid2	Prog	Telencephalic EMX1+ RGCs 2
E15.24H_LTHT7_12_17-1-1	Neuron1d.late	Neuron1d	Neocortical excitatory neurons
E15.24H_LTHT7_12_20-1-1	Neuron1d.late	Neuron1d	EMX1+ neural progenitors 1
E15.24H_LTHT7_12_21-1-1	Neuron1d.late	Neuron1d	EMX1+ neural progenitors 2
E15.24H_LTHT7_12_22-1-1	bIP.late	bIP	EMX1+ neural progenitors 1
E15.24H_LTHT7_12_23-1-1	Neuron1d.late	Neuron1d	Neocortical excitatory neurons
E15.24H_LTHT7_12_25-1-1	bIP.late	bIP	EMX1+ neural progenitors 1
E15.24H_LTHT7_12_27-1-1	Prog.late	Prog	Telencephalic EMX1+ RGCs 2
E15.24H_LTHT7_12_28-1-1	Neuron1d.late	Neuron1d	EMX1+ neural progenitors 1
E15.24H_LTHT7_12_31-1-1	Neuron1d.late	Neuron1d	EMX1+ neural progenitors 2
E15.24H_LTHT7_12_32-1-1	Neuron1d.late	Neuron1d	EMX1+ neural progenitors 1
E15.24H_LTHT7_12_33-1-1	Neuron1d.late	Neuron1d	EMX1+ neural progenitors 1
E15.24H_LTHT7_12_34-1-1	Neuron1d.late	Neuron1d	EMX1+ neural progenitors 2
E15.24H_LTHT7_12_36-1-1	Neuron1d.late	Neuron1d	Neocortical excitatory neurons
E15.24H_LTHT7_12_37-1-1	Prog.late	Prog	Telencephalic EMX1+ RGCs 2
E15.24H_LTHT7_12_39-1-1	Prog.late	Prog	Telencephalic EMX1+ RGCs 1
E15.24H_LTHT7_12_40-1-1	Prog.late	Prog	Telencephalic EMX1+ RGCs 2
E15.24H_LTHT7_13_1-1-1	Neuron1d.late	Neuron1d	EMX1+ neural progenitors 2
E15.24H_LTHT7_13_4-1-1	Neuron1d.late	Neuron1d	Neocortical excitatory neurons
E15.24H_LTHT7_13_7-1-1	bIP.early	bIP	EMX1+ neural progenitors 1
E15.24H_LTHT7_13_10-1-1	bIP.late	bIP	Telencephalic EMX1+ RGCs 2
E15.24H_LTHT7_13_12-1-1	Neuron1d.late	Neuron1d	EMX1+ neural progenitors 2
E15.24H_LTHT7_13_13-1-1	Neuron1d.late	Neuron1d	EMX1+ neural progenitors 2
E15.24H_LTHT7_13_14-1-1	Neuron1d.late	Neuron1d	EMX1+ neural progenitors 2
E15.24H_LTHT7_13_20-1-1	Prog.mid2	Prog	Telencephalic EMX1+ RGCs 2
E15.24H_LTHT7_13_21-1-1	Neuron1d.late	Neuron1d	EMX1+ neural progenitors 2
E15.24H_LTHT7_13_22-1-1	Neuron1d.late	Neuron1d	EMX1+ neural progenitors 1
E15.24H_LTHT7_13_23-1-1	Neuron1d.late	Neuron1d	Neocortical excitatory neurons
E15.24H_LTHT7_13_24-1-1	Prog.late	Prog	Telencephalic EMX1+ RGCs 1
E15.24H_LTHT7_13_29-1-1	Neuron1d.late	Neuron1d	Neocortical excitatory neurons
E15.24H_LTHT7_13_31-1-1	bIP.late	bIP	Neocortical excitatory neurons
E15.24H_LTHT7_13_35-1-1	Prog.late	Prog	Telencephalic EMX1+ RGCs 2
E15.24H_LTHT7_13_36-1-1	bIP.late	bIP	EMX1+ neural progenitors 2
E15.24H_LTHT7_13_39-1-1	bIP.early	bIP	EMX1+ neural progenitors 1
E15.24H_LTHT7_14_1-1-1	Prog.late	Prog	Telencephalic EMX1+ RGCs 2
E15.24H_LTHT7_14_2-1-1	Neuron1d.late	Neuron1d	Neocortical excitatory neurons
E15.24H_LTHT7_14_3-1-1	Neuron1d.late	Neuron1d	Neocortical excitatory neurons
E15.24H_LTHT7_14_4-1-1	Prog.late	Prog	Telencephalic EMX1+ RGCs 2
E15.24H_LTHT7_14_7-1-1	bIP.early	bIP	EMX1+ neural progenitors 1
E15.24H_LTHT7_14_9-1-1	Neuron1d.late	Neuron1d	EMX1+ neural progenitors 2
E15.24H_LTHT7_14_10-1-1	Neuron1d.late	Neuron1d	EMX1+ neural progenitors 1
E15.24H_LTHT7_14_11-1-1	bIP.late	bIP	EMX1+ neural progenitors 1
E15.24H_LTHT7_14_12-1-1	Neuron1d.late	Neuron1d	Neocortical excitatory neurons
E15.24H_LTHT7_14_15-1-1	Neuron1d.late	Neuron1d	EMX1+ neural progenitors 1
E15.24H_LTHT7_14_16-1-1	Neuron1d.late	Neuron1d	Neocortical excitatory neurons
E15.24H_LTHT7_14_18-1-1	Neuron1d.late	Neuron1d	Neocortical excitatory neurons
E15.24H_LTHT7_14_19-1-1	Neuron1d.late	Neuron1d	EMX1+ neural progenitors 2
E15.24H_LTHT7_14_20-1-1	Neuron1d.late	Neuron1d	EMX1+ neural progenitors 2
E15.24H_LTHT7_14_21-1-1	Neuron1d.late	Neuron1d	Neocortical excitatory neurons
E15.24H_LTHT7_14_22-1-1	Prog.late	Prog	Telencephalic EMX1+ RGCs 2
E15.24H_LTHT7_14_23-1-1	Neuron1d.late	Neuron1d	Neocortical pyramidal neurons
E15.24H_LTHT7_14_24-1-1	Prog.late	Prog	Telencephalic EMX1+ RGCs 2
E15.24H_LTHT7_14_25-1-1	bIP.late	bIP	EMX1+ neural progenitors 1
E15.24H_LTHT7_14_26-1-1	Neuron1d.late	Neuron1d	EMX1+ neural progenitors 1
E15.24H_LTHT7_14_27-1-1	Neuron1d.late	Neuron1d	EMX1+ neural progenitors 2
E15.24H_LTHT7_14_29-1-1	Prog.late	Prog	Telencephalic EMX1+ RGCs 2
E15.24H_LTHT7_14_31-1-1	Neuron1d.late	Neuron1d	EMX1+ neural progenitors 1
E15.24H_LTHT7_14_32-1-1	Neuron1d.late	Neuron1d	Neocortical pyramidal neurons
E15.24H_LTHT7_14_34-1-1	bIP.late	bIP	EMX1+ neural progenitors 1
E15.24H_LTHT7_14_39-1-1	Neuron1d.late	Neuron1d	EMX1+ neural progenitors 2
E15.24H_LTHT7_14_40-1-1	Neuron1d.late	Neuron1d	EMX1+ neural progenitors 2
E15.24H_LTHT7_15_10-1-1	Neuron1d.late	Neuron1d	Neocortical excitatory neurons
E15.24H_LTHT7_15_11-1-1	Prog.late	Prog	Telencephalic EMX1+ RGCs 1
E15.24H_LTHT7_15_12-1-1	Neuron1d.late	Neuron1d	EMX1+ neural progenitors 2
E15.24H_LTHT7_15_15-1-1	Neuron1d.late	Neuron1d	Neocortical excitatory neurons
E15.24H_LTHT7_15_16-1-1	Neuron1d.late	Neuron1d	EMX1+ neural progenitors 2
E15.24H_LTHT7_15_20-1-1	Neuron1d.late	Neuron1d	Neocortical excitatory neurons
E15.24H_LTHT7_15_21-1-1	Neuron1d.late	Neuron1d	EMX1+ neural progenitors 2
E15.24H_LTHT7_15_23-1-1	Neuron1d.late	Neuron1d	EMX1+ neural progenitors 1
E15.24H_LTHT7_15_26-1-1	Prog.late	Prog	Telencephalic EMX1+ RGCs 2
E15.24H_LTHT7_15_27-1-1	Neuron1d.late	Neuron1d	EMX1+ neural progenitors 1
E15.24H_LTHT7_15_30-1-1	bIP.late	bIP	EMX1+ neural progenitors 1
E15.24H_LTHT7_15_31-1-1	Neuron1d.late	Neuron1d	EMX1+ neural progenitors 1
E15.24H_LTHT7_15_33-1-1	Neuron1d.late	Neuron1d	Neocortical excitatory neurons
E15.24H_LTHT7_15_34-1-1	bIP.late	bIP	EMX1+ neural progenitors 1
E15.24H_LTHT7_15_38-1-1	Neuron1d.early	Neuron1d	EMX1+ neural progenitors 2
E15.24H_LTHT7_15_39-1-1	Prog.mid2	Prog	EMX1+ neural progenitors 1
E15.24H_LTHT7_16_1-1-1	Neuron1d.late	Neuron1d	Neocortical excitatory neurons
E15.24H_LTHT7_16_3-1-1	Neuron1d.late	Neuron1d	Neocortical pyramidal neurons
E15.24H_LTHT7_16_5-1-1	Neuron1d.late	Neuron1d	EMX1+ neural progenitors 2
E15.24H_LTHT7_16_6-1-1	Prog.late	Prog	Telencephalic EMX1+ RGCs 2
E15.24H_LTHT7_16_7-1-1	Neuron1d.late	Neuron1d	EMX1+ neural progenitors 2
E15.24H_LTHT7_16_8-1-1	bIP.late	bIP	EMX1+ neural progenitors 1
E15.24H_LTHT7_16_11-1-1	Neuron1d.late	Neuron1d	EMX1+ neural progenitors 2
E15.24H_LTHT7_16_15-1-1	Neuron1d.late	Neuron1d	EMX1+ neural progenitors 2
E15.24H_LTHT7_16_16-1-1	Neuron1d.late	Neuron1d	Neocortical excitatory neurons
E15.24H_LTHT7_16_17-1-1	Prog.late	Prog	Telencephalic EMX1+ RGCs 2
E15.24H_LTHT7_16_18-1-1	Neuron1d.late	Neuron1d	EMX1+ neural progenitors 2
E15.24H_LTHT7_16_19-1-1	Neuron1d.late	Neuron1d	EMX1+ neural progenitors 2
E15.24H_LTHT7_16_20-1-1	Neuron1d.late	Neuron1d	EMX1+ neural progenitors 2
E15.24H_LTHT7_16_21-1-1	Neuron1d.late	Neuron1d	Neocortical excitatory neurons
E15.24H_LTHT7_16_22-1-1	Prog.late	Prog	Telencephalic EMX1+ RGCs 1
E15.24H_LTHT7_16_24-1-1	Neuron1d.late	Neuron1d	EMX1+ neural progenitors 1
E15.24H_LTHT7_16_25-1-1	Prog.late	Prog	Telencephalic EMX1+ RGCs 2
E15.24H_LTHT7_16_27-1-1	Neuron1d.late	Neuron1d	EMX1+ neural progenitors 2
E15.24H_LTHT7_16_28-1-1	Neuron1d.late	Neuron1d	EMX1+ neural progenitors 2
E15.24H_LTHT7_16_29-1-1	Neuron1d.late	Neuron1d	EMX1+ neural progenitors 2
E15.24H_LTHT7_16_30-1-1	Neuron1d.late	Neuron1d	EMX1+ neural progenitors 2
E15.24H_LTHT7_16_31-1-1	Prog.late	Prog	Telencephalic EMX1+ RGCs 2
E15.24H_LTHT7_16_32-1-1	Neuron1d.late	Neuron1d	Neocortical excitatory neurons
E15.24H_LTHT7_16_34-1-1	Neuron1d.late	Neuron1d	Neocortical excitatory neurons
E15.24H_LTHT7_16_35-1-1	Neuron1d.late	Neuron1d	EMX1+ neural progenitors 1
E15.24H_LTHT7_16_37-1-1	Neuron1d.late	Neuron1d	Telencephalic EMX1+ RGCs 2
E15.24H_LTHT7_16_39-1-1	Neuron1d.late	Neuron1d	Neocortical excitatory neurons
E15.24H_LTHT7_17_1-1-1	Neuron1d.late	Neuron1d	EMX1+ neural progenitors 2
E15.24H_LTHT7_17_2-1-1	Neuron1d.late	Neuron1d	Neocortical excitatory neurons
E15.24H_LTHT7_17_4-1-1	Neuron1d.late	Neuron1d	Neocortical excitatory neurons
E15.24H_LTHT7_17_5-1-1	Prog.late	Prog	Telencephalic EMX1+ RGCs 1
E15.24H_LTHT7_17_13-1-1	Neuron1d.late	Neuron1d	EMX1+ neural progenitors 2
E15.24H_LTHT7_17_14-1-1	Neuron1d.late	Neuron1d	Neocortical excitatory neurons
E15.24H_LTHT7_17_15-1-1	Neuron1d.late	Neuron1d	EMX1+ neural progenitors 2
E15.24H_LTHT7_17_16-1-1	Neuron1d.late	Neuron1d	Neocortical excitatory neurons
E15.24H_LTHT7_17_17-1-1	Neuron1d.late	Neuron1d	EMX1+ neural progenitors 2
E15.24H_LTHT7_17_18-1-1	bIP.late	bIP	EMX1+ neural progenitors 2
E15.24H_LTHT7_17_19-1-1	Neuron1d.late	Neuron1d	EMX1+ neural progenitors 1
E15.24H_LTHT7_17_21-1-1	bIP.late	bIP	EMX1+ neural progenitors 1
E15.24H_LTHT7_17_23-1-1	Neuron1d.late	Neuron1d	Neocortical excitatory neurons
E15.24H_LTHT7_17_26-1-1	Neuron1d.late	Neuron1d	Neocortical excitatory neurons
E15.24H_LTHT7_17_32-1-1	Neuron1d.late	Neuron1d	Telencephalic EMX1+ RGCs 2
E15.24H_LTHT7_17_33-1-1	bIP.late	bIP	Telencephalic EMX1+ RGCs 2
E15.24H_LTHT7_17_34-1-1	bIP.late	bIP	EMX1+ neural progenitors 1
E15.24H_LTHT7_17_40-1-1	bIP.late	bIP	Neocortical excitatory neurons
E15.24H_LTHT7_18_1-1-1	Neuron1d.late	Neuron1d	Neocortical excitatory neurons
E15.24H_LTHT7_18_5-1-1	Prog.late	Prog	Telencephalic EMX1+ RGCs 2
E15.24H_LTHT7_18_7-1-1	Neuron1d.late	Neuron1d	Neocortical excitatory neurons
E15.24H_LTHT7_18_8-1-1	Prog.late	Prog	Telencephalic EMX1+ RGCs 1
E15.24H_LTHT7_18_9-1-1	Neuron1d.late	Neuron1d	EMX1+ neural progenitors 2
E15.24H_LTHT7_18_13-1-1	Neuron1d.late	Neuron1d	EMX1+ neural progenitors 1
E15.24H_LTHT7_18_15-1-1	bIP.late	bIP	Telencephalic EMX1+ RGCs 2
E15.24H_LTHT7_18_17-1-1	Prog.mid2	Prog	Telencephalic EMX1+ RGCs 2
E15.24H_LTHT7_18_18-1-1	bIP.early	bIP	Telencephalic EMX1+ RGCs 2
E15.24H_LTHT7_18_19-1-1	bIP.late	bIP	Telencephalic EMX1+ RGCs 2
E15.24H_LTHT7_18_20-1-1	Prog.late	Prog	Telencephalic EMX1+ RGCs 1
E15.24H_LTHT7_18_21-1-1	Neuron1d.late	Neuron1d	Neocortical excitatory neurons
E15.24H_LTHT7_18_22-1-1	bIP.early	bIP	EMX1+ neural progenitors 1
E15.24H_LTHT7_18_23-1-1	Neuron1d.late	Neuron1d	Neocortical excitatory neurons
E15.24H_LTHT7_18_26-1-1	Prog.late	Prog	Telencephalic EMX1+ RGCs 2
E15.24H_LTHT7_18_27-1-1	Neuron1d.late	Neuron1d	Neocortical excitatory neurons
E15.24H_LTHT7_18_29-1-1	Neuron1d.late	Neuron1d	Neocortical excitatory neurons
E15.24H_LTHT7_18_31-1-1	Neuron1d.late	Neuron1d	EMX1+ neural progenitors 1
E15.24H_LTHT7_18_34-1-1	Neuron1d.late	Neuron1d	EMX1+ neural progenitors 2
E15.24H_LTHT7_18_36-1-1	bIP.late	bIP	Telencephalic EMX1+ RGCs 2
E15.24H_LTHT7_18_38-1-1	Prog.late	Prog	Telencephalic EMX1+ RGCs 1
E15.24H_LTHT7_18_39-1-1	bIP.early	bIP	Telencephalic EMX1+ RGCs 2
E15.24H_LTHT7_19_2-1-1	Neuron1d.late	Neuron1d	Neocortical excitatory neurons
E15.24H_LTHT7_19_5-1-1	Neuron1d.late	Neuron1d	Neocortical excitatory neurons
E15.24H_LTHT7_19_11-1-1	Neuron1d.late	Neuron1d	Neocortical excitatory neurons
E15.24H_LTHT7_19_13-1-1	bIP.late	bIP	EMX1+ neural progenitors 2
E15.24H_LTHT7_19_14-1-1	Neuron1d.late	Neuron1d	Neocortical excitatory neurons
E15.24H_LTHT7_19_15-1-1	Neuron1d.late	Neuron1d	Neocortical excitatory neurons
E15.24H_LTHT7_19_20-1-1	Neuron1d.late	Neuron1d	Neocortical excitatory neurons
E15.24H_LTHT7_19_22-1-1	Prog.late	Prog	Telencephalic EMX1+ RGCs 2
E15.24H_LTHT7_19_25-1-1	Neuron1d.late	Neuron1d	EMX1+ neural progenitors 2
E15.24H_LTHT7_19_26-1-1	Neuron1d.late	Neuron1d	EMX1+ neural progenitors 2
E15.24H_LTHT7_19_30-1-1	Neuron1d.late	Neuron1d	EMX1+ neural progenitors 1
E15.24H_LTHT7_19_31-1-1	Neuron1d.late	Neuron1d	Neocortical excitatory neurons
E15.24H_LTHT7_19_33-1-1	Neuron1d.late	Neuron1d	Neocortical excitatory neurons
E15.24H_LTHT7_19_34-1-1	Prog.late	Prog	Telencephalic EMX1+ RGCs 1
E15.24H_LTHT7_20_1-1-1	Neuron1d.late	Neuron1d	EMX1+ neural progenitors 1
E15.24H_LTHT7_20_6-1-1	Neuron1d.late	Neuron1d	EMX1+ neural progenitors 2
E15.24H_LTHT7_20_7-1-1	Neuron1d.late	Neuron1d	EMX1+ neural progenitors 2
E15.24H_LTHT7_20_10-1-1	Prog.mid2	Prog	Telencephalic EMX1+ RGCs 2
E15.24H_LTHT7_20_13-1-1	bIP.late	bIP	EMX1+ neural progenitors 1
E15.24H_LTHT7_20_14-1-1	Neuron1d.late	Neuron1d	EMX1+ neural progenitors 2
E15.24H_LTHT7_20_15-1-1	Prog.late	Prog	Telencephalic EMX1+ RGCs 2
E15.24H_LTHT7_20_17-1-1	bIP.early	bIP	Telencephalic EMX1+ RGCs 2
E15.24H_LTHT7_20_18-1-1	Neuron1d.late	Neuron1d	Neocortical pyramidal neurons
E15.24H_LTHT7_20_19-1-1	bIP.early	bIP	EMX1+ neural progenitors 1
E15.24H_LTHT7_20_20-1-1	Neuron1d.late	Neuron1d	EMX1+ neural progenitors 1
E15.24H_LTHT7_20_22-1-1	Neuron1d.late	Neuron1d	EMX1+ neural progenitors 1
E15.24H_LTHT7_20_23-1-1	Neuron1d.late	Neuron1d	Neocortical excitatory neurons
E15.24H_LTHT7_20_24-1-1	Prog.late	Prog	Telencephalic EMX1+ RGCs 1
E15.24H_LTHT7_20_25-1-1	Neuron1d.late	Neuron1d	EMX1+ neural progenitors 2
E15.24H_LTHT7_20_26-1-1	Neuron1d.late	Neuron1d	Telencephalic EMX1+ RGCs 2
E15.24H_LTHT7_20_27-1-1	Prog.late	Prog	Telencephalic EMX1+ RGCs 1
E15.24H_LTHT7_20_29-1-1	bIP.late	bIP	EMX1+ neural progenitors 1
E15.24H_LTHT7_20_30-1-1	Neuron1d.late	Neuron1d	EMX1+ neural progenitors 2
E15.24H_LTHT7_20_31-1-1	Prog.late	Prog	Telencephalic EMX1+ RGCs 2
E15.24H_LTHT7_20_32-1-1	Prog.late	Prog	Telencephalic EMX1+ RGCs 2
E15.24H_LTHT7_20_35-1-1	Neuron1d.late	Neuron1d	EMX1+ neural progenitors 1
E15.24H_LTHT7_20_36-1-1	Neuron1d.late	Neuron1d	Neocortical excitatory neurons
E15.24H_LTHT7_20_37-1-1	Prog.mid2	Prog	Telencephalic EMX1+ RGCs 1
E15.24H_LTHT7_20_39-1-1	Neuron1d.early	Neuron1d	EMX1+ neural progenitors 2
E12.1H_SCHT5_1_9-1-1	Prog.early	Prog	Telencephalic EMX1+ RGCs 2
E12.1H_SCHT5_1_12-1-1	Prog.early	Prog	Telencephalic EMX1+ RGCs 1
E12.1H_SCHT5_1_18-1-1	Prog.mid1	Prog	Telencephalic EMX1+ RGCs 1
E12.1H_SCHT5_1_19-1-1	Prog.early	Prog	Telencephalic EMX1+ RGCs 2
E12.1H_SCHT5_1_20-1-1	Prog.early	Prog	Telencephalic EMX1+ RGCs 1
E12.1H_SCHT5_1_21-1-1	Prog.early	Prog	Telencephalic EMX1+ RGCs 2
E12.1H_SCHT5_1_23-1-1	Prog.early	Prog	Telencephalic EMX1+ RGCs 2
E12.1H_SCHT5_1_24-1-1	Prog.early	Prog	Telencephalic EMX1+ RGCs 2
E12.1H_SCHT5_1_25-1-1	Prog.early	Prog	Telencephalic EMX1+ RGCs 1
E12.1H_SCHT5_1_26-1-1	Prog.early	Prog	Telencephalic EMX1+ RGCs 2
E12.1H_SCHT5_1_28-1-1	Prog.early	Prog	Telencephalic EMX1+ RGCs 2
E12.1H_SCHT5_1_30-1-1	Prog.early	Prog	Telencephalic EMX1+ RGCs 2
E12.1H_SCHT5_1_31-1-1	Prog.early	Prog	Telencephalic EMX1+ RGCs 2
E12.1H_SCHT5_1_32-1-1	Prog.early	Prog	Telencephalic EMX1+ RGCs 2
E12.1H_SCHT5_1_33-1-1	Prog.early	Prog	Telencephalic EMX1+ RGCs 2
E12.1H_SCHT5_1_36-1-1	Prog.mid2	Prog	Telencephalic EMX1+ RGCs 2
E12.1H_SCHT5_10_3-1-1	Prog.mid1	Prog	EMX1+ neural progenitors 1
E12.1H_SCHT5_10_6-1-1	Prog.early	Prog	Telencephalic EMX1+ RGCs 2
E12.1H_SCHT5_10_10-1-1	Prog.early	Prog	Telencephalic EMX1+ RGCs 1
E12.1H_SCHT5_10_11-1-1	Prog.early	Prog	Telencephalic EMX1+ RGCs 2
E12.1H_SCHT5_10_12-1-1	Prog.early	Prog	Telencephalic EMX1+ RGCs 2
E12.1H_SCHT5_10_13-1-1	Prog.early	Prog	Telencephalic EMX1+ RGCs 2
E12.1H_SCHT5_10_14-1-1	Prog.early	Prog	Telencephalic EMX1+ RGCs 2
E12.1H_SCHT5_10_15-1-1	Neuron1d.early	Neuron1d	EMX1+ neural progenitors 1
E12.1H_SCHT5_10_16-1-1	Prog.early	Prog	Telencephalic EMX1+ RGCs 2
E12.1H_SCHT5_10_17-1-1	Prog.early	Prog	Telencephalic EMX1+ RGCs 2
E12.1H_SCHT5_10_19-1-1	Prog.early	Prog	Telencephalic EMX1+ RGCs 1
E12.1H_SCHT5_10_21-1-1	Prog.early	Prog	EMX1+ neural progenitors 1
E12.1H_SCHT5_10_23-1-1	Prog.early	Prog	Telencephalic EMX1+ RGCs 2
E12.1H_SCHT5_10_24-1-1	Prog.early	Prog	Telencephalic EMX1+ RGCs 1
E12.1H_SCHT5_10_25-1-1	Neuron1d.late	Neuron1d	EMX1+ neural progenitors 2
E12.1H_SCHT5_10_27-1-1	Prog.early	Prog	Telencephalic EMX1+ RGCs 2
E12.1H_SCHT5_10_28-1-1	Prog.early	Prog	Telencephalic EMX1+ RGCs 1
E12.1H_SCHT5_10_29-1-1	Prog.early	Prog	Telencephalic EMX1+ RGCs 2
E12.1H_SCHT5_10_30-1-1	Prog.early	Prog	Telencephalic EMX1+ RGCs 2
E12.1H_SCHT5_10_31-1-1	Prog.early	Prog	Telencephalic EMX1+ RGCs 2
E12.1H_SCHT5_10_32-1-1	Prog.early	Prog	Telencephalic EMX1+ RGCs 2
E12.1H_SCHT5_10_33-1-1	Prog.early	Prog	Telencephalic EMX1+ RGCs 2
E12.1H_SCHT5_10_34-1-1	Prog.early	Prog	EMX1+ neural progenitors 1
E12.1H_SCHT5_10_35-1-1	Prog.early	Prog	Telencephalic EMX1+ RGCs 2
E12.1H_SCHT5_10_36-1-1	Prog.early	Prog	Telencephalic EMX1+ RGCs 1
E12.1H_SCHT5_10_37-1-1	Prog.early	Prog	Telencephalic EMX1+ RGCs 2
E12.1H_SCHT5_10_38-1-1	Prog.early	Prog	Telencephalic EMX1+ RGCs 2
E12.1H_SCHT5_10_39-1-1	Prog.early	Prog	Telencephalic EMX1+ RGCs 2
E12.1H_SCHT5_2_4-1-1	Prog.early	Prog	Telencephalic EMX1+ RGCs 1
E12.1H_SCHT5_2_5-1-1	Prog.early	Prog	Telencephalic EMX1+ RGCs 1
E12.1H_SCHT5_2_6-1-1	Prog.early	Prog	Telencephalic EMX1+ RGCs 2
E12.1H_SCHT5_2_12-1-1	Prog.early	Prog	Telencephalic EMX1+ RGCs 2
E12.1H_SCHT5_2_17-1-1	Prog.early	Prog	Telencephalic EMX1+ RGCs 2
E12.1H_SCHT5_2_18-1-1	Prog.early	Prog	Telencephalic EMX1+ RGCs 1
E12.1H_SCHT5_2_19-1-1	Prog.early	Prog	Telencephalic EMX1+ RGCs 2
E12.1H_SCHT5_2_21-1-1	Prog.early	Prog	Telencephalic EMX1+ RGCs 2
E12.1H_SCHT5_2_24-1-1	Prog.early	Prog	Telencephalic EMX1+ RGCs 2
E12.1H_SCHT5_2_25-1-1	Prog.early	Prog	Telencephalic EMX1+ RGCs 2
E12.1H_SCHT5_2_26-1-1	Prog.early	Prog	Telencephalic EMX1+ RGCs 1
E12.1H_SCHT5_2_28-1-1	Prog.early	Prog	Telencephalic EMX1+ RGCs 1
E12.1H_SCHT5_2_29-1-1	Prog.early	Prog	Telencephalic EMX1+ RGCs 2
E12.1H_SCHT5_2_34-1-1	Prog.early	Prog	Telencephalic EMX1+ RGCs 2
E12.1H_SCHT5_2_36-1-1	Prog.mid2	Prog	Telencephalic EMX1+ RGCs 2
E12.1H_SCHT5_3_1-1-1	Prog.early	Prog	EMX1+ neural progenitors 1
E12.1H_SCHT5_3_3-1-1	Prog.early	Prog	Telencephalic EMX1+ RGCs 2
E12.1H_SCHT5_3_4-1-1	Prog.early	Prog	Telencephalic EMX1+ RGCs 2
E12.1H_SCHT5_3_6-1-1	Prog.early	Prog	Telencephalic EMX1+ RGCs 2
E12.1H_SCHT5_3_8-1-1	Prog.early	Prog	Telencephalic EMX1+ RGCs 2
E12.1H_SCHT5_3_9-1-1	Prog.early	Prog	Telencephalic EMX1+ RGCs 2
E12.1H_SCHT5_3_14-1-1	Prog.early	Prog	Telencephalic EMX1+ RGCs 2
E12.1H_SCHT5_3_16-1-1	Prog.early	Prog	Telencephalic EMX1+ RGCs 2
E12.1H_SCHT5_3_17-1-1	Prog.early	Prog	Telencephalic EMX1+ RGCs 2
E12.1H_SCHT5_3_18-1-1	Prog.early	Prog	Telencephalic EMX1+ RGCs 2
E12.1H_SCHT5_3_19-1-1	Prog.early	Prog	EMX1+ neural progenitors 1
E12.1H_SCHT5_3_24-1-1	Prog.early	Prog	Telencephalic EMX1+ RGCs 2
E12.1H_SCHT5_3_27-1-1	Prog.early	Prog	Telencephalic EMX1+ RGCs 2
E12.1H_SCHT5_3_32-1-1	Prog.early	Prog	Telencephalic EMX1+ RGCs 2
E12.1H_SCHT5_3_34-1-1	Prog.early	Prog	Telencephalic EMX1+ RGCs 2
E12.1H_SCHT5_3_38-1-1	Prog.early	Prog	Telencephalic EMX1+ RGCs 2
E12.1H_SCHT5_3_39-1-1	Prog.early	Prog	Telencephalic EMX1+ RGCs 2
E12.1H_SCHT5_3_40-1-1	Prog.early	Prog	Telencephalic EMX1+ RGCs 1
E12.1H_SCHT5_4_2-1-1	Prog.early	Prog	Telencephalic EMX1+ RGCs 2
E12.1H_SCHT5_4_7-1-1	Prog.early	Prog	Telencephalic EMX1+ RGCs 1
E12.1H_SCHT5_4_16-1-1	Prog.early	Prog	Telencephalic EMX1+ RGCs 2
E12.1H_SCHT5_4_19-1-1	Prog.early	Prog	Telencephalic EMX1+ RGCs 1
E12.1H_SCHT5_4_22-1-1	Prog.early	Prog	Telencephalic EMX1+ RGCs 2
E12.1H_SCHT5_4_23-1-1	Prog.early	Prog	Telencephalic EMX1+ RGCs 2
E12.1H_SCHT5_4_24-1-1	Prog.early	Prog	Telencephalic EMX1+ RGCs 2
E12.1H_SCHT5_4_26-1-1	Prog.early	Prog	Telencephalic EMX1+ RGCs 2
E12.1H_SCHT5_4_32-1-1	Prog.early	Prog	Telencephalic EMX1+ RGCs 1
E12.1H_SCHT5_4_34-1-1	Prog.early	Prog	Telencephalic EMX1+ RGCs 2
E12.1H_SCHT5_4_36-1-1	bIP.early	bIP	EMX1+ neural progenitors 1
E12.1H_SCHT5_4_37-1-1	bIP.early	bIP	Telencephalic EMX1+ RGCs 2
E12.1H_SCHT5_4_40-1-1	Prog.early	Prog	Telencephalic EMX1+ RGCs 2
E12.1H_SCHT5_5_1-1-1	Prog.early	Prog	Telencephalic EMX1+ RGCs 1
E12.1H_SCHT5_5_6-1-1	Prog.early	Prog	Telencephalic EMX1+ RGCs 2
E12.1H_SCHT5_5_9-1-1	Prog.early	Prog	Telencephalic EMX1+ RGCs 2
E12.1H_SCHT5_5_10-1-1	Prog.early	Prog	Telencephalic EMX1+ RGCs 2
E12.1H_SCHT5_5_15-1-1	Prog.early	Prog	Telencephalic EMX1+ RGCs 2
E12.1H_SCHT5_5_16-1-1	Prog.early	Prog	EMX1+ neural progenitors 1
E12.1H_SCHT5_5_20-1-1	Prog.early	Prog	Telencephalic EMX1+ RGCs 2
E12.1H_SCHT5_5_21-1-1	Prog.early	Prog	Telencephalic EMX1+ RGCs 1
E12.1H_SCHT5_5_25-1-1	Prog.early	Prog	Telencephalic EMX1+ RGCs 2
E12.1H_SCHT5_5_27-1-1	Prog.early	Prog	Telencephalic EMX1+ RGCs 2
E12.1H_SCHT5_5_28-1-1	Prog.early	Prog	Telencephalic EMX1+ RGCs 2
E12.1H_SCHT5_5_30-1-1	Prog.early	Prog	Telencephalic EMX1+ RGCs 2
E12.1H_SCHT5_5_31-1-1	Prog.early	Prog	Telencephalic EMX1+ RGCs 2
E12.1H_SCHT5_5_33-1-1	Prog.early	Prog	Telencephalic EMX1+ RGCs 2
E12.1H_SCHT5_5_36-1-1	Prog.early	Prog	Telencephalic EMX1+ RGCs 1
E12.1H_SCHT5_5_37-1-1	Prog.early	Prog	EMX1+ neural progenitors 1
E12.1H_SCHT5_5_38-1-1	Neuron1d.early	Neuron1d	Neocortical excitatory neurons
E12.1H_SCHT5_6_1-1-1	Prog.early	Prog	Telencephalic EMX1+ RGCs 2
E12.1H_SCHT5_6_2-1-1	Prog.early	Prog	Telencephalic EMX1+ RGCs 2
E12.1H_SCHT5_6_4-1-1	Prog.early	Prog	Telencephalic EMX1+ RGCs 2
E12.1H_SCHT5_6_5-1-1	Prog.early	Prog	Telencephalic EMX1+ RGCs 2
E12.1H_SCHT5_6_7-1-1	Prog.early	Prog	Telencephalic EMX1+ RGCs 2
E12.1H_SCHT5_6_14-1-1	Prog.early	Prog	Telencephalic EMX1+ RGCs 2
E12.1H_SCHT5_6_15-1-1	Prog.early	Prog	Telencephalic EMX1+ RGCs 2
E12.1H_SCHT5_6_18-1-1	Prog.early	Prog	Telencephalic EMX1+ RGCs 1
E12.1H_SCHT5_6_22-1-1	Prog.mid1	Prog	Telencephalic EMX1+ RGCs 2
E12.1H_SCHT5_6_26-1-1	Prog.early	Prog	Telencephalic EMX1+ RGCs 2
E12.1H_SCHT5_6_27-1-1	Prog.early	Prog	Telencephalic EMX1+ RGCs 2
E12.1H_SCHT5_6_31-1-1	Prog.early	Prog	Telencephalic EMX1+ RGCs 2
E12.1H_SCHT5_6_32-1-1	Prog.early	Prog	Telencephalic EMX1+ RGCs 2
E12.1H_SCHT5_6_33-1-1	Prog.early	Prog	Telencephalic EMX1+ RGCs 2
E12.1H_SCHT5_6_35-1-1	Prog.early	Prog	Telencephalic EMX1+ RGCs 2
E12.1H_SCHT5_6_37-1-1	Prog.early	Prog	Telencephalic EMX1+ RGCs 2
E12.1H_SCHT5_6_38-1-1	Prog.early	Prog	Telencephalic EMX1+ RGCs 2
E12.1H_SCHT5_6_39-1-1	Prog.early	Prog	Telencephalic EMX1+ RGCs 2
E12.1H_SCHT5_7_1-1-1	Prog.early	Prog	Telencephalic EMX1+ RGCs 2
E12.1H_SCHT5_7_2-1-1	Prog.mid1	Prog	Telencephalic EMX1+ RGCs 2
E12.1H_SCHT5_7_4-1-1	Prog.mid2	Prog	Telencephalic EMX1+ RGCs 1
E12.1H_SCHT5_7_6-1-1	Prog.early	Prog	Telencephalic EMX1+ RGCs 2
E12.1H_SCHT5_7_13-1-1	Prog.early	Prog	Telencephalic EMX1+ RGCs 2
E12.1H_SCHT5_7_14-1-1	Prog.early	Prog	Telencephalic EMX1+ RGCs 2
E12.1H_SCHT5_7_15-1-1	Neuron1d.early	Neuron1d	EMX1+ neural progenitors 1
E12.1H_SCHT5_7_16-1-1	Prog.early	Prog	Telencephalic EMX1+ RGCs 2
E12.1H_SCHT5_7_18-1-1	Prog.early	Prog	Telencephalic EMX1+ RGCs 2
E12.1H_SCHT5_7_19-1-1	Prog.early	Prog	Telencephalic EMX1+ RGCs 1
E12.1H_SCHT5_7_22-1-1	Prog.early	Prog	Telencephalic EMX1+ RGCs 2
E12.1H_SCHT5_7_24-1-1	Prog.early	Prog	Telencephalic EMX1+ RGCs 1
E12.1H_SCHT5_7_25-1-1	Prog.early	Prog	EMX1+ neural progenitors 1
E12.1H_SCHT5_7_26-1-1	Prog.early	Prog	Telencephalic EMX1+ RGCs 2
E12.1H_SCHT5_7_27-1-1	Prog.early	Prog	Telencephalic EMX1+ RGCs 2
E12.1H_SCHT5_7_28-1-1	Prog.early	Prog	Telencephalic EMX1+ RGCs 2
E12.1H_SCHT5_7_30-1-1	Prog.early	Prog	Telencephalic EMX1+ RGCs 2
E12.1H_SCHT5_7_31-1-1	Prog.early	Prog	Telencephalic EMX1+ RGCs 2
E12.1H_SCHT5_7_34-1-1	Prog.early	Prog	EMX1+ neural progenitors 1
E12.1H_SCHT5_7_35-1-1	Prog.early	Prog	EMX1+ neural progenitors 1
E12.1H_SCHT5_7_37-1-1	Prog.early	Prog	Telencephalic EMX1+ RGCs 2
E12.1H_SCHT5_7_38-1-1	Prog.early	Prog	Telencephalic EMX1+ RGCs 2
E12.1H_SCHT5_7_39-1-1	Prog.early	Prog	Telencephalic EMX1+ RGCs 2
E12.1H_SCHT5_8_1-1-1	Prog.early	Prog	Telencephalic EMX1+ RGCs 2
E12.1H_SCHT5_8_2-1-1	Prog.early	Prog	Telencephalic EMX1+ RGCs 2
E12.1H_SCHT5_8_4-1-1	Prog.early	Prog	EMX1+ neural progenitors 1
E12.1H_SCHT5_8_8-1-1	Prog.early	Prog	Telencephalic EMX1+ RGCs 2
E12.1H_SCHT5_8_14-1-1	Prog.early	Prog	Telencephalic EMX1+ RGCs 2
E12.1H_SCHT5_8_17-1-1	Prog.early	Prog	Telencephalic EMX1+ RGCs 2
E12.1H_SCHT5_8_18-1-1	Prog.early	Prog	EMX1+ neural progenitors 1
E12.1H_SCHT5_8_19-1-1	Prog.early	Prog	Telencephalic EMX1+ RGCs 2
E12.1H_SCHT5_8_20-1-1	Prog.early	Prog	Telencephalic EMX1+ RGCs 1
E12.1H_SCHT5_8_27-1-1	Prog.mid2	Prog	Telencephalic EMX1+ RGCs 2
E12.1H_SCHT5_8_28-1-1	Prog.early	Prog	Telencephalic EMX1+ RGCs 2
E12.1H_SCHT5_8_29-1-1	Prog.early	Prog	Telencephalic EMX1+ RGCs 1
E12.1H_SCHT5_8_30-1-1	Prog.early	Prog	Telencephalic EMX1+ RGCs 1
E12.1H_SCHT5_8_31-1-1	Prog.early	Prog	Telencephalic EMX1+ RGCs 2
E12.1H_SCHT5_8_33-1-1	Prog.early	Prog	Telencephalic EMX1+ RGCs 2
E12.1H_SCHT5_8_35-1-1	Prog.early	Prog	Telencephalic EMX1+ RGCs 2
E12.1H_SCHT5_8_36-1-1	Prog.mid2	Prog	Telencephalic EMX1+ RGCs 1
E12.1H_SCHT5_8_39-1-1	Prog.early	Prog	Telencephalic EMX1+ RGCs 2
E12.1H_SCHT5_9_1-1-1	Prog.early	Prog	Telencephalic EMX1+ RGCs 2
E12.1H_SCHT5_9_3-1-1	Prog.early	Prog	Telencephalic EMX1+ RGCs 2
E12.1H_SCHT5_9_4-1-1	Prog.early	Prog	Telencephalic EMX1+ RGCs 2
E12.1H_SCHT5_9_5-1-1	Prog.early	Prog	Telencephalic EMX1+ RGCs 1
E12.1H_SCHT5_9_6-1-1	Prog.early	Prog	Telencephalic EMX1+ RGCs 2
E12.1H_SCHT5_9_7-1-1	Prog.early	Prog	Telencephalic EMX1+ RGCs 1
E12.1H_SCHT5_9_11-1-1	Neuron1d.early	Neuron1d	EMX1+ neural progenitors 1
E12.1H_SCHT5_9_12-1-1	Prog.early	Prog	Telencephalic EMX1+ RGCs 2
E12.1H_SCHT5_9_13-1-1	Neuron4d.early2	Neuron4d	Neocortical excitatory neurons
E12.1H_SCHT5_9_16-1-1	Prog.early	Prog	Telencephalic EMX1+ RGCs 2
E12.1H_SCHT5_9_20-1-1	Prog.early	Prog	EMX1+ neural progenitors 1
E12.1H_SCHT5_9_25-1-1	Prog.early	Prog	Telencephalic EMX1+ RGCs 2
E12.1H_SCHT5_9_26-1-1	Prog.early	Prog	Telencephalic EMX1+ RGCs 2
E12.1H_SCHT5_9_27-1-1	Prog.early	Prog	Telencephalic EMX1+ RGCs 2
E12.1H_SCHT5_9_28-1-1	Prog.early	Prog	Telencephalic EMX1+ RGCs 2
E12.1H_SCHT5_9_29-1-1	Prog.early	Prog	Telencephalic EMX1+ RGCs 2
E12.1H_SCHT5_9_30-1-1	Prog.early	Prog	Telencephalic EMX1+ RGCs 2
E12.1H_SCHT5_9_31-1-1	Prog.early	Prog	Telencephalic EMX1+ RGCs 2
E12.1H_SCHT5_9_32-1-1	Prog.early	Prog	Telencephalic EMX1+ RGCs 2
E12.1H_SCHT5_9_33-1-1	Prog.early	Prog	Telencephalic EMX1+ RGCs 2
E12.1H_SCHT5_9_34-1-1	Prog.early	Prog	EMX1+ neural progenitors 1
E12.1H_SCHT5_9_35-1-1	Prog.early	Prog	Telencephalic EMX1+ RGCs 2
E12.1H_SCHT5_9_36-1-1	Prog.early	Prog	Telencephalic EMX1+ RGCs 1
E14.1H_SCHT5_11_2-1-1	Prog.mid1	Prog	Telencephalic EMX1+ RGCs 2
E14.1H_SCHT5_11_4-1-1	Prog.late	Prog	Telencephalic EMX1+ RGCs 2
E14.1H_SCHT5_11_5-1-1	Prog.early	Prog	Telencephalic EMX1+ RGCs 1
E14.1H_SCHT5_11_9-1-1	Prog.early	Prog	Telencephalic EMX1+ RGCs 2
E14.1H_SCHT5_11_10-1-1	Prog.early	Prog	Telencephalic EMX1+ RGCs 1
E14.1H_SCHT5_11_13-1-1	Prog.late	Prog	EMX1+ neural progenitors 1
E14.1H_SCHT5_11_18-1-1	Prog.mid1	Prog	Telencephalic EMX1+ RGCs 2
E14.1H_SCHT5_11_20-1-1	Prog.mid1	Prog	Telencephalic EMX1+ RGCs 1
E14.1H_SCHT5_11_23-1-1	Prog.mid2	Prog	Telencephalic EMX1+ RGCs 2
E14.1H_SCHT5_11_25-1-1	Prog.mid1	Prog	Telencephalic EMX1+ RGCs 1
E14.1H_SCHT5_11_26-1-1	Prog.late	Prog	Telencephalic EMX1+ RGCs 2
E14.1H_SCHT5_11_29-1-1	Prog.late	Prog	Telencephalic EMX1+ RGCs 1
E14.1H_SCHT5_11_30-1-1	Prog.late	Prog	Telencephalic EMX1+ RGCs 2
E14.1H_SCHT5_11_31-1-1	Prog.mid1	Prog	Telencephalic EMX1+ RGCs 1
E14.1H_SCHT5_11_32-1-1	Prog.mid2	Prog	Telencephalic EMX1+ RGCs 1
E14.1H_SCHT5_11_33-1-1	Prog.mid1	Prog	Telencephalic EMX1+ RGCs 1
E14.1H_SCHT5_11_34-1-1	Prog.mid1	Prog	Telencephalic EMX1+ RGCs 1
E14.1H_SCHT5_11_35-1-1	Prog.mid1	Prog	Telencephalic EMX1+ RGCs 1
E14.1H_SCHT5_11_36-1-1	Prog.early	Prog	Telencephalic EMX1+ RGCs 2
E14.1H_SCHT5_11_37-1-1	Prog.mid1	Prog	Telencephalic EMX1+ RGCs 2
E14.1H_SCHT5_11_38-1-1	Prog.mid1	Prog	Telencephalic EMX1+ RGCs 2
E14.1H_SCHT5_12_2-1-1	Prog.mid1	Prog	EMX1+ neural progenitors 1
E14.1H_SCHT5_12_3-1-1	Prog.mid1	Prog	Telencephalic EMX1+ RGCs 2
E14.1H_SCHT5_12_4-1-1	Prog.mid1	Prog	Telencephalic EMX1+ RGCs 2
E14.1H_SCHT5_12_6-1-1	Prog.mid1	Prog	EMX1+ neural progenitors 1
E14.1H_SCHT5_12_19-1-1	Prog.mid2	Prog	Telencephalic EMX1+ RGCs 2
E14.1H_SCHT5_12_21-1-1	Prog.mid1	Prog	EMX1+ neural progenitors 1
E14.1H_SCHT5_12_23-1-1	Prog.late	Prog	Telencephalic EMX1+ RGCs 2
E14.1H_SCHT5_12_25-1-1	Prog.late	Prog	Telencephalic EMX1+ RGCs 2
E14.1H_SCHT5_12_26-1-1	bIP.late	bIP	Telencephalic EMX1+ RGCs 2
E14.1H_SCHT5_12_27-1-1	bIP.late	bIP	Telencephalic EMX1+ RGCs 2
E14.1H_SCHT5_12_28-1-1	Prog.mid1	Prog	Telencephalic EMX1+ RGCs 2
E14.1H_SCHT5_12_32-1-1	Prog.mid1	Prog	Telencephalic EMX1+ RGCs 2
E14.1H_SCHT5_12_34-1-1	Prog.mid2	Prog	Telencephalic EMX1+ RGCs 2
E14.1H_SCHT5_12_38-1-1	Prog.mid1	Prog	Telencephalic EMX1+ RGCs 2
E14.1H_SCHT5_12_40-1-1	Prog.mid2	Prog	Telencephalic EMX1+ RGCs 1
E14.1H_SCHT5_13_1-1-1	Prog.mid2	Prog	Telencephalic EMX1+ RGCs 1
E14.1H_SCHT5_13_3-1-1	Prog.mid1	Prog	Telencephalic EMX1+ RGCs 2
E14.1H_SCHT5_13_10-1-1	Prog.mid1	Prog	Telencephalic EMX1+ RGCs 2
E14.1H_SCHT5_13_13-1-1	bIP.late	bIP	Telencephalic EMX1+ RGCs 2
E14.1H_SCHT5_13_15-1-1	Prog.mid1	Prog	Telencephalic EMX1+ RGCs 2
E14.1H_SCHT5_13_18-1-1	Prog.mid1	Prog	Telencephalic EMX1+ RGCs 1
E14.1H_SCHT5_13_19-1-1	Prog.mid2	Prog	Telencephalic EMX1+ RGCs 2
E14.1H_SCHT5_13_23-1-1	Prog.late	Prog	Telencephalic EMX1+ RGCs 2
E14.1H_SCHT5_13_26-1-1	Prog.mid2	Prog	Telencephalic EMX1+ RGCs 2
E14.1H_SCHT5_13_35-1-1	Prog.late	Prog	Telencephalic EMX1+ RGCs 1
E14.1H_SCHT5_13_36-1-1	Prog.late	Prog	Telencephalic EMX1+ RGCs 2
E14.1H_SCHT5_14_1-1-1	Prog.mid2	Prog	Telencephalic EMX1+ RGCs 2
E14.1H_SCHT5_14_20-1-1	Prog.mid1	Prog	Telencephalic EMX1+ RGCs 2
E14.1H_SCHT5_14_25-1-1	Prog.mid1	Prog	Telencephalic EMX1+ RGCs 1
E14.1H_SCHT5_14_27-1-1	bIP.late	bIP	EMX1+ neural progenitors 1
E14.1H_SCHT5_14_28-1-1	Prog.late	Prog	Telencephalic EMX1+ RGCs 2
E14.1H_SCHT5_14_29-1-1	Prog.mid1	Prog	Telencephalic EMX1+ RGCs 2
E14.1H_SCHT5_14_32-1-1	Prog.mid1	Prog	Telencephalic EMX1+ RGCs 2
E14.1H_SCHT5_14_36-1-1	Prog.mid1	Prog	Telencephalic EMX1+ RGCs 2
E14.1H_SCHT5_14_39-1-1	Prog.mid1	Prog	Telencephalic EMX1+ RGCs 2
E14.1H_SCHT5_15_1-1-1	Prog.mid1	Prog	Telencephalic EMX1+ RGCs 2
E14.1H_SCHT5_15_2-1-1	Prog.mid2	Prog	Telencephalic EMX1+ RGCs 2
E14.1H_SCHT5_15_10-1-1	Prog.mid1	Prog	EMX1+ neural progenitors 1
E14.1H_SCHT5_15_13-1-1	Prog.mid1	Prog	Telencephalic EMX1+ RGCs 2
E14.1H_SCHT5_15_15-1-1	Prog.mid1	Prog	Telencephalic EMX1+ RGCs 2
E14.1H_SCHT5_15_16-1-1	Prog.mid1	Prog	Telencephalic EMX1+ RGCs 2
E14.1H_SCHT5_15_23-1-1	Prog.mid1	Prog	EMX1+ neural progenitors 1
E14.1H_SCHT5_15_26-1-1	Prog.late	Prog	EMX1+ neural progenitors 1
E14.1H_SCHT5_15_29-1-1	Prog.mid1	Prog	Telencephalic EMX1+ RGCs 2
E14.1H_SCHT5_15_37-1-1	Prog.mid1	Prog	Telencephalic EMX1+ RGCs 2
E14.1H_SCHT5_15_38-1-1	Prog.late	Prog	Telencephalic EMX1+ RGCs 1
E14.1H_SCHT5_15_40-1-1	Prog.mid1	Prog	Telencephalic EMX1+ RGCs 1
E14.1H_SCHT5_16_2-1-1	Prog.mid2	Prog	Telencephalic EMX1+ RGCs 1
E14.1H_SCHT5_16_3-1-1	bIP.late	bIP	Telencephalic EMX1+ RGCs 2
E14.1H_SCHT5_16_6-1-1	Prog.early	Prog	Telencephalic EMX1+ RGCs 2
E14.1H_SCHT5_16_10-1-1	Prog.mid2	Prog	Telencephalic EMX1+ RGCs 2
E14.1H_SCHT5_16_12-1-1	Prog.mid2	Prog	Telencephalic EMX1+ RGCs 2
E14.1H_SCHT5_16_16-1-1	Prog.mid1	Prog	Telencephalic EMX1+ RGCs 1
E14.1H_SCHT5_16_17-1-1	bIP.late	bIP	EMX1+ neural progenitors 1
E14.1H_SCHT5_16_18-1-1	Prog.mid2	Prog	Telencephalic EMX1+ RGCs 2
E14.1H_SCHT5_16_22-1-1	Prog.mid2	Prog	Telencephalic EMX1+ RGCs 2
E14.1H_SCHT5_16_23-1-1	Prog.early	Prog	Telencephalic EMX1+ RGCs 2
E14.1H_SCHT5_16_29-1-1	Prog.mid1	Prog	Telencephalic EMX1+ RGCs 2
E14.1H_SCHT5_16_34-1-1	Prog.mid1	Prog	Telencephalic EMX1+ RGCs 1
E14.1H_SCHT5_16_36-1-1	Prog.mid2	Prog	Telencephalic EMX1+ RGCs 2
E14.1H_SCHT5_17_4-1-1	Prog.mid2	Prog	Telencephalic EMX1+ RGCs 2
E14.1H_SCHT5_17_18-1-1	Prog.mid1	Prog	Telencephalic EMX1+ RGCs 2
E14.1H_SCHT5_17_25-1-1	Prog.mid1	Prog	Telencephalic EMX1+ RGCs 1
E14.1H_SCHT5_17_27-1-1	Prog.mid2	Prog	Telencephalic EMX1+ RGCs 2
E14.1H_SCHT5_17_28-1-1	Prog.mid2	Prog	Telencephalic EMX1+ RGCs 2
E14.1H_SCHT5_17_31-1-1	Prog.mid1	Prog	Telencephalic EMX1+ RGCs 2
E14.1H_SCHT5_17_32-1-1	Prog.mid1	Prog	Telencephalic EMX1+ RGCs 2
E14.1H_SCHT5_17_34-1-1	Prog.mid1	Prog	Telencephalic EMX1+ RGCs 1
E14.1H_SCHT5_17_35-1-1	Prog.mid1	Prog	Telencephalic EMX1+ RGCs 2
E14.1H_SCHT5_17_36-1-1	Prog.mid1	Prog	Telencephalic EMX1+ RGCs 2
E14.1H_SCHT5_18_3-1-1	Prog.late	Prog	Telencephalic EMX1+ RGCs 2
E14.1H_SCHT5_18_4-1-1	Prog.late	Prog	Telencephalic EMX1+ RGCs 2
E14.1H_SCHT5_18_15-1-1	Prog.mid2	Prog	Telencephalic EMX1+ RGCs 2
E14.1H_SCHT5_18_25-1-1	Prog.mid1	Prog	Telencephalic EMX1+ RGCs 2
E14.1H_SCHT5_18_26-1-1	Prog.mid1	Prog	EMX1+ neural progenitors 1
E14.1H_SCHT5_18_33-1-1	Prog.mid2	Prog	Telencephalic EMX1+ RGCs 2
E14.1H_SCHT5_18_34-1-1	Prog.mid1	Prog	Telencephalic EMX1+ RGCs 1
E14.1H_SCHT5_18_35-1-1	Prog.mid2	Prog	Telencephalic EMX1+ RGCs 1
E14.1H_SCHT5_18_37-1-1	Prog.mid1	Prog	EMX1+ neural progenitors 1
E14.1H_SCHT5_18_38-1-1	Prog.late	Prog	EMX1+ neural progenitors 1
E14.1H_SCHT5_19_1-1-1	Prog.mid1	Prog	Telencephalic EMX1+ RGCs 2
E14.1H_SCHT5_19_4-1-1	Prog.mid2	Prog	Telencephalic EMX1+ RGCs 2
E14.1H_SCHT5_19_11-1-1	Prog.mid1	Prog	Telencephalic EMX1+ RGCs 2
E14.1H_SCHT5_19_12-1-1	Prog.late	Prog	Telencephalic EMX1+ RGCs 2
E14.1H_SCHT5_19_21-1-1	Prog.mid1	Prog	Telencephalic EMX1+ RGCs 1
E14.1H_SCHT5_19_22-1-1	Prog.mid1	Prog	Telencephalic EMX1+ RGCs 2
E14.1H_SCHT5_19_27-1-1	Prog.mid1	Prog	Telencephalic EMX1+ RGCs 1
E14.1H_SCHT5_19_28-1-1	Prog.mid1	Prog	Telencephalic EMX1+ RGCs 2
E14.1H_SCHT5_19_30-1-1	bIP.late	bIP	Telencephalic EMX1+ RGCs 1
E14.1H_SCHT5_19_31-1-1	Prog.mid2	Prog	Telencephalic EMX1+ RGCs 2
E14.1H_SCHT5_19_35-1-1	Prog.late	Prog	Telencephalic EMX1+ RGCs 2
E14.1H_SCHT5_19_39-1-1	Prog.mid1	Prog	Telencephalic EMX1+ RGCs 2
E14.1H_SCHT5_20_8-1-1	Prog.mid2	Prog	Telencephalic EMX1+ RGCs 1
E14.1H_SCHT5_20_16-1-1	Prog.mid2	Prog	Telencephalic EMX1+ RGCs 2
E14.1H_SCHT5_20_17-1-1	Prog.mid2	Prog	Telencephalic EMX1+ RGCs 1
E14.1H_SCHT5_20_24-1-1	bIP.early	bIP	EMX1+ neural progenitors 1
E14.1H_SCHT5_20_28-1-1	Prog.mid1	Prog	Telencephalic EMX1+ RGCs 1
E14.1H_SCHT5_20_29-1-1	Prog.mid1	Prog	Telencephalic EMX1+ RGCs 2
E14.1H_SCHT5_20_31-1-1	Prog.mid2	Prog	Telencephalic EMX1+ RGCs 1
E14.1H_SCHT5_20_32-1-1	Prog.mid2	Prog	Telencephalic EMX1+ RGCs 1
E14.1H_SCHT5_20_33-1-1	Prog.mid2	Prog	Telencephalic EMX1+ RGCs 2
E14.1H_SCHT5_20_34-1-1	Prog.mid2	Prog	Telencephalic EMX1+ RGCs 2
E14.1H_SCHT5_20_35-1-1	Prog.mid1	Prog	Telencephalic EMX1+ RGCs 2
E14.1H_SCHT5_20_36-1-1	Prog.mid1	Prog	Telencephalic EMX1+ RGCs 2
E14.1H_SCHT5_20_37-1-1	Prog.mid1	Prog	Telencephalic EMX1+ RGCs 1
E14.1H_SCHT5_20_39-1-1	Prog.mid2	Prog	Telencephalic EMX1+ RGCs 2
E14.1H_SCHT5_20_40-1-1	Prog.mid2	Prog	Telencephalic EMX1+ RGCs 2
E13.1H_SCHT6_1_7-1-1	Prog.early	Prog	Telencephalic EMX1+ RGCs 2
E13.1H_SCHT6_1_8-1-1	Prog.mid1	Prog	Telencephalic EMX1+ RGCs 2
E13.1H_SCHT6_1_11-1-1	Prog.mid1	Prog	Telencephalic EMX1+ RGCs 2
E13.1H_SCHT6_1_12-1-1	Prog.mid1	Prog	Telencephalic EMX1+ RGCs 2
E13.1H_SCHT6_1_14-1-1	Prog.mid1	Prog	Telencephalic EMX1+ RGCs 1
E13.1H_SCHT6_1_18-1-1	Prog.mid1	Prog	Telencephalic EMX1+ RGCs 2
E13.1H_SCHT6_1_20-1-1	Prog.mid1	Prog	Telencephalic EMX1+ RGCs 1
E13.1H_SCHT6_1_21-1-1	Prog.mid1	Prog	Telencephalic EMX1+ RGCs 2
E13.1H_SCHT6_1_22-1-1	Prog.mid2	Prog	Telencephalic EMX1+ RGCs 2
E13.1H_SCHT6_1_23-1-1	Prog.mid1	Prog	Telencephalic EMX1+ RGCs 1
E13.1H_SCHT6_1_24-1-1	Prog.mid1	Prog	Telencephalic EMX1+ RGCs 2
E13.1H_SCHT6_1_25-1-1	Prog.mid1	Prog	Telencephalic EMX1+ RGCs 2
E13.1H_SCHT6_1_27-1-1	Prog.mid1	Prog	Telencephalic EMX1+ RGCs 2
E13.1H_SCHT6_1_28-1-1	Prog.mid1	Prog	EMX1+ neural progenitors 1
E13.1H_SCHT6_1_29-1-1	Prog.mid1	Prog	Telencephalic EMX1+ RGCs 2
E13.1H_SCHT6_1_30-1-1	Prog.late	Prog	Telencephalic EMX1+ RGCs 2
E13.1H_SCHT6_1_31-1-1	Prog.mid2	Prog	Telencephalic EMX1+ RGCs 1
E13.1H_SCHT6_1_32-1-1	Prog.mid1	Prog	Telencephalic EMX1+ RGCs 1
E13.1H_SCHT6_1_33-1-1	Prog.mid2	Prog	Telencephalic EMX1+ RGCs 1
E13.1H_SCHT6_1_34-1-1	Prog.mid2	Prog	Telencephalic EMX1+ RGCs 2
E13.1H_SCHT6_1_35-1-1	Prog.mid2	Prog	Telencephalic EMX1+ RGCs 1
E13.1H_SCHT6_1_36-1-1	Prog.mid2	Prog	Telencephalic EMX1+ RGCs 1
E13.1H_SCHT6_1_37-1-1	Prog.mid1	Prog	Telencephalic EMX1+ RGCs 1
E13.1H_SCHT6_1_38-1-1	Prog.mid1	Prog	Telencephalic EMX1+ RGCs 2
E13.1H_SCHT6_1_39-1-1	Prog.mid1	Prog	Telencephalic EMX1+ RGCs 1
E13.1H_SCHT6_1_40-1-1	Prog.mid1	Prog	Telencephalic EMX1+ RGCs 2
E13.1H_SCHT6_10_4-1-1	Prog.mid1	Prog	Telencephalic EMX1+ RGCs 2
E13.1H_SCHT6_10_5-1-1	Prog.mid1	Prog	EMX1+ neural progenitors 1
E13.1H_SCHT6_10_16-1-1	Prog.mid2	Prog	EMX1+ neural progenitors 1
E13.1H_SCHT6_10_20-1-1	Neuron1d.early	Neuron1d	Telencephalic EMX1+ RGCs 2
E13.1H_SCHT6_10_21-1-1	Neuron1d.early	Neuron1d	Neocortical excitatory neurons
E13.1H_SCHT6_10_22-1-1	Prog.mid1	Prog	Telencephalic EMX1+ RGCs 1
E13.1H_SCHT6_10_23-1-1	Prog.early	Prog	Telencephalic EMX1+ RGCs 1
E13.1H_SCHT6_10_24-1-1	Prog.mid1	Prog	Telencephalic EMX1+ RGCs 1
E13.1H_SCHT6_10_26-1-1	Prog.mid1	Prog	Telencephalic EMX1+ RGCs 1
E13.1H_SCHT6_10_28-1-1	Prog.late	Prog	Telencephalic EMX1+ RGCs 2
E13.1H_SCHT6_10_30-1-1	Prog.mid2	Prog	Telencephalic EMX1+ RGCs 1
E13.1H_SCHT6_10_31-1-1	Prog.mid2	Prog	Telencephalic EMX1+ RGCs 2
E13.1H_SCHT6_10_32-1-1	Prog.mid1	Prog	Telencephalic EMX1+ RGCs 1
E13.1H_SCHT6_10_33-1-1	Prog.mid2	Prog	Telencephalic EMX1+ RGCs 2
E13.1H_SCHT6_10_35-1-1	Prog.early	Prog	EMX1+ neural progenitors 1
E13.1H_SCHT6_10_36-1-1	Prog.mid1	Prog	Telencephalic EMX1+ RGCs 2
E13.1H_SCHT6_10_37-1-1	Prog.mid2	Prog	Telencephalic EMX1+ RGCs 2
E13.1H_SCHT6_10_39-1-1	Prog.mid2	Prog	Telencephalic EMX1+ RGCs 2
E13.1H_SCHT6_10_40-1-1	Prog.mid1	Prog	Telencephalic EMX1+ RGCs 2
E13.1H_SCHT6_2_1-1-1	Prog.mid1	Prog	Telencephalic EMX1+ RGCs 1
E13.1H_SCHT6_2_3-1-1	Prog.late	Prog	Telencephalic EMX1+ RGCs 1
E13.1H_SCHT6_2_5-1-1	Prog.mid1	Prog	Telencephalic EMX1+ RGCs 2
E13.1H_SCHT6_2_6-1-1	Prog.mid1	Prog	Telencephalic EMX1+ RGCs 2
E13.1H_SCHT6_2_13-1-1	Prog.mid1	Prog	Telencephalic EMX1+ RGCs 1
E13.1H_SCHT6_2_14-1-1	Prog.mid1	Prog	Telencephalic EMX1+ RGCs 2
E13.1H_SCHT6_2_15-1-1	Prog.mid2	Prog	Telencephalic EMX1+ RGCs 2
E13.1H_SCHT6_2_18-1-1	Prog.mid1	Prog	EMX1+ neural progenitors 1
E13.1H_SCHT6_2_24-1-1	Neuron4d.early2	Neuron4d	Neocortical excitatory neurons
E13.1H_SCHT6_2_25-1-1	Prog.mid1	Prog	EMX1+ neural progenitors 1
E13.1H_SCHT6_2_26-1-1	Prog.mid1	Prog	Telencephalic EMX1+ RGCs 2
E13.1H_SCHT6_2_29-1-1	Prog.late	Prog	Telencephalic EMX1+ RGCs 1
E13.1H_SCHT6_2_31-1-1	Prog.mid2	Prog	Telencephalic EMX1+ RGCs 2
E13.1H_SCHT6_2_33-1-1	Prog.mid2	Prog	Telencephalic EMX1+ RGCs 2
E13.1H_SCHT6_2_34-1-1	Prog.mid2	Prog	Telencephalic EMX1+ RGCs 2
E13.1H_SCHT6_2_35-1-1	Prog.mid1	Prog	Telencephalic EMX1+ RGCs 2
E13.1H_SCHT6_2_36-1-1	Prog.mid1	Prog	Telencephalic EMX1+ RGCs 2
E13.1H_SCHT6_2_37-1-1	Prog.mid1	Prog	Telencephalic EMX1+ RGCs 2
E13.1H_SCHT6_2_38-1-1	Prog.mid1	Prog	Telencephalic EMX1+ RGCs 2
E13.1H_SCHT6_2_39-1-1	Prog.mid2	Prog	Telencephalic EMX1+ RGCs 1
E13.1H_SCHT6_2_40-1-1	Prog.mid2	Prog	Telencephalic EMX1+ RGCs 2
E13.1H_SCHT6_3_1-1-1	Prog.mid1	Prog	Telencephalic EMX1+ RGCs 2
E13.1H_SCHT6_3_2-1-1	Prog.mid1	Prog	EMX1+ neural progenitors 1
E13.1H_SCHT6_3_4-1-1	Prog.mid1	Prog	Telencephalic EMX1+ RGCs 2
E13.1H_SCHT6_3_9-1-1	Prog.mid1	Prog	Telencephalic EMX1+ RGCs 2
E13.1H_SCHT6_3_11-1-1	Prog.mid1	Prog	Telencephalic EMX1+ RGCs 1
E13.1H_SCHT6_3_15-1-1	Prog.mid1	Prog	Telencephalic EMX1+ RGCs 2
E13.1H_SCHT6_3_16-1-1	Prog.mid1	Prog	Telencephalic EMX1+ RGCs 2
E13.1H_SCHT6_3_17-1-1	Prog.mid1	Prog	Telencephalic EMX1+ RGCs 2
E13.1H_SCHT6_3_19-1-1	Prog.mid1	Prog	Telencephalic EMX1+ RGCs 2
E13.1H_SCHT6_3_22-1-1	bIP.late	bIP	EMX1+ neural progenitors 1
E13.1H_SCHT6_3_23-1-1	Prog.mid2	Prog	Telencephalic EMX1+ RGCs 2
E13.1H_SCHT6_3_26-1-1	Prog.mid1	Prog	Telencephalic EMX1+ RGCs 2
E13.1H_SCHT6_3_29-1-1	Prog.mid1	Prog	Telencephalic EMX1+ RGCs 2
E13.1H_SCHT6_3_30-1-1	Prog.mid2	Prog	Telencephalic EMX1+ RGCs 1
E13.1H_SCHT6_3_31-1-1	Prog.mid2	Prog	Telencephalic EMX1+ RGCs 2
E13.1H_SCHT6_3_32-1-1	Prog.mid2	Prog	Telencephalic EMX1+ RGCs 2
E13.1H_SCHT6_3_33-1-1	Prog.mid1	Prog	EMX1+ neural progenitors 2
E13.1H_SCHT6_3_34-1-1	Prog.mid1	Prog	Telencephalic EMX1+ RGCs 2
E13.1H_SCHT6_3_35-1-1	Prog.early	Prog	EMX1+ neural progenitors 1
E13.1H_SCHT6_3_36-1-1	Prog.mid1	Prog	Telencephalic EMX1+ RGCs 2
E13.1H_SCHT6_3_37-1-1	Prog.mid1	Prog	Telencephalic EMX1+ RGCs 2
E13.1H_SCHT6_3_38-1-1	Prog.mid2	Prog	Telencephalic EMX1+ RGCs 1
E13.1H_SCHT6_3_39-1-1	Prog.mid1	Prog	Telencephalic EMX1+ RGCs 2
E13.1H_SCHT6_3_40-1-1	Prog.mid2	Prog	Telencephalic EMX1+ RGCs 1
E13.1H_SCHT6_4_1-1-1	Prog.late	Prog	Telencephalic EMX1+ RGCs 2
E13.1H_SCHT6_4_2-1-1	Prog.late	Prog	Telencephalic EMX1+ RGCs 2
E13.1H_SCHT6_4_6-1-1	Prog.mid1	Prog	Telencephalic EMX1+ RGCs 2
E13.1H_SCHT6_4_16-1-1	Prog.mid2	Prog	Telencephalic EMX1+ RGCs 2
E13.1H_SCHT6_4_18-1-1	Prog.mid1	Prog	Telencephalic EMX1+ RGCs 1
E13.1H_SCHT6_4_20-1-1	Prog.mid1	Prog	Telencephalic EMX1+ RGCs 2
E13.1H_SCHT6_4_28-1-1	Prog.mid2	Prog	Telencephalic EMX1+ RGCs 2
E13.1H_SCHT6_4_29-1-1	Prog.mid2	Prog	Telencephalic EMX1+ RGCs 1
E13.1H_SCHT6_4_30-1-1	Prog.mid2	Prog	Telencephalic EMX1+ RGCs 1
E13.1H_SCHT6_4_31-1-1	Prog.mid2	Prog	Telencephalic EMX1+ RGCs 2
E13.1H_SCHT6_4_32-1-1	Prog.mid2	Prog	Telencephalic EMX1+ RGCs 2
E13.1H_SCHT6_4_34-1-1	Prog.mid2	Prog	Telencephalic EMX1+ RGCs 2
E13.1H_SCHT6_4_35-1-1	Prog.mid2	Prog	Telencephalic EMX1+ RGCs 1
E13.1H_SCHT6_4_37-1-1	Prog.mid1	Prog	Telencephalic EMX1+ RGCs 1
E13.1H_SCHT6_4_38-1-1	Prog.early	Prog	Telencephalic EMX1+ RGCs 1
E13.1H_SCHT6_4_39-1-1	Prog.mid1	Prog	Telencephalic EMX1+ RGCs 2
E13.1H_SCHT6_4_40-1-1	Prog.mid1	Prog	Telencephalic EMX1+ RGCs 1
E13.1H_SCHT6_5_1-1-1	Prog.mid1	Prog	Telencephalic EMX1+ RGCs 1
E13.1H_SCHT6_5_7-1-1	Prog.mid1	Prog	Telencephalic EMX1+ RGCs 1
E13.1H_SCHT6_5_8-1-1	Prog.mid1	Prog	Telencephalic EMX1+ RGCs 2
E13.1H_SCHT6_5_9-1-1	Prog.late	Prog	Telencephalic EMX1+ RGCs 2
E13.1H_SCHT6_5_11-1-1	Prog.mid1	Prog	Telencephalic EMX1+ RGCs 1
E13.1H_SCHT6_5_12-1-1	Prog.mid1	Prog	Telencephalic EMX1+ RGCs 2
E13.1H_SCHT6_5_13-1-1	Prog.mid1	Prog	Telencephalic EMX1+ RGCs 2
E13.1H_SCHT6_5_14-1-1	Prog.mid1	Prog	Telencephalic EMX1+ RGCs 2
E13.1H_SCHT6_5_17-1-1	Prog.mid1	Prog	Telencephalic EMX1+ RGCs 2
E13.1H_SCHT6_5_19-1-1	Prog.late	Prog	Telencephalic EMX1+ RGCs 2
E13.1H_SCHT6_5_23-1-1	Prog.mid1	Prog	Telencephalic EMX1+ RGCs 2
E13.1H_SCHT6_5_26-1-1	Prog.mid1	Prog	Telencephalic EMX1+ RGCs 2
E13.1H_SCHT6_5_27-1-1	Prog.mid1	Prog	Telencephalic EMX1+ RGCs 2
E13.1H_SCHT6_5_31-1-1	Prog.mid1	Prog	Telencephalic EMX1+ RGCs 1
E13.1H_SCHT6_5_33-1-1	Prog.mid2	Prog	Telencephalic EMX1+ RGCs 1
E13.1H_SCHT6_5_34-1-1	Prog.mid1	Prog	Telencephalic EMX1+ RGCs 2
E13.1H_SCHT6_5_35-1-1	Prog.mid1	Prog	Telencephalic EMX1+ RGCs 2
E13.1H_SCHT6_5_36-1-1	Prog.mid2	Prog	Telencephalic EMX1+ RGCs 2
E13.1H_SCHT6_5_37-1-1	Prog.mid2	Prog	EMX1+ neural progenitors 1
E13.1H_SCHT6_5_39-1-1	Prog.mid2	Prog	Telencephalic EMX1+ RGCs 2
E13.1H_SCHT6_5_40-1-1	Prog.mid1	Prog	Telencephalic EMX1+ RGCs 2
E13.1H_SCHT6_6_1-1-1	Prog.mid1	Prog	Telencephalic EMX1+ RGCs 2
E13.1H_SCHT6_6_2-1-1	Prog.mid1	Prog	Telencephalic EMX1+ RGCs 1
E13.1H_SCHT6_6_14-1-1	Prog.mid1	Prog	Telencephalic EMX1+ RGCs 2
E13.1H_SCHT6_6_15-1-1	Prog.mid1	Prog	Telencephalic EMX1+ RGCs 2
E13.1H_SCHT6_6_16-1-1	Prog.mid1	Prog	Telencephalic EMX1+ RGCs 2
E13.1H_SCHT6_6_21-1-1	Prog.mid1	Prog	Telencephalic EMX1+ RGCs 2
E13.1H_SCHT6_6_24-1-1	Prog.mid2	Prog	Telencephalic EMX1+ RGCs 2
E13.1H_SCHT6_6_28-1-1	Prog.mid1	Prog	Telencephalic EMX1+ RGCs 2
E13.1H_SCHT6_6_29-1-1	Prog.late	Prog	Telencephalic EMX1+ RGCs 2
E13.1H_SCHT6_6_33-1-1	Prog.mid1	Prog	Telencephalic EMX1+ RGCs 2
E13.1H_SCHT6_6_35-1-1	Prog.mid1	Prog	Telencephalic EMX1+ RGCs 2
E13.1H_SCHT6_6_36-1-1	Prog.mid2	Prog	Telencephalic EMX1+ RGCs 2
E13.1H_SCHT6_6_37-1-1	Prog.mid2	Prog	Telencephalic EMX1+ RGCs 1
E13.1H_SCHT6_6_38-1-1	Prog.mid1	Prog	Telencephalic EMX1+ RGCs 2
E13.1H_SCHT6_6_39-1-1	Prog.mid1	Prog	Telencephalic EMX1+ RGCs 2
E13.1H_SCHT6_7_1-1-1	Prog.early	Prog	Telencephalic EMX1+ RGCs 1
E13.1H_SCHT6_7_2-1-1	Prog.mid1	Prog	Telencephalic EMX1+ RGCs 2
E13.1H_SCHT6_7_13-1-1	Prog.early	Prog	Telencephalic EMX1+ RGCs 2
E13.1H_SCHT6_7_18-1-1	Prog.late	Prog	Telencephalic EMX1+ RGCs 2
E13.1H_SCHT6_7_19-1-1	Prog.mid1	Prog	Telencephalic EMX1+ RGCs 2
E13.1H_SCHT6_7_23-1-1	Prog.mid2	Prog	Telencephalic EMX1+ RGCs 1
E13.1H_SCHT6_7_24-1-1	Prog.mid1	Prog	Telencephalic EMX1+ RGCs 1
E13.1H_SCHT6_7_26-1-1	Prog.mid1	Prog	Telencephalic EMX1+ RGCs 1
E13.1H_SCHT6_7_27-1-1	Prog.mid1	Prog	Telencephalic EMX1+ RGCs 1
E13.1H_SCHT6_7_29-1-1	Prog.mid1	Prog	Telencephalic EMX1+ RGCs 2
E13.1H_SCHT6_7_30-1-1	Prog.mid1	Prog	Telencephalic EMX1+ RGCs 2
E13.1H_SCHT6_7_31-1-1	Prog.mid1	Prog	Telencephalic EMX1+ RGCs 2
E13.1H_SCHT6_7_33-1-1	Prog.mid1	Prog	Telencephalic EMX1+ RGCs 2
E13.1H_SCHT6_7_34-1-1	Prog.late	Prog	EMX1+ neural progenitors 1
E13.1H_SCHT6_7_37-1-1	Prog.mid1	Prog	Telencephalic EMX1+ RGCs 1
E13.1H_SCHT6_7_38-1-1	Prog.mid2	Prog	Telencephalic EMX1+ RGCs 2
E13.1H_SCHT6_7_39-1-1	Prog.early	Prog	Telencephalic EMX1+ RGCs 2
E13.1H_SCHT6_7_40-1-1	Prog.mid2	Prog	Telencephalic EMX1+ RGCs 2
E13.1H_SCHT6_8_1-1-1	Prog.mid2	Prog	Telencephalic EMX1+ RGCs 2
E13.1H_SCHT6_8_2-1-1	Prog.mid1	Prog	Telencephalic EMX1+ RGCs 2
E13.1H_SCHT6_8_3-1-1	Prog.mid1	Prog	Telencephalic EMX1+ RGCs 1
E13.1H_SCHT6_8_5-1-1	Prog.mid1	Prog	Telencephalic EMX1+ RGCs 2
E13.1H_SCHT6_8_12-1-1	Prog.late	Prog	Telencephalic EMX1+ RGCs 2
E13.1H_SCHT6_8_23-1-1	Prog.mid1	Prog	Telencephalic EMX1+ RGCs 1
E13.1H_SCHT6_8_24-1-1	Prog.mid2	Prog	Telencephalic EMX1+ RGCs 1
E13.1H_SCHT6_8_25-1-1	Prog.mid1	Prog	Telencephalic EMX1+ RGCs 2
E13.1H_SCHT6_8_29-1-1	Prog.mid1	Prog	Telencephalic EMX1+ RGCs 2
E13.1H_SCHT6_8_30-1-1	Prog.mid1	Prog	Telencephalic EMX1+ RGCs 1
E13.1H_SCHT6_8_34-1-1	Prog.mid2	Prog	Telencephalic EMX1+ RGCs 2
E13.1H_SCHT6_8_35-1-1	Prog.mid1	Prog	Telencephalic EMX1+ RGCs 1
E13.1H_SCHT6_8_37-1-1	Prog.mid2	Prog	Telencephalic EMX1+ RGCs 2
E13.1H_SCHT6_8_38-1-1	Prog.mid1	Prog	Telencephalic EMX1+ RGCs 1
E13.1H_SCHT6_8_39-1-1	Prog.mid2	Prog	Telencephalic EMX1+ RGCs 2
E13.1H_SCHT6_8_40-1-1	Prog.mid1	Prog	Telencephalic EMX1+ RGCs 1
E13.1H_SCHT6_9_2-1-1	Prog.mid1	Prog	Telencephalic EMX1+ RGCs 2
E13.1H_SCHT6_9_3-1-1	Prog.mid1	Prog	Telencephalic EMX1+ RGCs 2
E13.1H_SCHT6_9_5-1-1	Prog.mid1	Prog	Telencephalic EMX1+ RGCs 2
E13.1H_SCHT6_9_6-1-1	Prog.mid1	Prog	Telencephalic EMX1+ RGCs 2
E13.1H_SCHT6_9_7-1-1	Prog.mid1	Prog	Telencephalic EMX1+ RGCs 1
E13.1H_SCHT6_9_9-1-1	Prog.mid1	Prog	Telencephalic EMX1+ RGCs 2
E13.1H_SCHT6_9_10-1-1	Prog.mid2	Prog	Telencephalic EMX1+ RGCs 2
E13.1H_SCHT6_9_11-1-1	Prog.mid1	Prog	EMX1+ neural progenitors 1
E13.1H_SCHT6_9_12-1-1	Prog.mid1	Prog	Telencephalic EMX1+ RGCs 2
E13.1H_SCHT6_9_13-1-1	Prog.mid1	Prog	Telencephalic EMX1+ RGCs 1
E13.1H_SCHT6_9_14-1-1	Prog.mid1	Prog	Telencephalic EMX1+ RGCs 2
E13.1H_SCHT6_9_15-1-1	Prog.mid1	Prog	Telencephalic EMX1+ RGCs 2
E13.1H_SCHT6_9_17-1-1	bIP.late	bIP	EMX1+ neural progenitors 1
E13.1H_SCHT6_9_18-1-1	Prog.mid1	Prog	EMX1+ neural progenitors 1
E13.1H_SCHT6_9_21-1-1	Prog.late	Prog	Telencephalic EMX1+ RGCs 1
E13.1H_SCHT6_9_22-1-1	Prog.mid1	Prog	Telencephalic EMX1+ RGCs 1
E13.1H_SCHT6_9_24-1-1	Prog.mid2	Prog	Telencephalic EMX1+ RGCs 1
E13.1H_SCHT6_9_26-1-1	Prog.mid1	Prog	Telencephalic EMX1+ RGCs 2
E13.1H_SCHT6_9_27-1-1	Prog.mid1	Prog	Telencephalic EMX1+ RGCs 1
E13.1H_SCHT6_9_28-1-1	Prog.mid1	Prog	EMX1+ neural progenitors 1
E13.1H_SCHT6_9_30-1-1	Prog.mid1	Prog	EMX1+ neural progenitors 1
E13.1H_SCHT6_9_31-1-1	Prog.mid1	Prog	Telencephalic EMX1+ RGCs 2
E13.1H_SCHT6_9_32-1-1	Prog.mid2	Prog	Telencephalic EMX1+ RGCs 2
E13.1H_SCHT6_9_33-1-1	Prog.late	Prog	Telencephalic EMX1+ RGCs 1
E13.1H_SCHT6_9_34-1-1	Prog.mid2	Prog	Telencephalic EMX1+ RGCs 1
E13.1H_SCHT6_9_36-1-1	Prog.late	Prog	Telencephalic EMX1+ RGCs 1
E13.1H_SCHT6_9_38-1-1	Prog.mid1	Prog	Telencephalic EMX1+ RGCs 2
E13.1H_SCHT6_9_39-1-1	Prog.mid1	Prog	EMX1+ neural progenitors 1
E13.1H_SCHT6_9_40-1-1	Prog.mid2	Prog	Telencephalic EMX1+ RGCs 2
E15.1H_SCHT6_11_1-1-1	Prog.late	Prog	Telencephalic EMX1+ RGCs 2
E15.1H_SCHT6_11_2-1-1	Neuron1d.late	Neuron1d	Neocortical excitatory neurons
E15.1H_SCHT6_11_3-1-1	Prog.late	Prog	Telencephalic EMX1+ RGCs 1
E15.1H_SCHT6_11_4-1-1	Neuron4d.late2	Neuron4d	Neocortical pyramidal neurons
E15.1H_SCHT6_11_5-1-1	Prog.mid1	Prog	EMX1+ neural progenitors 2
E15.1H_SCHT6_11_6-1-1	Prog.late	Prog	Telencephalic EMX1+ RGCs 2
E15.1H_SCHT6_11_8-1-1	Prog.mid1	Prog	Telencephalic EMX1+ RGCs 2
E15.1H_SCHT6_11_9-1-1	Prog.mid1	Prog	Telencephalic EMX1+ RGCs 2
E15.1H_SCHT6_11_10-1-1	Neuron4d.late2	Neuron4d	Neocortical excitatory neurons
E15.1H_SCHT6_11_11-1-1	Prog.mid1	Prog	EMX1+ neural progenitors 2
E15.1H_SCHT6_11_12-1-1	Prog.late	Prog	Telencephalic EMX1+ RGCs 2
E15.1H_SCHT6_11_13-1-1	Prog.late	Prog	Telencephalic EMX1+ RGCs 2
E15.1H_SCHT6_11_14-1-1	Prog.late	Prog	Telencephalic EMX1+ RGCs 1
E15.1H_SCHT6_11_15-1-1	Prog.mid2	Prog	Telencephalic EMX1+ RGCs 2
E15.1H_SCHT6_11_16-1-1	Prog.late	Prog	Telencephalic EMX1+ RGCs 2
E15.1H_SCHT6_11_17-1-1	Prog.mid1	Prog	Telencephalic EMX1+ RGCs 2
E15.1H_SCHT6_11_18-1-1	bIP.late	bIP	Telencephalic EMX1+ RGCs 1
E15.1H_SCHT6_11_20-1-1	bIP.late	bIP	EMX1+ neural progenitors 1
E15.1H_SCHT6_11_22-1-1	Prog.late	Prog	Telencephalic EMX1+ RGCs 2
E15.1H_SCHT6_11_23-1-1	Neuron4d.late2	Neuron4d	Neocortical excitatory neurons
E15.1H_SCHT6_11_26-1-1	Prog.late	Prog	Telencephalic EMX1+ RGCs 2
E15.1H_SCHT6_11_27-1-1	Prog.mid2	Prog	Telencephalic EMX1+ RGCs 2
E15.1H_SCHT6_11_28-1-1	Prog.late	Prog	Telencephalic EMX1+ RGCs 2
E15.1H_SCHT6_11_29-1-1	Prog.mid1	Prog	EMX1+ neural progenitors 1
E15.1H_SCHT6_11_30-1-1	Prog.late	Prog	Telencephalic EMX1+ RGCs 2
E15.1H_SCHT6_11_31-1-1	Prog.mid2	Prog	Telencephalic EMX1+ RGCs 1
E15.1H_SCHT6_11_32-1-1	Prog.mid2	Prog	Telencephalic EMX1+ RGCs 1
E15.1H_SCHT6_11_34-1-1	Prog.mid1	Prog	Telencephalic EMX1+ RGCs 2
E15.1H_SCHT6_11_35-1-1	Neuron1d.late	Neuron1d	Neocortical excitatory neurons
E15.1H_SCHT6_11_36-1-1	Prog.late	Prog	Telencephalic EMX1+ RGCs 2
E15.1H_SCHT6_11_37-1-1	Prog.mid2	Prog	Telencephalic EMX1+ RGCs 1
E15.1H_SCHT6_11_38-1-1	Prog.late	Prog	Telencephalic EMX1+ RGCs 2
E15.1H_SCHT6_11_39-1-1	Neuron4d.late2	Neuron4d	Neocortical excitatory neurons
E15.1H_SCHT6_11_40-1-1	Prog.late	Prog	Telencephalic EMX1+ RGCs 2
E15.1H_SCHT6_12_1-1-1	Prog.late	Prog	Telencephalic EMX1+ RGCs 1
E15.1H_SCHT6_12_2-1-1	Prog.late	Prog	Telencephalic EMX1+ RGCs 1
E15.1H_SCHT6_12_4-1-1	Prog.late	Prog	Telencephalic EMX1+ RGCs 2
E15.1H_SCHT6_12_5-1-1	bIP.late	bIP	Telencephalic EMX1+ RGCs 2
E15.1H_SCHT6_12_7-1-1	Prog.late	Prog	Telencephalic EMX1+ RGCs 1
E15.1H_SCHT6_12_8-1-1	Neuron4d.late2	Neuron4d	EMX1+ neural progenitors 2
E15.1H_SCHT6_12_10-1-1	Prog.late	Prog	Telencephalic EMX1+ RGCs 2
E15.1H_SCHT6_12_11-1-1	Prog.late	Prog	Telencephalic EMX1+ RGCs 1
E15.1H_SCHT6_12_12-1-1	Neuron1d.early	Neuron1d	Telencephalic EMX1+ RGCs 2
E15.1H_SCHT6_12_13-1-1	Prog.late	Prog	Telencephalic EMX1+ RGCs 2
E15.1H_SCHT6_12_14-1-1	Prog.late	Prog	Telencephalic EMX1+ RGCs 2
E15.1H_SCHT6_12_15-1-1	Prog.late	Prog	Telencephalic EMX1+ RGCs 2
E15.1H_SCHT6_12_16-1-1	Prog.late	Prog	Telencephalic EMX1+ RGCs 2
E15.1H_SCHT6_12_18-1-1	Prog.mid1	Prog	EMX1+ neural progenitors 1
E15.1H_SCHT6_12_19-1-1	Prog.mid1	Prog	Telencephalic EMX1+ RGCs 2
E15.1H_SCHT6_12_21-1-1	bIP.late	bIP	EMX1+ neural progenitors 1
E15.1H_SCHT6_12_22-1-1	Prog.late	Prog	Telencephalic EMX1+ RGCs 2
E15.1H_SCHT6_12_23-1-1	Prog.mid2	Prog	Telencephalic EMX1+ RGCs 2
E15.1H_SCHT6_12_24-1-1	Prog.mid1	Prog	Telencephalic EMX1+ RGCs 1
E15.1H_SCHT6_12_26-1-1	Prog.late	Prog	Telencephalic EMX1+ RGCs 2
E15.1H_SCHT6_12_27-1-1	Neuron1d.early	Neuron1d	EMX1+ neural progenitors 1
E15.1H_SCHT6_12_28-1-1	Prog.late	Prog	Telencephalic EMX1+ RGCs 1
E15.1H_SCHT6_12_29-1-1	Prog.late	Prog	Telencephalic EMX1+ RGCs 2
E15.1H_SCHT6_12_30-1-1	Prog.mid2	Prog	Telencephalic EMX1+ RGCs 2
E15.1H_SCHT6_12_31-1-1	Prog.late	Prog	Telencephalic EMX1+ RGCs 1
E15.1H_SCHT6_12_32-1-1	bIP.late	bIP	EMX1+ neural progenitors 1
E15.1H_SCHT6_12_33-1-1	Prog.late	Prog	EMX1+ neural progenitors 1
E15.1H_SCHT6_12_37-1-1	Prog.mid2	Prog	Telencephalic EMX1+ RGCs 2
E15.1H_SCHT6_12_38-1-1	Prog.mid2	Prog	Telencephalic EMX1+ RGCs 2
E15.1H_SCHT6_12_39-1-1	Prog.late	Prog	Telencephalic EMX1+ RGCs 2
E15.1H_SCHT6_12_40-1-1	Prog.late	Prog	Telencephalic EMX1+ RGCs 2
E15.1H_SCHT6_13_2-1-1	Neuron4d.early1	Neuron4d	Neocortical pyramidal neurons
E15.1H_SCHT6_13_4-1-1	Prog.late	Prog	Telencephalic EMX1+ RGCs 1
E15.1H_SCHT6_13_6-1-1	Prog.mid2	Prog	Telencephalic EMX1+ RGCs 1
E15.1H_SCHT6_13_8-1-1	Prog.late	Prog	Telencephalic EMX1+ RGCs 2
E15.1H_SCHT6_13_12-1-1	Prog.mid2	Prog	Telencephalic EMX1+ RGCs 1
E15.1H_SCHT6_13_18-1-1	Prog.mid2	Prog	Telencephalic EMX1+ RGCs 1
E15.1H_SCHT6_13_19-1-1	Prog.mid2	Prog	Telencephalic EMX1+ RGCs 2
E15.1H_SCHT6_13_20-1-1	Prog.late	Prog	Telencephalic EMX1+ RGCs 2
E15.1H_SCHT6_13_22-1-1	Prog.mid2	Prog	Telencephalic EMX1+ RGCs 2
E15.1H_SCHT6_13_23-1-1	Prog.mid2	Prog	EMX1+ neural progenitors 1
E15.1H_SCHT6_13_24-1-1	Prog.late	Prog	EMX1+ neural progenitors 1
E15.1H_SCHT6_13_25-1-1	Prog.late	Prog	Telencephalic EMX1+ RGCs 2
E15.1H_SCHT6_13_26-1-1	Prog.mid1	Prog	EMX1+ neural progenitors 1
E15.1H_SCHT6_13_28-1-1	Prog.mid2	Prog	Telencephalic EMX1+ RGCs 2
E15.1H_SCHT6_13_29-1-1	Prog.late	Prog	Telencephalic EMX1+ RGCs 2
E15.1H_SCHT6_13_30-1-1	Prog.late	Prog	Telencephalic EMX1+ RGCs 2
E15.1H_SCHT6_13_31-1-1	Prog.late	Prog	Telencephalic EMX1+ RGCs 1
E15.1H_SCHT6_13_32-1-1	Prog.late	Prog	Telencephalic EMX1+ RGCs 2
E15.1H_SCHT6_13_34-1-1	Prog.late	Prog	Telencephalic EMX1+ RGCs 1
E15.1H_SCHT6_13_36-1-1	Prog.late	Prog	Telencephalic EMX1+ RGCs 2
E15.1H_SCHT6_13_37-1-1	Prog.late	Prog	Telencephalic EMX1+ RGCs 2
E15.1H_SCHT6_13_39-1-1	bIP.late	bIP	EMX1+ neural progenitors 2
E15.1H_SCHT6_13_40-1-1	Neuron4d.late2	Neuron4d	Neocortical excitatory neurons
E15.1H_SCHT6_14_3-1-1	Prog.late	Prog	Telencephalic EMX1+ RGCs 2
E15.1H_SCHT6_14_4-1-1	Prog.late	Prog	Telencephalic EMX1+ RGCs 2
E15.1H_SCHT6_14_6-1-1	Prog.mid2	Prog	Telencephalic EMX1+ RGCs 2
E15.1H_SCHT6_14_7-1-1	Neuron1d.early	Neuron1d	EMX1+ neural progenitors 2
E15.1H_SCHT6_14_9-1-1	bIP.late	bIP	Telencephalic EMX1+ RGCs 2
E15.1H_SCHT6_14_12-1-1	Prog.mid2	Prog	Telencephalic EMX1+ RGCs 1
E15.1H_SCHT6_14_13-1-1	Prog.mid2	Prog	Telencephalic EMX1+ RGCs 2
E15.1H_SCHT6_14_15-1-1	bIP.late	bIP	Telencephalic EMX1+ RGCs 2
E15.1H_SCHT6_14_16-1-1	Prog.mid2	Prog	Telencephalic EMX1+ RGCs 1
E15.1H_SCHT6_14_18-1-1	Prog.mid1	Prog	EMX1+ neural progenitors 1
E15.1H_SCHT6_14_19-1-1	Prog.late	Prog	Telencephalic EMX1+ RGCs 1
E15.1H_SCHT6_14_20-1-1	Prog.mid2	Prog	Telencephalic EMX1+ RGCs 2
E15.1H_SCHT6_14_21-1-1	Prog.late	Prog	Telencephalic EMX1+ RGCs 1
E15.1H_SCHT6_14_22-1-1	Neuron1d.early	Neuron1d	Neocortical pyramidal neurons
E15.1H_SCHT6_14_25-1-1	Prog.mid1	Prog	Telencephalic EMX1+ RGCs 1
E15.1H_SCHT6_14_26-1-1	bIP.late	bIP	EMX1+ neural progenitors 1
E15.1H_SCHT6_14_27-1-1	Prog.mid1	Prog	Telencephalic EMX1+ RGCs 2
E15.1H_SCHT6_14_29-1-1	Prog.mid2	Prog	Telencephalic EMX1+ RGCs 2
E15.1H_SCHT6_14_30-1-1	Prog.mid2	Prog	EMX1+ neural progenitors 2
E15.1H_SCHT6_14_31-1-1	Prog.mid2	Prog	Telencephalic EMX1+ RGCs 2
E15.1H_SCHT6_14_33-1-1	Prog.late	Prog	Telencephalic EMX1+ RGCs 2
E15.1H_SCHT6_14_34-1-1	bIP.late	bIP	Telencephalic EMX1+ RGCs 2
E15.1H_SCHT6_14_35-1-1	Prog.late	Prog	Telencephalic EMX1+ RGCs 2
E15.1H_SCHT6_14_39-1-1	Prog.mid2	Prog	Telencephalic EMX1+ RGCs 1
E15.1H_SCHT6_14_40-1-1	Neuron1d.late	Neuron1d	EMX1+ neural progenitors 2
E15.1H_SCHT6_15_1-1-1	bIP.late	bIP	Telencephalic EMX1+ RGCs 2
E15.1H_SCHT6_15_2-1-1	Prog.late	Prog	Telencephalic EMX1+ RGCs 2
E15.1H_SCHT6_15_3-1-1	Prog.late	Prog	Telencephalic EMX1+ RGCs 1
E15.1H_SCHT6_15_6-1-1	Prog.mid2	Prog	Telencephalic EMX1+ RGCs 2
E15.1H_SCHT6_15_9-1-1	bIP.late	bIP	EMX1+ neural progenitors 1
E15.1H_SCHT6_15_10-1-1	Prog.late	Prog	Telencephalic EMX1+ RGCs 2
E15.1H_SCHT6_15_11-1-1	Prog.late	Prog	Telencephalic EMX1+ RGCs 2
E15.1H_SCHT6_15_13-1-1	bIP.late	bIP	Telencephalic EMX1+ RGCs 2
E15.1H_SCHT6_15_14-1-1	Neuron4d.early2	Neuron4d	Neocortical excitatory neurons
E15.1H_SCHT6_15_15-1-1	Prog.late	Prog	Telencephalic EMX1+ RGCs 1
E15.1H_SCHT6_15_16-1-1	Prog.late	Prog	Telencephalic EMX1+ RGCs 2
E15.1H_SCHT6_15_17-1-1	Prog.late	Prog	Telencephalic EMX1+ RGCs 2
E15.1H_SCHT6_15_18-1-1	Prog.late	Prog	Telencephalic EMX1+ RGCs 2
E15.1H_SCHT6_15_21-1-1	Prog.late	Prog	Telencephalic EMX1+ RGCs 1
E15.1H_SCHT6_15_22-1-1	Prog.mid2	Prog	Telencephalic EMX1+ RGCs 1
E15.1H_SCHT6_15_23-1-1	Prog.late	Prog	Telencephalic EMX1+ RGCs 2
E15.1H_SCHT6_15_26-1-1	Prog.late	Prog	Telencephalic EMX1+ RGCs 2
E15.1H_SCHT6_15_27-1-1	Neuron4d.late2	Neuron4d	EMX1+ neural progenitors 2
E15.1H_SCHT6_15_28-1-1	Prog.mid1	Prog	Telencephalic EMX1+ RGCs 2
E15.1H_SCHT6_15_29-1-1	Prog.late	Prog	Telencephalic EMX1+ RGCs 1
E15.1H_SCHT6_15_31-1-1	Neuron4d.early2	Neuron4d	Neocortical excitatory neurons
E15.1H_SCHT6_15_32-1-1	Prog.late	Prog	Telencephalic EMX1+ RGCs 1
E15.1H_SCHT6_15_33-1-1	Prog.late	Prog	Telencephalic EMX1+ RGCs 2
E15.1H_SCHT6_15_34-1-1	Prog.mid2	Prog	Telencephalic EMX1+ RGCs 1
E15.1H_SCHT6_15_35-1-1	Prog.late	Prog	Telencephalic EMX1+ RGCs 2
E15.1H_SCHT6_15_36-1-1	Prog.mid2	Prog	Telencephalic EMX1+ RGCs 1
E15.1H_SCHT6_15_37-1-1	Prog.mid2	Prog	Telencephalic EMX1+ RGCs 2
E15.1H_SCHT6_15_38-1-1	Prog.mid2	Prog	Telencephalic EMX1+ RGCs 2
E15.1H_SCHT6_15_39-1-1	Prog.late	Prog	Telencephalic EMX1+ RGCs 1
E15.1H_SCHT6_15_40-1-1	Prog.late	Prog	Telencephalic EMX1+ RGCs 1
E15.1H_SCHT6_16_1-1-1	Prog.mid2	Prog	Telencephalic EMX1+ RGCs 2
E15.1H_SCHT6_16_2-1-1	Prog.mid2	Prog	Telencephalic EMX1+ RGCs 2
E15.1H_SCHT6_16_5-1-1	bIP.late	bIP	EMX1+ neural progenitors 1
E15.1H_SCHT6_16_7-1-1	Prog.late	Prog	EMX1+ neural progenitors 1
E15.1H_SCHT6_16_10-1-1	bIP.late	bIP	Telencephalic EMX1+ RGCs 2
E15.1H_SCHT6_16_12-1-1	Prog.late	Prog	Telencephalic EMX1+ RGCs 1
E15.1H_SCHT6_16_13-1-1	Prog.late	Prog	Telencephalic EMX1+ RGCs 2
E15.1H_SCHT6_16_14-1-1	bIP.late	bIP	Telencephalic EMX1+ RGCs 2
E15.1H_SCHT6_16_15-1-1	Prog.late	Prog	Telencephalic EMX1+ RGCs 2
E15.1H_SCHT6_16_16-1-1	Prog.late	Prog	EMX1+ neural progenitors 1
E15.1H_SCHT6_16_17-1-1	Prog.late	Prog	EMX1+ neural progenitors 1
E15.1H_SCHT6_16_19-1-1	Prog.mid1	Prog	EMX1+ neural progenitors 1
E15.1H_SCHT6_16_20-1-1	Prog.late	Prog	Telencephalic EMX1+ RGCs 1
E15.1H_SCHT6_16_21-1-1	Prog.late	Prog	Telencephalic EMX1+ RGCs 1
E15.1H_SCHT6_16_22-1-1	Prog.late	Prog	Telencephalic EMX1+ RGCs 2
E15.1H_SCHT6_16_23-1-1	Prog.mid2	Prog	Telencephalic EMX1+ RGCs 1
E15.1H_SCHT6_16_24-1-1	Prog.mid2	Prog	Telencephalic EMX1+ RGCs 2
E15.1H_SCHT6_16_25-1-1	Prog.late	Prog	Telencephalic EMX1+ RGCs 2
E15.1H_SCHT6_16_26-1-1	Prog.late	Prog	Telencephalic EMX1+ RGCs 1
E15.1H_SCHT6_16_27-1-1	Prog.late	Prog	Telencephalic EMX1+ RGCs 1
E15.1H_SCHT6_16_28-1-1	Prog.mid2	Prog	Telencephalic EMX1+ RGCs 2
E15.1H_SCHT6_16_29-1-1	Prog.mid2	Prog	Telencephalic EMX1+ RGCs 2
E15.1H_SCHT6_16_30-1-1	Prog.mid2	Prog	Telencephalic EMX1+ RGCs 2
E15.1H_SCHT6_16_31-1-1	Prog.late	Prog	Telencephalic EMX1+ RGCs 2
E15.1H_SCHT6_16_33-1-1	Prog.late	Prog	Telencephalic EMX1+ RGCs 1
E15.1H_SCHT6_16_34-1-1	Prog.mid1	Prog	Telencephalic EMX1+ RGCs 2
E15.1H_SCHT6_16_35-1-1	bIP.late	bIP	Telencephalic EMX1+ RGCs 2
E15.1H_SCHT6_16_36-1-1	bIP.late	bIP	Telencephalic EMX1+ RGCs 1
E15.1H_SCHT6_16_37-1-1	Prog.late	Prog	Telencephalic EMX1+ RGCs 2
E15.1H_SCHT6_17_5-1-1	Prog.late	Prog	Telencephalic EMX1+ RGCs 1
E15.1H_SCHT6_17_6-1-1	Prog.late	Prog	Telencephalic EMX1+ RGCs 2
E15.1H_SCHT6_17_8-1-1	Prog.late	Prog	Telencephalic EMX1+ RGCs 2
E15.1H_SCHT6_17_12-1-1	Prog.mid1	Prog	Telencephalic EMX1+ RGCs 2
E15.1H_SCHT6_17_15-1-1	Prog.late	Prog	Telencephalic EMX1+ RGCs 1
E15.1H_SCHT6_17_19-1-1	Prog.late	Prog	Telencephalic EMX1+ RGCs 2
E15.1H_SCHT6_17_20-1-1	Prog.late	Prog	Telencephalic EMX1+ RGCs 2
E15.1H_SCHT6_17_21-1-1	Prog.late	Prog	Telencephalic EMX1+ RGCs 2
E15.1H_SCHT6_17_22-1-1	Prog.late	Prog	EMX1+ neural progenitors 1
E15.1H_SCHT6_17_23-1-1	Prog.mid1	Prog	Telencephalic EMX1+ RGCs 2
E15.1H_SCHT6_17_25-1-1	Prog.late	Prog	Telencephalic EMX1+ RGCs 2
E15.1H_SCHT6_17_27-1-1	Prog.late	Prog	EMX1+ neural progenitors 1
E15.1H_SCHT6_17_29-1-1	Prog.mid2	Prog	Telencephalic EMX1+ RGCs 2
E15.1H_SCHT6_17_30-1-1	bIP.late	bIP	EMX1+ neural progenitors 1
E15.1H_SCHT6_17_32-1-1	Neuron1d.late	Neuron1d	EMX1+ neural progenitors 2
E15.1H_SCHT6_17_34-1-1	Neuron1d.late	Neuron1d	Neocortical excitatory neurons
E15.1H_SCHT6_17_35-1-1	Prog.mid2	Prog	Telencephalic EMX1+ RGCs 1
E15.1H_SCHT6_17_36-1-1	Prog.late	Prog	Telencephalic EMX1+ RGCs 2
E15.1H_SCHT6_17_37-1-1	Prog.mid1	Prog	Telencephalic EMX1+ RGCs 2
E15.1H_SCHT6_17_38-1-1	Prog.mid1	Prog	Telencephalic EMX1+ RGCs 2
E15.1H_SCHT6_17_39-1-1	bIP.late	bIP	Telencephalic EMX1+ RGCs 2
E15.1H_SCHT6_17_40-1-1	Prog.late	Prog	EMX1+ neural progenitors 1
E15.1H_SCHT6_18_1-1-1	Prog.mid2	Prog	EMX1+ neural progenitors 1
E15.1H_SCHT6_18_3-1-1	Prog.late	Prog	Telencephalic EMX1+ RGCs 1
E15.1H_SCHT6_18_4-1-1	Prog.late	Prog	Telencephalic EMX1+ RGCs 1
E15.1H_SCHT6_18_6-1-1	Prog.late	Prog	Telencephalic EMX1+ RGCs 1
E15.1H_SCHT6_18_7-1-1	bIP.late	bIP	Telencephalic EMX1+ RGCs 2
E15.1H_SCHT6_18_8-1-1	Prog.late	Prog	Telencephalic EMX1+ RGCs 2
E15.1H_SCHT6_18_9-1-1	bIP.early	bIP	EMX1+ neural progenitors 1
E15.1H_SCHT6_18_10-1-1	bIP.late	bIP	Telencephalic EMX1+ RGCs 2
E15.1H_SCHT6_18_11-1-1	Prog.late	Prog	Telencephalic EMX1+ RGCs 1
E15.1H_SCHT6_18_12-1-1	Prog.late	Prog	Telencephalic EMX1+ RGCs 2
E15.1H_SCHT6_18_14-1-1	Prog.mid2	Prog	Telencephalic EMX1+ RGCs 2
E15.1H_SCHT6_18_15-1-1	bIP.late	bIP	Telencephalic EMX1+ RGCs 2
E15.1H_SCHT6_18_19-1-1	Prog.mid2	Prog	Telencephalic EMX1+ RGCs 2
E15.1H_SCHT6_18_20-1-1	Neuron1d.late	Neuron1d	EMX1+ neural progenitors 1
E15.1H_SCHT6_18_22-1-1	Prog.mid2	Prog	Telencephalic EMX1+ RGCs 2
E15.1H_SCHT6_18_23-1-1	Prog.late	Prog	Telencephalic EMX1+ RGCs 1
E15.1H_SCHT6_18_25-1-1	Prog.late	Prog	Telencephalic EMX1+ RGCs 1
E15.1H_SCHT6_18_27-1-1	Prog.mid2	Prog	Telencephalic EMX1+ RGCs 1
E15.1H_SCHT6_18_29-1-1	bIP.late	bIP	EMX1+ neural progenitors 1
E15.1H_SCHT6_18_30-1-1	Prog.late	Prog	Telencephalic EMX1+ RGCs 1
E15.1H_SCHT6_18_31-1-1	Prog.mid1	Prog	Telencephalic EMX1+ RGCs 2
E15.1H_SCHT6_18_32-1-1	Prog.late	Prog	Telencephalic EMX1+ RGCs 1
E15.1H_SCHT6_18_33-1-1	Prog.late	Prog	Telencephalic EMX1+ RGCs 2
E15.1H_SCHT6_18_35-1-1	Prog.mid1	Prog	Telencephalic EMX1+ RGCs 1
E15.1H_SCHT6_18_36-1-1	Prog.mid2	Prog	Telencephalic EMX1+ RGCs 2
E15.1H_SCHT6_18_37-1-1	Prog.mid1	Prog	Telencephalic EMX1+ RGCs 1
E15.1H_SCHT6_18_38-1-1	Neuron4d.late2	Neuron4d	EMX1+ neural progenitors 1
E15.1H_SCHT6_19_1-1-1	Prog.mid2	Prog	Telencephalic EMX1+ RGCs 2
E15.1H_SCHT6_19_5-1-1	bIP.late	bIP	Telencephalic EMX1+ RGCs 2
E15.1H_SCHT6_19_8-1-1	Prog.late	Prog	Telencephalic EMX1+ RGCs 1
E15.1H_SCHT6_19_13-1-1	Prog.late	Prog	Telencephalic EMX1+ RGCs 2
E15.1H_SCHT6_19_15-1-1	Prog.late	Prog	Telencephalic EMX1+ RGCs 2
E15.1H_SCHT6_19_17-1-1	Prog.late	Prog	Telencephalic EMX1+ RGCs 2
E15.1H_SCHT6_19_18-1-1	Prog.mid2	Prog	Telencephalic EMX1+ RGCs 1
E15.1H_SCHT6_19_19-1-1	Prog.late	Prog	Telencephalic EMX1+ RGCs 1
E15.1H_SCHT6_19_20-1-1	Prog.mid2	Prog	Telencephalic EMX1+ RGCs 1
E15.1H_SCHT6_19_21-1-1	Prog.late	Prog	Telencephalic EMX1+ RGCs 1
E15.1H_SCHT6_19_23-1-1	Prog.mid2	Prog	Telencephalic EMX1+ RGCs 2
E15.1H_SCHT6_19_24-1-1	Prog.mid1	Prog	EMX1+ neural progenitors 1
E15.1H_SCHT6_19_25-1-1	Prog.mid2	Prog	Telencephalic EMX1+ RGCs 2
E15.1H_SCHT6_19_27-1-1	Prog.late	Prog	Telencephalic EMX1+ RGCs 1
E15.1H_SCHT6_19_31-1-1	Prog.late	Prog	Telencephalic EMX1+ RGCs 1
E15.1H_SCHT6_19_33-1-1	bIP.late	bIP	Telencephalic EMX1+ RGCs 2
E15.1H_SCHT6_19_34-1-1	Prog.mid2	Prog	EMX1+ neural progenitors 1
E15.1H_SCHT6_19_35-1-1	Prog.late	Prog	Telencephalic EMX1+ RGCs 2
E15.1H_SCHT6_19_38-1-1	Prog.mid2	Prog	Telencephalic EMX1+ RGCs 2
E15.1H_SCHT6_19_40-1-1	Prog.late	Prog	Telencephalic EMX1+ RGCs 1
E15.1H_SCHT6_20_3-1-1	Prog.mid2	Prog	Telencephalic EMX1+ RGCs 2
E15.1H_SCHT6_20_5-1-1	Prog.mid2	Prog	Telencephalic EMX1+ RGCs 2
E15.1H_SCHT6_20_8-1-1	Prog.mid2	Prog	Telencephalic EMX1+ RGCs 2
E15.1H_SCHT6_20_9-1-1	Prog.late	Prog	Telencephalic EMX1+ RGCs 2
E15.1H_SCHT6_20_10-1-1	Prog.mid2	Prog	Telencephalic EMX1+ RGCs 2
E15.1H_SCHT6_20_11-1-1	Prog.mid2	Prog	Telencephalic EMX1+ RGCs 1
E15.1H_SCHT6_20_12-1-1	Prog.late	Prog	Telencephalic EMX1+ RGCs 2
E15.1H_SCHT6_20_13-1-1	bIP.early	bIP	Telencephalic EMX1+ RGCs 2
E15.1H_SCHT6_20_14-1-1	bIP.late	bIP	Telencephalic EMX1+ RGCs 2
E15.1H_SCHT6_20_15-1-1	Neuron4d.late2	Neuron4d	EMX1+ neural progenitors 1
E15.1H_SCHT6_20_19-1-1	Prog.mid2	Prog	Telencephalic EMX1+ RGCs 2
E15.1H_SCHT6_20_20-1-1	Prog.mid1	Prog	Telencephalic EMX1+ RGCs 2
E15.1H_SCHT6_20_21-1-1	Prog.late	Prog	Telencephalic EMX1+ RGCs 1
E15.1H_SCHT6_20_23-1-1	bIP.late	bIP	EMX1+ neural progenitors 2
E15.1H_SCHT6_20_26-1-1	Prog.late	Prog	Telencephalic EMX1+ RGCs 2
E15.1H_SCHT6_20_27-1-1	Prog.late	Prog	Telencephalic EMX1+ RGCs 2
E15.1H_SCHT6_20_28-1-1	Prog.mid1	Prog	Telencephalic EMX1+ RGCs 2
E15.1H_SCHT6_20_30-1-1	Prog.mid2	Prog	Telencephalic EMX1+ RGCs 2
E15.1H_SCHT6_20_31-1-1	bIP.late	bIP	Telencephalic EMX1+ RGCs 2
E15.1H_SCHT6_20_32-1-1	Prog.late	Prog	Telencephalic EMX1+ RGCs 2
E15.1H_SCHT6_20_34-1-1	Prog.late	Prog	Telencephalic EMX1+ RGCs 1
E15.1H_SCHT6_20_35-1-1	Prog.mid2	Prog	Telencephalic EMX1+ RGCs 1
E15.1H_SCHT6_20_36-1-1	Prog.mid2	Prog	Telencephalic EMX1+ RGCs 2
E15.1H_SCHT6_20_37-1-1	Prog.late	Prog	Telencephalic EMX1+ RGCs 2
E15.1H_SCHT6_20_38-1-1	Prog.late	Prog	Telencephalic EMX1+ RGCs 2
E15.1H_SCHT6_20_39-1-1	bIP.late	bIP	Telencephalic EMX1+ RGCs 2
E15.1H_SCHT6_20_40-1-1	Neuron4d.early2	Neuron4d	EMX1+ neural progenitors 1
E12.24H_141215_1_1-1-1	Neuron1d.early	Neuron1d	Neocortical pyramidal neurons
E12.24H_141215_1_6-1-1	Neuron1d.early	Neuron1d	EMX1+ neural progenitors 1
E12.24H_141215_1_13-1-1	Neuron1d.early	Neuron1d	Neocortical excitatory neurons
E12.24H_141215_1_14-1-1	bIP.late	bIP	Neocortical pyramidal neurons
E12.24H_141215_1_16-1-1	Neuron1d.early	Neuron1d	Neocortical excitatory neurons
E12.24H_141215_1_18-1-1	Neuron1d.early	Neuron1d	EMX1+ neural progenitors 2
E12.24H_141215_1_20-1-1	Neuron1d.early	Neuron1d	EMX1+ neural progenitors 2
E12.24H_141215_1_21-1-1	Neuron1d.early	Neuron1d	Neocortical excitatory neurons
E12.24H_141215_1_22-1-1	Neuron1d.early	Neuron1d	Neocortical excitatory neurons
E12.24H_141215_1_23-1-1	Neuron1d.early	Neuron1d	Telencephalic EMX1+ RGCs 2
E12.24H_141215_1_25-1-1	bIP.early	bIP	EMX1+ neural progenitors 1
E12.24H_141215_1_26-1-1	bIP.late	bIP	EMX1+ neural progenitors 1
E12.24H_141215_1_27-1-1	Neuron1d.early	Neuron1d	EMX1+ neural progenitors 2
E12.24H_141215_1_28-1-1	Neuron1d.early	Neuron1d	EMX1+ neural progenitors 1
E12.24H_141215_1_29-1-1	Neuron1d.early	Neuron1d	EMX1+ neural progenitors 2
E12.24H_141215_1_31-1-1	Neuron1d.early	Neuron1d	Neocortical excitatory neurons
E12.24H_141215_1_32-1-1	Neuron1d.early	Neuron1d	Telencephalic EMX1+ RGCs 2
E12.24H_141215_1_33-1-1	bIP.early	bIP	EMX1+ neural progenitors 1
E12.24H_141215_1_35-1-1	Neuron1d.early	Neuron1d	Neocortical excitatory neurons
E12.24H_141215_1_36-1-1	Neuron1d.early	Neuron1d	Neocortical excitatory neurons
E12.24H_141215_1_37-1-1	Neuron1d.early	Neuron1d	Neocortical excitatory neurons
E12.24H_141215_1_38-1-1	bIP.early	bIP	EMX1+ neural progenitors 1
E12.24H_141215_1_39-1-1	bIP.early	bIP	EMX1+ neural progenitors 1
E12.24H_141215_1_40-1-1	Neuron1d.early	Neuron1d	EMX1+ neural progenitors 1
E12.24H_141215_10_1-1-1	Neuron1d.early	Neuron1d	EMX1+ neural progenitors 2
E12.24H_141215_10_2-1-1	Neuron1d.late	Neuron1d	EMX1+ neural progenitors 2
E12.24H_141215_10_3-1-1	Neuron1d.early	Neuron1d	Neocortical excitatory neurons
E12.24H_141215_10_4-1-1	Prog.early	Prog	Telencephalic EMX1+ RGCs 2
E12.24H_141215_10_9-1-1	Neuron1d.early	Neuron1d	EMX1+ neural progenitors 2
E12.24H_141215_10_12-1-1	Neuron1d.early	Neuron1d	Neocortical excitatory neurons
E12.24H_141215_10_15-1-1	bIP.late	bIP	Neocortical excitatory neurons
E12.24H_141215_10_19-1-1	Neuron1d.early	Neuron1d	EMX1+ neural progenitors 1
E12.24H_141215_10_20-1-1	Neuron1d.early	Neuron1d	Neocortical excitatory neurons
E12.24H_141215_10_21-1-1	Neuron1d.early	Neuron1d	EMX1+ neural progenitors 2
E12.24H_141215_10_22-1-1	Neuron1d.early	Neuron1d	EMX1+ neural progenitors 2
E12.24H_141215_10_24-1-1	Neuron1d.early	Neuron1d	Neocortical excitatory neurons
E12.24H_141215_10_26-1-1	Neuron1d.late	Neuron1d	Neocortical excitatory neurons
E12.24H_141215_10_27-1-1	bIP.early	bIP	EMX1+ neural progenitors 1
E12.24H_141215_10_29-1-1	bIP.early	bIP	EMX1+ neural progenitors 2
E12.24H_141215_10_30-1-1	Prog.mid2	Prog	Telencephalic EMX1+ RGCs 1
E12.24H_141215_10_31-1-1	Neuron1d.early	Neuron1d	EMX1+ neural progenitors 1
E12.24H_141215_10_34-1-1	bIP.early	bIP	EMX1+ neural progenitors 1
E12.24H_141215_10_35-1-1	Neuron1d.early	Neuron1d	Neocortical excitatory neurons
E12.24H_141215_10_36-1-1	bIP.early	bIP	EMX1+ neural progenitors 1
E12.24H_141215_10_37-1-1	Prog.mid2	Prog	Telencephalic EMX1+ RGCs 2
E12.24H_141215_10_38-1-1	bIP.early	bIP	EMX1+ neural progenitors 1
E12.24H_141215_10_40-1-1	Neuron1d.early	Neuron1d	Neocortical excitatory neurons
E12.24H_141215_2_1-1-1	Neuron1d.early	Neuron1d	EMX1+ neural progenitors 2
E12.24H_141215_2_2-1-1	Neuron1d.late	Neuron1d	Neocortical excitatory neurons
E12.24H_141215_2_3-1-1	bIP.early	bIP	EMX1+ neural progenitors 1
E12.24H_141215_2_4-1-1	bIP.late	bIP	EMX1+ neural progenitors 1
E12.24H_141215_2_5-1-1	Neuron1d.early	Neuron1d	EMX1+ neural progenitors 2
E12.24H_141215_2_7-1-1	Neuron1d.early	Neuron1d	Neocortical pyramidal neurons
E12.24H_141215_2_8-1-1	Neuron1d.early	Neuron1d	Neocortical excitatory neurons
E12.24H_141215_2_10-1-1	Neuron1d.early	Neuron1d	EMX1+ neural progenitors 1
E12.24H_141215_2_14-1-1	Neuron1d.early	Neuron1d	Neocortical excitatory neurons
E12.24H_141215_2_20-1-1	bIP.late	bIP	EMX1+ neural progenitors 2
E12.24H_141215_2_22-1-1	bIP.early	bIP	Telencephalic EMX1+ RGCs 2
E12.24H_141215_2_24-1-1	Neuron1d.early	Neuron1d	EMX1+ neural progenitors 1
E12.24H_141215_2_25-1-1	Neuron1d.early	Neuron1d	Neocortical pyramidal neurons
E12.24H_141215_2_26-1-1	Prog.mid2	Prog	Telencephalic EMX1+ RGCs 2
E12.24H_141215_2_28-1-1	bIP.early	bIP	EMX1+ neural progenitors 1
E12.24H_141215_2_29-1-1	Neuron1d.early	Neuron1d	EMX1+ neural progenitors 1
E12.24H_141215_2_30-1-1	Neuron1d.early	Neuron1d	Neocortical excitatory neurons
E12.24H_141215_2_31-1-1	bIP.early	bIP	EMX1+ neural progenitors 1
E12.24H_141215_2_32-1-1	Neuron1d.early	Neuron1d	Neocortical excitatory neurons
E12.24H_141215_2_34-1-1	Neuron1d.early	Neuron1d	EMX1+ neural progenitors 1
E12.24H_141215_2_35-1-1	Neuron1d.early	Neuron1d	EMX1+ neural progenitors 2
E12.24H_141215_2_36-1-1	Neuron1d.early	Neuron1d	Neocortical excitatory neurons
E12.24H_141215_2_37-1-1	bIP.early	bIP	Telencephalic EMX1+ RGCs 2
E12.24H_141215_2_38-1-1	Neuron1d.early	Neuron1d	EMX1+ neural progenitors 2
E12.24H_141215_2_39-1-1	bIP.early	bIP	EMX1+ neural progenitors 1
E12.24H_141215_2_40-1-1	Neuron1d.early	Neuron1d	EMX1+ neural progenitors 2
E12.24H_141215_3_1-1-1	Prog.mid1	Prog	Telencephalic EMX1+ RGCs 2
E12.24H_141215_3_3-1-1	Neuron1d.early	Neuron1d	Neocortical excitatory neurons
E12.24H_141215_3_5-1-1	Neuron1d.early	Neuron1d	Neocortical excitatory neurons
E12.24H_141215_3_9-1-1	Neuron1d.early	Neuron1d	Neocortical excitatory neurons
E12.24H_141215_3_10-1-1	Neuron1d.early	Neuron1d	Neocortical excitatory neurons
E12.24H_141215_3_11-1-1	Neuron1d.early	Neuron1d	Neocortical excitatory neurons
E12.24H_141215_3_13-1-1	bIP.early	bIP	EMX1+ neural progenitors 2
E12.24H_141215_3_14-1-1	bIP.late	bIP	EMX1+ neural progenitors 1
E12.24H_141215_3_15-1-1	Neuron1d.early	Neuron1d	EMX1+ neural progenitors 2
E12.24H_141215_3_17-1-1	Neuron1d.early	Neuron1d	Neocortical excitatory neurons
E12.24H_141215_3_18-1-1	Neuron1d.early	Neuron1d	Neocortical excitatory neurons
E12.24H_141215_3_20-1-1	Neuron1d.early	Neuron1d	Neocortical excitatory neurons
E12.24H_141215_3_22-1-1	bIP.early	bIP	EMX1+ neural progenitors 1
E12.24H_141215_3_23-1-1	Neuron1d.early	Neuron1d	EMX1+ neural progenitors 2
E12.24H_141215_3_27-1-1	bIP.early	bIP	EMX1+ neural progenitors 1
E12.24H_141215_3_28-1-1	Neuron1d.early	Neuron1d	EMX1+ neural progenitors 2
E12.24H_141215_3_30-1-1	Neuron1d.late	Neuron1d	EMX1+ neural progenitors 2
E12.24H_141215_3_31-1-1	bIP.late	bIP	Neocortical excitatory neurons
E12.24H_141215_3_32-1-1	Neuron1d.early	Neuron1d	EMX1+ neural progenitors 1
E12.24H_141215_3_33-1-1	Neuron1d.early	Neuron1d	EMX1+ neural progenitors 2
E12.24H_141215_3_34-1-1	bIP.early	bIP	EMX1+ neural progenitors 1
E12.24H_141215_3_35-1-1	bIP.early	bIP	Telencephalic EMX1+ RGCs 2
E12.24H_141215_3_36-1-1	Neuron1d.early	Neuron1d	EMX1+ neural progenitors 2
E12.24H_141215_3_37-1-1	Prog.mid2	Prog	EMX1+ neural progenitors 1
E12.24H_141215_3_38-1-1	Neuron1d.early	Neuron1d	Neocortical excitatory neurons
E12.24H_141215_3_39-1-1	bIP.early	bIP	EMX1+ neural progenitors 1
E12.24H_141215_3_40-1-1	Neuron1d.early	Neuron1d	Neocortical excitatory neurons
E12.24H_141215_4_1-1-1	Neuron1d.early	Neuron1d	Neocortical excitatory neurons
E12.24H_141215_4_11-1-1	Neuron1d.early	Neuron1d	Neocortical excitatory neurons
E12.24H_141215_4_16-1-1	Neuron1d.early	Neuron1d	Neocortical excitatory neurons
E12.24H_141215_4_19-1-1	Neuron1d.early	Neuron1d	EMX1+ neural progenitors 2
E12.24H_141215_4_21-1-1	bIP.early	bIP	EMX1+ neural progenitors 2
E12.24H_141215_4_22-1-1	Neuron1d.early	Neuron1d	Neocortical excitatory neurons
E12.24H_141215_4_23-1-1	Neuron1d.early	Neuron1d	Neocortical excitatory neurons
E12.24H_141215_4_24-1-1	bIP.early	bIP	EMX1+ neural progenitors 1
E12.24H_141215_4_27-1-1	Neuron1d.early	Neuron1d	Telencephalic EMX1+ RGCs 2
E12.24H_141215_4_30-1-1	bIP.early	bIP	Telencephalic EMX1+ RGCs 2
E12.24H_141215_4_32-1-1	Neuron1d.early	Neuron1d	Neocortical excitatory neurons
E12.24H_141215_4_34-1-1	Neuron1d.early	Neuron1d	Neocortical pyramidal neurons
E12.24H_141215_4_37-1-1	bIP.early	bIP	Telencephalic EMX1+ RGCs 1
E12.24H_141215_4_38-1-1	Neuron1d.early	Neuron1d	Neocortical excitatory neurons
E12.24H_141215_5_3-1-1	Neuron1d.early	Neuron1d	Neocortical excitatory neurons
E12.24H_141215_5_4-1-1	Neuron1d.early	Neuron1d	EMX1+ neural progenitors 1
E12.24H_141215_5_5-1-1	Neuron1d.early	Neuron1d	EMX1+ neural progenitors 2
E12.24H_141215_5_6-1-1	Neuron1d.early	Neuron1d	EMX1+ neural progenitors 2
E12.24H_141215_5_8-1-1	Neuron1d.early	Neuron1d	Neocortical pyramidal neurons
E12.24H_141215_5_9-1-1	bIP.early	bIP	EMX1+ neural progenitors 1
E12.24H_141215_5_10-1-1	Neuron1d.early	Neuron1d	EMX1+ neural progenitors 2
E12.24H_141215_5_12-1-1	Neuron1d.early	Neuron1d	EMX1+ neural progenitors 2
E12.24H_141215_5_15-1-1	Neuron1d.early	Neuron1d	EMX1+ neural progenitors 1
E12.24H_141215_5_16-1-1	Neuron1d.early	Neuron1d	EMX1+ neural progenitors 2
E12.24H_141215_5_17-1-1	Neuron1d.early	Neuron1d	Telencephalic EMX1+ RGCs 2
E12.24H_141215_5_19-1-1	Neuron1d.early	Neuron1d	Neocortical excitatory neurons
E12.24H_141215_5_20-1-1	Prog.mid1	Prog	Telencephalic EMX1+ RGCs 1
E12.24H_141215_5_21-1-1	Neuron1d.early	Neuron1d	Neocortical excitatory neurons
E12.24H_141215_5_22-1-1	Neuron1d.early	Neuron1d	Neocortical pyramidal neurons
E12.24H_141215_5_23-1-1	Neuron1d.early	Neuron1d	EMX1+ neural progenitors 2
E12.24H_141215_5_24-1-1	Neuron1d.early	Neuron1d	EMX1+ neural progenitors 1
E12.24H_141215_5_25-1-1	Neuron1d.early	Neuron1d	Neocortical excitatory neurons
E12.24H_141215_5_26-1-1	Neuron1d.early	Neuron1d	Neocortical excitatory neurons
E12.24H_141215_5_27-1-1	Neuron1d.early	Neuron1d	Neocortical pyramidal neurons
E12.24H_141215_5_28-1-1	Neuron1d.early	Neuron1d	EMX1+ neural progenitors 1
E12.24H_141215_5_29-1-1	Neuron1d.early	Neuron1d	Neocortical excitatory neurons
E12.24H_141215_5_30-1-1	bIP.late	bIP	EMX1+ neural progenitors 2
E12.24H_141215_5_31-1-1	bIP.early	bIP	EMX1+ neural progenitors 2
E12.24H_141215_5_32-1-1	Neuron1d.early	Neuron1d	EMX1+ neural progenitors 2
E12.24H_141215_5_35-1-1	Neuron1d.early	Neuron1d	EMX1+ neural progenitors 2
E12.24H_141215_5_36-1-1	bIP.early	bIP	EMX1+ neural progenitors 2
E12.24H_141215_5_38-1-1	Neuron1d.early	Neuron1d	EMX1+ neural progenitors 1
E12.24H_141215_5_40-1-1	Neuron1d.early	Neuron1d	EMX1+ neural progenitors 2
E12.24H_141215_6_3-1-1	Prog.mid2	Prog	EMX1+ neural progenitors 1
E12.24H_141215_6_6-1-1	bIP.late	bIP	EMX1+ neural progenitors 1
E12.24H_141215_6_7-1-1	Neuron1d.early	Neuron1d	Neocortical excitatory neurons
E12.24H_141215_6_8-1-1	Neuron1d.early	Neuron1d	EMX1+ neural progenitors 2
E12.24H_141215_6_9-1-1	bIP.early	bIP	EMX1+ neural progenitors 1
E12.24H_141215_6_10-1-1	Neuron1d.early	Neuron1d	Neocortical excitatory neurons
E12.24H_141215_6_12-1-1	bIP.early	bIP	Telencephalic EMX1+ RGCs 2
E12.24H_141215_6_13-1-1	Neuron1d.early	Neuron1d	Neocortical excitatory neurons
E12.24H_141215_6_14-1-1	bIP.early	bIP	EMX1+ neural progenitors 1
E12.24H_141215_6_15-1-1	Neuron1d.early	Neuron1d	Neocortical excitatory neurons
E12.24H_141215_6_16-1-1	Neuron1d.early	Neuron1d	Neocortical pyramidal neurons
E12.24H_141215_6_17-1-1	bIP.early	bIP	EMX1+ neural progenitors 1
E12.24H_141215_6_18-1-1	Neuron1d.early	Neuron1d	Neocortical excitatory neurons
E12.24H_141215_6_20-1-1	Prog.mid1	Prog	Telencephalic EMX1+ RGCs 2
E12.24H_141215_6_21-1-1	Neuron1d.early	Neuron1d	EMX1+ neural progenitors 2
E12.24H_141215_6_22-1-1	Neuron1d.early	Neuron1d	Neocortical excitatory neurons
E12.24H_141215_6_24-1-1	bIP.early	bIP	EMX1+ neural progenitors 1
E12.24H_141215_6_25-1-1	Neuron1d.early	Neuron1d	Neocortical excitatory neurons
E12.24H_141215_6_26-1-1	Prog.mid2	Prog	Telencephalic EMX1+ RGCs 2
E12.24H_141215_6_27-1-1	Neuron1d.early	Neuron1d	Telencephalic EMX1+ RGCs 2
E12.24H_141215_6_28-1-1	bIP.early	bIP	Telencephalic EMX1+ RGCs 2
E12.24H_141215_6_29-1-1	bIP.early	bIP	EMX1+ neural progenitors 2
E12.24H_141215_6_30-1-1	Neuron1d.early	Neuron1d	Neocortical excitatory neurons
E12.24H_141215_6_31-1-1	Neuron1d.early	Neuron1d	Neocortical excitatory neurons
E12.24H_141215_6_32-1-1	Neuron1d.early	Neuron1d	EMX1+ neural progenitors 1
E12.24H_141215_6_33-1-1	Neuron1d.early	Neuron1d	EMX1+ neural progenitors 2
E12.24H_141215_6_34-1-1	Neuron1d.early	Neuron1d	Neocortical excitatory neurons
E12.24H_141215_6_35-1-1	bIP.early	bIP	EMX1+ neural progenitors 2
E12.24H_141215_6_36-1-1	Neuron1d.early	Neuron1d	Telencephalic EMX1+ RGCs 2
E12.24H_141215_6_37-1-1	Neuron1d.early	Neuron1d	EMX1+ neural progenitors 2
E12.24H_141215_6_38-1-1	bIP.early	bIP	EMX1+ neural progenitors 2
E12.24H_141215_6_39-1-1	bIP.early	bIP	EMX1+ neural progenitors 2
E12.24H_141215_6_40-1-1	Neuron1d.early	Neuron1d	EMX1+ neural progenitors 1
E12.24H_141215_7_1-1-1	Neuron1d.early	Neuron1d	EMX1+ neural progenitors 2
E12.24H_141215_7_3-1-1	Prog.late	Prog	Telencephalic EMX1+ RGCs 2
E12.24H_141215_7_4-1-1	Neuron1d.early	Neuron1d	Neocortical excitatory neurons
E12.24H_141215_7_8-1-1	Neuron1d.early	Neuron1d	Neocortical excitatory neurons
E12.24H_141215_7_9-1-1	bIP.late	bIP	EMX1+ neural progenitors 1
E12.24H_141215_7_10-1-1	bIP.late	bIP	EMX1+ neural progenitors 1
E12.24H_141215_7_11-1-1	Neuron1d.early	Neuron1d	EMX1+ neural progenitors 2
E12.24H_141215_7_12-1-1	bIP.early	bIP	EMX1+ neural progenitors 1
E12.24H_141215_7_14-1-1	Neuron1d.early	Neuron1d	Neocortical pyramidal neurons
E12.24H_141215_7_15-1-1	Neuron1d.early	Neuron1d	Neocortical excitatory neurons
E12.24H_141215_7_17-1-1	Neuron1d.early	Neuron1d	EMX1+ neural progenitors 2
E12.24H_141215_7_18-1-1	Neuron1d.early	Neuron1d	Neocortical excitatory neurons
E12.24H_141215_7_20-1-1	Neuron1d.early	Neuron1d	Neocortical excitatory neurons
E12.24H_141215_7_22-1-1	bIP.early	bIP	EMX1+ neural progenitors 1
E12.24H_141215_7_23-1-1	Neuron1d.early	Neuron1d	Neocortical excitatory neurons
E12.24H_141215_7_24-1-1	Neuron1d.early	Neuron1d	Neocortical excitatory neurons
E12.24H_141215_7_25-1-1	Neuron1d.early	Neuron1d	EMX1+ neural progenitors 1
E12.24H_141215_7_26-1-1	Neuron1d.early	Neuron1d	Neocortical excitatory neurons
E12.24H_141215_7_27-1-1	Neuron1d.early	Neuron1d	Neocortical excitatory neurons
E12.24H_141215_7_29-1-1	Neuron1d.early	Neuron1d	EMX1+ neural progenitors 2
E12.24H_141215_7_31-1-1	Neuron1d.early	Neuron1d	EMX1+ neural progenitors 2
E12.24H_141215_7_32-1-1	bIP.early	bIP	EMX1+ neural progenitors 1
E12.24H_141215_7_34-1-1	Neuron1d.early	Neuron1d	EMX1+ neural progenitors 2
E12.24H_141215_7_35-1-1	Neuron1d.early	Neuron1d	EMX1+ neural progenitors 2
E12.24H_141215_7_36-1-1	Neuron1d.early	Neuron1d	EMX1+ neural progenitors 1
E12.24H_141215_7_37-1-1	Neuron1d.early	Neuron1d	Neocortical excitatory neurons
E12.24H_141215_7_38-1-1	Neuron1d.early	Neuron1d	Neocortical excitatory neurons
E12.24H_141215_7_39-1-1	bIP.early	bIP	EMX1+ neural progenitors 1
E12.24H_141215_7_40-1-1	bIP.early	bIP	EMX1+ neural progenitors 2
E12.24H_141215_8_1-1-1	Neuron1d.early	Neuron1d	Neocortical excitatory neurons
E12.24H_141215_8_2-1-1	bIP.early	bIP	EMX1+ neural progenitors 1
E12.24H_141215_8_4-1-1	bIP.early	bIP	EMX1+ neural progenitors 1
E12.24H_141215_8_5-1-1	bIP.late	bIP	EMX1+ neural progenitors 1
E12.24H_141215_8_8-1-1	Prog.mid2	Prog	EMX1+ neural progenitors 1
E12.24H_141215_8_9-1-1	Neuron1d.early	Neuron1d	Neocortical excitatory neurons
E12.24H_141215_8_10-1-1	Neuron1d.early	Neuron1d	Neocortical pyramidal neurons
E12.24H_141215_8_13-1-1	Neuron1d.early	Neuron1d	EMX1+ neural progenitors 2
E12.24H_141215_8_14-1-1	Neuron1d.early	Neuron1d	EMX1+ neural progenitors 2
E12.24H_141215_8_16-1-1	Neuron1d.early	Neuron1d	Neocortical excitatory neurons
E12.24H_141215_8_18-1-1	bIP.late	bIP	EMX1+ neural progenitors 2
E12.24H_141215_8_19-1-1	bIP.early	bIP	Telencephalic EMX1+ RGCs 2
E12.24H_141215_8_20-1-1	bIP.early	bIP	EMX1+ neural progenitors 2
E12.24H_141215_8_21-1-1	bIP.early	bIP	EMX1+ neural progenitors 1
E12.24H_141215_8_22-1-1	bIP.early	bIP	EMX1+ neural progenitors 1
E12.24H_141215_8_23-1-1	bIP.early	bIP	Telencephalic EMX1+ RGCs 2
E12.24H_141215_8_24-1-1	Neuron1d.early	Neuron1d	EMX1+ neural progenitors 2
E12.24H_141215_8_25-1-1	Prog.mid2	Prog	Telencephalic EMX1+ RGCs 2
E12.24H_141215_8_27-1-1	Neuron1d.early	Neuron1d	Neocortical excitatory neurons
E12.24H_141215_8_28-1-1	Prog.late	Prog	Telencephalic EMX1+ RGCs 2
E12.24H_141215_8_29-1-1	Neuron1d.early	Neuron1d	EMX1+ neural progenitors 2
E12.24H_141215_8_31-1-1	Neuron1d.early	Neuron1d	Neocortical pyramidal neurons
E12.24H_141215_8_32-1-1	Neuron1d.early	Neuron1d	Neocortical excitatory neurons
E12.24H_141215_8_33-1-1	bIP.early	bIP	EMX1+ neural progenitors 1
E12.24H_141215_8_34-1-1	bIP.early	bIP	EMX1+ neural progenitors 2
E12.24H_141215_8_36-1-1	Neuron1d.early	Neuron1d	EMX1+ neural progenitors 2
E12.24H_141215_8_37-1-1	bIP.early	bIP	EMX1+ neural progenitors 2
E12.24H_141215_8_38-1-1	bIP.early	bIP	EMX1+ neural progenitors 1
E12.24H_141215_8_39-1-1	Neuron1d.early	Neuron1d	Neocortical excitatory neurons
E12.24H_141215_8_40-1-1	bIP.early	bIP	EMX1+ neural progenitors 1
E12.24H_141215_9_2-1-1	Neuron1d.late	Neuron1d	EMX1+ neural progenitors 1
E12.24H_141215_9_3-1-1	Neuron1d.late	Neuron1d	EMX1+ neural progenitors 2
E12.24H_141215_9_4-1-1	bIP.late	bIP	EMX1+ neural progenitors 2
E12.24H_141215_9_5-1-1	Neuron1d.early	Neuron1d	Neocortical pyramidal neurons
E12.24H_141215_9_6-1-1	Neuron1d.late	Neuron1d	Neocortical excitatory neurons
E12.24H_141215_9_9-1-1	bIP.early	bIP	EMX1+ neural progenitors 1
E12.24H_141215_9_11-1-1	Neuron1d.early	Neuron1d	EMX1+ neural progenitors 2
E12.24H_141215_9_14-1-1	Neuron1d.early	Neuron1d	EMX1+ neural progenitors 2
E12.24H_141215_9_15-1-1	Neuron1d.early	Neuron1d	EMX1+ neural progenitors 2
E12.24H_141215_9_17-1-1	Neuron1d.early	Neuron1d	Neocortical excitatory neurons
E12.24H_141215_9_18-1-1	Neuron1d.early	Neuron1d	Neocortical excitatory neurons
E12.24H_141215_9_19-1-1	Neuron1d.early	Neuron1d	Neocortical excitatory neurons
E12.24H_141215_9_20-1-1	Neuron1d.early	Neuron1d	Neocortical excitatory neurons
E12.24H_141215_9_21-1-1	bIP.early	bIP	EMX1+ neural progenitors 2
E12.24H_141215_9_22-1-1	bIP.early	bIP	EMX1+ neural progenitors 2
E12.24H_141215_9_23-1-1	Neuron1d.early	Neuron1d	EMX1+ neural progenitors 2
E12.24H_141215_9_24-1-1	Neuron1d.early	Neuron1d	EMX1+ neural progenitors 2
E12.24H_141215_9_25-1-1	bIP.early	bIP	EMX1+ neural progenitors 1
E12.24H_141215_9_26-1-1	Neuron1d.early	Neuron1d	EMX1+ neural progenitors 2
E12.24H_141215_9_27-1-1	Neuron1d.early	Neuron1d	EMX1+ neural progenitors 1
E12.24H_141215_9_28-1-1	bIP.early	bIP	Telencephalic EMX1+ RGCs 2
E12.24H_141215_9_29-1-1	Neuron1d.early	Neuron1d	Neocortical excitatory neurons
E12.24H_141215_9_30-1-1	Neuron1d.early	Neuron1d	Neocortical excitatory neurons
E12.24H_141215_9_31-1-1	bIP.early	bIP	EMX1+ neural progenitors 1
E12.24H_141215_9_32-1-1	Neuron1d.early	Neuron1d	EMX1+ neural progenitors 2
E12.24H_141215_9_33-1-1	Neuron1d.early	Neuron1d	EMX1+ neural progenitors 2
E12.24H_141215_9_34-1-1	bIP.early	bIP	EMX1+ neural progenitors 1
E12.24H_141215_9_35-1-1	Neuron1d.early	Neuron1d	Neocortical excitatory neurons
E12.24H_141215_9_36-1-1	Neuron1d.early	Neuron1d	EMX1+ neural progenitors 2
E12.24H_141215_9_37-1-1	bIP.early	bIP	EMX1+ neural progenitors 2
E12.24H_141215_9_38-1-1	bIP.early	bIP	EMX1+ neural progenitors 1
E12.24H_141215_9_39-1-1	Neuron1d.early	Neuron1d	EMX1+ neural progenitors 2
E12.24H_141215_9_40-1-1	Neuron1d.early	Neuron1d	Neocortical pyramidal neurons
E13.24H_141215_11_2-1-1	Prog.early	Prog	Telencephalic EMX1+ RGCs 2
E13.24H_141215_11_4-1-1	Neuron1d.late	Neuron1d	EMX1+ neural progenitors 2
E13.24H_141215_11_7-1-1	bIP.early	bIP	Telencephalic EMX1+ RGCs 2
E13.24H_141215_11_9-1-1	Neuron1d.early	Neuron1d	Neocortical excitatory neurons
E13.24H_141215_11_10-1-1	bIP.late	bIP	EMX1+ neural progenitors 1
E13.24H_141215_11_12-1-1	bIP.late	bIP	EMX1+ neural progenitors 2
E13.24H_141215_11_13-1-1	Neuron1d.early	Neuron1d	EMX1+ neural progenitors 2
E13.24H_141215_11_14-1-1	Neuron1d.early	Neuron1d	Neocortical excitatory neurons
E13.24H_141215_11_17-1-1	bIP.early	bIP	EMX1+ neural progenitors 2
E13.24H_141215_11_18-1-1	Neuron1d.early	Neuron1d	Neocortical excitatory neurons
E13.24H_141215_11_20-1-1	bIP.early	bIP	EMX1+ neural progenitors 2
E13.24H_141215_11_21-1-1	Prog.mid1	Prog	Neocortical excitatory neurons
E13.24H_141215_11_24-1-1	bIP.early	bIP	EMX1+ neural progenitors 2
E13.24H_141215_11_25-1-1	Neuron1d.early	Neuron1d	EMX1+ neural progenitors 1
E13.24H_141215_11_28-1-1	Neuron1d.early	Neuron1d	Neocortical excitatory neurons
E13.24H_141215_11_29-1-1	Neuron1d.early	Neuron1d	Neocortical pyramidal neurons
E13.24H_141215_11_32-1-1	bIP.early	bIP	EMX1+ neural progenitors 2
E13.24H_141215_11_33-1-1	Neuron1d.early	Neuron1d	Neocortical excitatory neurons
E13.24H_141215_11_34-1-1	bIP.late	bIP	EMX1+ neural progenitors 1
E13.24H_141215_11_35-1-1	Neuron1d.early	Neuron1d	EMX1+ neural progenitors 2
E13.24H_141215_11_36-1-1	bIP.late	bIP	EMX1+ neural progenitors 2
E13.24H_141215_11_37-1-1	Neuron1d.early	Neuron1d	EMX1+ neural progenitors 1
E13.24H_141215_11_38-1-1	Prog.mid2	Prog	EMX1+ neural progenitors 1
E13.24H_141215_11_39-1-1	bIP.early	bIP	Neocortical excitatory neurons
E13.24H_141215_12_1-1-1	Neuron1d.late	Neuron1d	EMX1+ neural progenitors 2
E13.24H_141215_12_3-1-1	Neuron1d.early	Neuron1d	Neocortical excitatory neurons
E13.24H_141215_12_6-1-1	Neuron1d.late	Neuron1d	Neocortical excitatory neurons
E13.24H_141215_12_7-1-1	Neuron1d.late	Neuron1d	Neocortical excitatory neurons
E13.24H_141215_12_9-1-1	Neuron1d.early	Neuron1d	Neocortical excitatory neurons
E13.24H_141215_12_10-1-1	Neuron1d.early	Neuron1d	Neocortical excitatory neurons
E13.24H_141215_12_11-1-1	Neuron1d.early	Neuron1d	Neocortical pyramidal neurons
E13.24H_141215_12_12-1-1	Neuron1d.early	Neuron1d	Neocortical excitatory neurons
E13.24H_141215_12_14-1-1	bIP.late	bIP	EMX1+ neural progenitors 2
E13.24H_141215_12_15-1-1	bIP.late	bIP	EMX1+ neural progenitors 2
E13.24H_141215_12_16-1-1	Neuron1d.early	Neuron1d	Neocortical excitatory neurons
E13.24H_141215_12_17-1-1	Neuron1d.early	Neuron1d	EMX1+ neural progenitors 2
E13.24H_141215_12_18-1-1	bIP.late	bIP	Neocortical excitatory neurons
E13.24H_141215_12_20-1-1	Neuron1d.early	Neuron1d	EMX1+ neural progenitors 2
E13.24H_141215_12_22-1-1	Prog.mid1	Prog	Telencephalic EMX1+ RGCs 1
E13.24H_141215_12_24-1-1	Neuron1d.early	Neuron1d	EMX1+ neural progenitors 2
E13.24H_141215_12_26-1-1	Neuron1d.early	Neuron1d	Neocortical excitatory neurons
E13.24H_141215_12_27-1-1	Neuron1d.early	Neuron1d	Neocortical excitatory neurons
E13.24H_141215_12_28-1-1	Prog.late	Prog	Telencephalic EMX1+ RGCs 1
E13.24H_141215_12_29-1-1	Neuron1d.early	Neuron1d	Neocortical pyramidal neurons
E13.24H_141215_12_31-1-1	Neuron1d.early	Neuron1d	Telencephalic EMX1+ RGCs 2
E13.24H_141215_12_33-1-1	Neuron1d.early	Neuron1d	EMX1+ neural progenitors 2
E13.24H_141215_12_34-1-1	Prog.early	Prog	EMX1+ neural progenitors 1
E13.24H_141215_12_35-1-1	bIP.early	bIP	EMX1+ neural progenitors 1
E13.24H_141215_13_7-1-1	Neuron1d.early	Neuron1d	EMX1+ neural progenitors 2
E13.24H_141215_13_9-1-1	Neuron1d.early	Neuron1d	Neocortical excitatory neurons
E13.24H_141215_13_11-1-1	Neuron1d.early	Neuron1d	EMX1+ neural progenitors 2
E13.24H_141215_13_12-1-1	bIP.late	bIP	EMX1+ neural progenitors 1
E13.24H_141215_13_15-1-1	Neuron1d.late	Neuron1d	EMX1+ neural progenitors 2
E13.24H_141215_13_18-1-1	Neuron1d.early	Neuron1d	Neocortical excitatory neurons
E13.24H_141215_13_22-1-1	Prog.late	Prog	Telencephalic EMX1+ RGCs 2
E13.24H_141215_13_25-1-1	Neuron1d.late	Neuron1d	Neocortical excitatory neurons
E13.24H_141215_13_26-1-1	Neuron1d.early	Neuron1d	EMX1+ neural progenitors 2
E13.24H_141215_13_29-1-1	Neuron1d.late	Neuron1d	EMX1+ neural progenitors 2
E13.24H_141215_13_30-1-1	Neuron1d.late	Neuron1d	EMX1+ neural progenitors 2
E13.24H_141215_13_31-1-1	Neuron1d.early	Neuron1d	EMX1+ neural progenitors 2
E13.24H_141215_13_33-1-1	Neuron1d.early	Neuron1d	Neocortical pyramidal neurons
E13.24H_141215_13_34-1-1	bIP.early	bIP	EMX1+ neural progenitors 2
E13.24H_141215_13_35-1-1	Neuron1d.early	Neuron1d	EMX1+ neural progenitors 1
E13.24H_141215_13_36-1-1	Neuron1d.early	Neuron1d	EMX1+ neural progenitors 2
E13.24H_141215_13_38-1-1	Neuron1d.early	Neuron1d	Neocortical excitatory neurons
E13.24H_141215_13_39-1-1	Neuron1d.early	Neuron1d	Neocortical excitatory neurons
E13.24H_141215_14_2-1-1	Prog.late	Prog	Telencephalic EMX1+ RGCs 2
E13.24H_141215_14_3-1-1	Prog.mid2	Prog	Telencephalic EMX1+ RGCs 1
E13.24H_141215_14_6-1-1	Neuron1d.early	Neuron1d	Neocortical excitatory neurons
E13.24H_141215_14_7-1-1	Neuron1d.early	Neuron1d	EMX1+ neural progenitors 1
E13.24H_141215_14_8-1-1	Neuron1d.late	Neuron1d	EMX1+ neural progenitors 2
E13.24H_141215_14_9-1-1	bIP.early	bIP	EMX1+ neural progenitors 2
E13.24H_141215_14_11-1-1	bIP.late	bIP	EMX1+ neural progenitors 2
E13.24H_141215_14_12-1-1	Neuron1d.early	Neuron1d	Neocortical excitatory neurons
E13.24H_141215_14_14-1-1	bIP.late	bIP	EMX1+ neural progenitors 1
E13.24H_141215_14_16-1-1	Neuron1d.early	Neuron1d	Neocortical excitatory neurons
E13.24H_141215_14_17-1-1	Neuron1d.early	Neuron1d	EMX1+ neural progenitors 1
E13.24H_141215_14_19-1-1	Neuron1d.early	Neuron1d	Neocortical excitatory neurons
E13.24H_141215_14_20-1-1	Neuron1d.early	Neuron1d	EMX1+ neural progenitors 2
E13.24H_141215_14_21-1-1	Prog.mid1	Prog	EMX1+ neural progenitors 1
E13.24H_141215_14_22-1-1	bIP.early	bIP	EMX1+ neural progenitors 1
E13.24H_141215_14_23-1-1	Neuron1d.early	Neuron1d	Neocortical excitatory neurons
E13.24H_141215_14_24-1-1	bIP.late	bIP	EMX1+ neural progenitors 1
E13.24H_141215_14_25-1-1	Neuron1d.early	Neuron1d	Neocortical excitatory neurons
E13.24H_141215_14_26-1-1	bIP.late	bIP	EMX1+ neural progenitors 1
E13.24H_141215_14_30-1-1	bIP.late	bIP	EMX1+ neural progenitors 2
E13.24H_141215_14_31-1-1	Neuron1d.early	Neuron1d	EMX1+ neural progenitors 2
E13.24H_141215_14_32-1-1	Neuron1d.early	Neuron1d	Neocortical excitatory neurons
E13.24H_141215_14_33-1-1	Neuron1d.early	Neuron1d	EMX1+ neural progenitors 2
E13.24H_141215_14_34-1-1	bIP.early	bIP	Telencephalic EMX1+ RGCs 2
E13.24H_141215_14_36-1-1	bIP.early	bIP	Neocortical excitatory neurons
E13.24H_141215_14_37-1-1	Neuron1d.early	Neuron1d	EMX1+ neural progenitors 2
E13.24H_141215_14_38-1-1	Prog.mid2	Prog	EMX1+ neural progenitors 1
E13.24H_141215_14_39-1-1	Neuron1d.early	Neuron1d	EMX1+ neural progenitors 2
E13.24H_141215_14_40-1-1	Neuron1d.early	Neuron1d	Neocortical excitatory neurons
E13.24H_141215_15_4-1-1	Neuron1d.late	Neuron1d	Neocortical excitatory neurons
E13.24H_141215_15_6-1-1	Neuron1d.early	Neuron1d	Neocortical excitatory neurons
E13.24H_141215_15_8-1-1	Neuron1d.early	Neuron1d	Neocortical excitatory neurons
E13.24H_141215_15_10-1-1	Neuron1d.late	Neuron1d	EMX1+ neural progenitors 2
E13.24H_141215_15_16-1-1	Neuron1d.early	Neuron1d	Neocortical excitatory neurons
E13.24H_141215_15_21-1-1	Neuron1d.early	Neuron1d	Neocortical excitatory neurons
E13.24H_141215_15_27-1-1	Neuron1d.late	Neuron1d	EMX1+ neural progenitors 2
E13.24H_141215_15_28-1-1	Neuron1d.late	Neuron1d	Neocortical excitatory neurons
E13.24H_141215_15_29-1-1	Neuron1d.early	Neuron1d	Neocortical excitatory neurons
E13.24H_141215_15_32-1-1	Prog.mid1	Prog	Telencephalic EMX1+ RGCs 2
E13.24H_141215_15_33-1-1	Neuron1d.early	Neuron1d	Neocortical pyramidal neurons
E13.24H_141215_15_36-1-1	Neuron1d.early	Neuron1d	Neocortical excitatory neurons
E13.24H_141215_15_39-1-1	Neuron1d.early	Neuron1d	Neocortical excitatory neurons
E13.24H_141215_16_1-1-1	Prog.late	Prog	Telencephalic EMX1+ RGCs 2
E13.24H_141215_16_3-1-1	Prog.late	Prog	Telencephalic EMX1+ RGCs 2
E13.24H_141215_16_6-1-1	Neuron1d.early	Neuron1d	EMX1+ neural progenitors 2
E13.24H_141215_16_9-1-1	bIP.early	bIP	EMX1+ neural progenitors 1
E13.24H_141215_16_10-1-1	Neuron1d.early	Neuron1d	Neocortical excitatory neurons
E13.24H_141215_16_12-1-1	Neuron1d.late	Neuron1d	Telencephalic EMX1+ RGCs 2
E13.24H_141215_16_13-1-1	Neuron1d.early	Neuron1d	Neocortical excitatory neurons
E13.24H_141215_16_14-1-1	Neuron1d.early	Neuron1d	Neocortical excitatory neurons
E13.24H_141215_16_18-1-1	Neuron1d.early	Neuron1d	EMX1+ neural progenitors 2
E13.24H_141215_16_19-1-1	Neuron1d.early	Neuron1d	EMX1+ neural progenitors 2
E13.24H_141215_16_22-1-1	bIP.early	bIP	EMX1+ neural progenitors 1
E13.24H_141215_16_23-1-1	Neuron1d.late	Neuron1d	Neocortical excitatory neurons
E13.24H_141215_16_24-1-1	Neuron1d.early	Neuron1d	EMX1+ neural progenitors 2
E13.24H_141215_16_29-1-1	Neuron1d.early	Neuron1d	EMX1+ neural progenitors 2
E13.24H_141215_16_31-1-1	Prog.mid2	Prog	Telencephalic EMX1+ RGCs 2
E13.24H_141215_16_34-1-1	bIP.early	bIP	EMX1+ neural progenitors 1
E13.24H_141215_16_36-1-1	Neuron1d.early	Neuron1d	EMX1+ neural progenitors 2
E13.24H_141215_16_37-1-1	bIP.early	bIP	EMX1+ neural progenitors 1
E13.24H_141215_16_39-1-1	bIP.early	bIP	EMX1+ neural progenitors 1
E13.24H_141215_17_6-1-1	Neuron1d.early	Neuron1d	EMX1+ neural progenitors 2
E13.24H_141215_17_7-1-1	Neuron1d.late	Neuron1d	EMX1+ neural progenitors 2
E13.24H_141215_17_8-1-1	Neuron1d.early	Neuron1d	EMX1+ neural progenitors 2
E13.24H_141215_17_9-1-1	Neuron1d.early	Neuron1d	EMX1+ neural progenitors 2
E13.24H_141215_17_15-1-1	Neuron1d.early	Neuron1d	EMX1+ neural progenitors 2
E13.24H_141215_17_16-1-1	Neuron1d.early	Neuron1d	Neocortical excitatory neurons
E13.24H_141215_17_20-1-1	Neuron1d.early	Neuron1d	Neocortical excitatory neurons
E13.24H_141215_17_21-1-1	bIP.late	bIP	EMX1+ neural progenitors 2
E13.24H_141215_17_22-1-1	bIP.late	bIP	EMX1+ neural progenitors 1
E13.24H_141215_17_23-1-1	Neuron1d.early	Neuron1d	EMX1+ neural progenitors 1
E13.24H_141215_17_25-1-1	Prog.early	Prog	EMX1+ neural progenitors 1
E13.24H_141215_17_26-1-1	Neuron1d.early	Neuron1d	EMX1+ neural progenitors 2
E13.24H_141215_17_27-1-1	Neuron1d.early	Neuron1d	Neocortical excitatory neurons
E13.24H_141215_17_29-1-1	Neuron1d.early	Neuron1d	Neocortical excitatory neurons
E13.24H_141215_17_30-1-1	Neuron1d.early	Neuron1d	EMX1+ neural progenitors 2
E13.24H_141215_17_31-1-1	Neuron1d.late	Neuron1d	Neocortical excitatory neurons
E13.24H_141215_17_32-1-1	Neuron1d.early	Neuron1d	EMX1+ neural progenitors 1
E13.24H_141215_17_33-1-1	Neuron1d.late	Neuron1d	EMX1+ neural progenitors 2
E13.24H_141215_17_34-1-1	bIP.early	bIP	Telencephalic EMX1+ RGCs 2
E13.24H_141215_17_35-1-1	Neuron1d.early	Neuron1d	EMX1+ neural progenitors 2
E13.24H_141215_17_36-1-1	Neuron1d.early	Neuron1d	EMX1+ neural progenitors 2
E13.24H_141215_17_37-1-1	Neuron1d.early	Neuron1d	EMX1+ neural progenitors 1
E13.24H_141215_17_38-1-1	Neuron1d.early	Neuron1d	Neocortical excitatory neurons
E13.24H_141215_17_39-1-1	Neuron1d.early	Neuron1d	Neocortical excitatory neurons
E13.24H_141215_17_40-1-1	Neuron1d.early	Neuron1d	EMX1+ neural progenitors 2
E13.24H_141215_18_5-1-1	Neuron1d.early	Neuron1d	EMX1+ neural progenitors 1
E13.24H_141215_18_6-1-1	Neuron1d.late	Neuron1d	Neocortical excitatory neurons
E13.24H_141215_18_7-1-1	bIP.late	bIP	EMX1+ neural progenitors 2
E13.24H_141215_18_8-1-1	Neuron1d.late	Neuron1d	Neocortical excitatory neurons
E13.24H_141215_18_9-1-1	Neuron1d.late	Neuron1d	Neocortical excitatory neurons
E13.24H_141215_18_10-1-1	Neuron1d.late	Neuron1d	Neocortical excitatory neurons
E13.24H_141215_18_11-1-1	Prog.mid2	Prog	Telencephalic EMX1+ RGCs 2
E13.24H_141215_18_12-1-1	bIP.late	bIP	EMX1+ neural progenitors 2
E13.24H_141215_18_13-1-1	Neuron1d.late	Neuron1d	Neocortical excitatory neurons
E13.24H_141215_18_14-1-1	Neuron1d.early	Neuron1d	EMX1+ neural progenitors 2
E13.24H_141215_18_16-1-1	Prog.mid2	Prog	Telencephalic EMX1+ RGCs 1
E13.24H_141215_18_17-1-1	bIP.late	bIP	EMX1+ neural progenitors 2
E13.24H_141215_18_18-1-1	Neuron1d.early	Neuron1d	Neocortical pyramidal neurons
E13.24H_141215_18_19-1-1	Neuron1d.early	Neuron1d	EMX1+ neural progenitors 2
E13.24H_141215_18_20-1-1	Neuron1d.early	Neuron1d	EMX1+ neural progenitors 2
E13.24H_141215_18_21-1-1	Neuron1d.early	Neuron1d	Neocortical excitatory neurons
E13.24H_141215_18_23-1-1	Neuron1d.early	Neuron1d	Neocortical excitatory neurons
E13.24H_141215_18_24-1-1	Prog.mid2	Prog	Telencephalic EMX1+ RGCs 1
E13.24H_141215_18_25-1-1	Neuron1d.early	Neuron1d	EMX1+ neural progenitors 2
E13.24H_141215_18_26-1-1	bIP.early	bIP	EMX1+ neural progenitors 2
E13.24H_141215_18_27-1-1	Neuron1d.early	Neuron1d	Neocortical excitatory neurons
E13.24H_141215_18_28-1-1	bIP.late	bIP	EMX1+ neural progenitors 2
E13.24H_141215_18_29-1-1	Prog.late	Prog	Telencephalic EMX1+ RGCs 1
E13.24H_141215_18_31-1-1	Neuron1d.early	Neuron1d	Neocortical excitatory neurons
E13.24H_141215_18_33-1-1	Neuron1d.early	Neuron1d	Neocortical excitatory neurons
E13.24H_141215_18_34-1-1	bIP.early	bIP	EMX1+ neural progenitors 1
E13.24H_141215_18_35-1-1	Neuron1d.early	Neuron1d	Neocortical excitatory neurons
E13.24H_141215_18_36-1-1	Neuron1d.early	Neuron1d	EMX1+ neural progenitors 2
E13.24H_141215_18_38-1-1	Neuron1d.early	Neuron1d	EMX1+ neural progenitors 1
E13.24H_141215_18_39-1-1	Neuron1d.early	Neuron1d	EMX1+ neural progenitors 2
E13.24H_141215_19_1-1-1	Neuron1d.late	Neuron1d	Neocortical excitatory neurons
E13.24H_141215_19_2-1-1	Neuron1d.late	Neuron1d	EMX1+ neural progenitors 2
E13.24H_141215_19_5-1-1	bIP.late	bIP	EMX1+ neural progenitors 2
E13.24H_141215_19_7-1-1	Neuron1d.late	Neuron1d	EMX1+ neural progenitors 2
E13.24H_141215_19_8-1-1	Neuron1d.early	Neuron1d	Neocortical excitatory neurons
E13.24H_141215_19_12-1-1	Neuron1d.early	Neuron1d	Neocortical excitatory neurons
E13.24H_141215_19_21-1-1	bIP.late	bIP	Neocortical excitatory neurons
E13.24H_141215_19_22-1-1	bIP.late	bIP	EMX1+ neural progenitors 1
E13.24H_141215_19_28-1-1	bIP.early	bIP	EMX1+ neural progenitors 1
E13.24H_141215_19_29-1-1	Neuron1d.early	Neuron1d	EMX1+ neural progenitors 2
E13.24H_141215_19_31-1-1	Neuron1d.early	Neuron1d	EMX1+ neural progenitors 2
E13.24H_141215_19_32-1-1	Neuron1d.early	Neuron1d	EMX1+ neural progenitors 2
E13.24H_141215_19_33-1-1	Neuron1d.early	Neuron1d	EMX1+ neural progenitors 2
E13.24H_141215_19_34-1-1	bIP.early	bIP	EMX1+ neural progenitors 2
E13.24H_141215_19_35-1-1	bIP.early	bIP	EMX1+ neural progenitors 2
E13.24H_141215_19_36-1-1	Neuron1d.early	Neuron1d	Neocortical excitatory neurons
E13.24H_141215_19_38-1-1	Neuron1d.early	Neuron1d	EMX1+ neural progenitors 2
E13.24H_141215_19_39-1-1	bIP.early	bIP	EMX1+ neural progenitors 1
E13.24H_141215_19_40-1-1	Neuron1d.early	Neuron1d	EMX1+ neural progenitors 2
E13.24H_141215_20_1-1-1	Neuron1d.late	Neuron1d	EMX1+ neural progenitors 2
E13.24H_141215_20_4-1-1	Neuron1d.early	Neuron1d	EMX1+ neural progenitors 1
E13.24H_141215_20_5-1-1	Neuron1d.late	Neuron1d	Neocortical excitatory neurons
E13.24H_141215_20_8-1-1	Neuron1d.late	Neuron1d	Neocortical excitatory neurons
E13.24H_141215_20_12-1-1	Neuron1d.late	Neuron1d	Neocortical excitatory neurons
E13.24H_141215_20_13-1-1	Neuron1d.late	Neuron1d	EMX1+ neural progenitors 2
E13.24H_141215_20_14-1-1	Neuron1d.late	Neuron1d	EMX1+ neural progenitors 2
E13.24H_141215_20_17-1-1	Neuron1d.early	Neuron1d	EMX1+ neural progenitors 2
E13.24H_141215_20_18-1-1	Neuron1d.early	Neuron1d	EMX1+ neural progenitors 2
E13.24H_141215_20_19-1-1	Neuron1d.late	Neuron1d	Neocortical excitatory neurons
E13.24H_141215_20_20-1-1	Neuron1d.early	Neuron1d	Neocortical excitatory neurons
E13.24H_141215_20_21-1-1	Neuron1d.early	Neuron1d	EMX1+ neural progenitors 2
E13.24H_141215_20_25-1-1	Neuron1d.early	Neuron1d	EMX1+ neural progenitors 2
E13.24H_141215_20_26-1-1	Neuron1d.early	Neuron1d	Neocortical pyramidal neurons
E13.24H_141215_20_27-1-1	Prog.mid2	Prog	EMX1+ neural progenitors 1
E13.24H_141215_20_29-1-1	Neuron1d.early	Neuron1d	Neocortical excitatory neurons
E13.24H_141215_20_32-1-1	bIP.early	bIP	EMX1+ neural progenitors 1
E13.24H_141215_20_35-1-1	Neuron1d.early	Neuron1d	Neocortical excitatory neurons
E13.24H_141215_20_36-1-1	Neuron1d.early	Neuron1d	Neocortical pyramidal neurons
E13.24H_141215_20_38-1-1	Neuron1d.early	Neuron1d	Neocortical excitatory neurons
E13.24H_141215_20_39-1-1	Prog.late	Prog	Telencephalic EMX1+ RGCs 2
E13.24H_141215_20_40-1-1	Neuron1d.early	Neuron1d	Neocortical excitatory neurons
E12.96H_LTHT9_1_1-1-1	Neuron4d.early2	Neuron4d	Neocortical excitatory neurons
E12.96H_LTHT9_10_1-1-1	Neuron4d.early2	Neuron4d	Neocortical excitatory neurons
E12.96H_LTHT9_7_1-1-1	Neuron4d.early2	Neuron4d	Neocortical excitatory neurons
E12.96H_LTHT9_7_2-1-1	Neuron4d.early2	Neuron4d	Neocortical excitatory neurons
E12.96H_LTHT9_8_2-1-1	Neuron4d.late2	Neuron4d	Neocortical pyramidal neurons
E12.96H_LTHT9_9_2-1-1	Neuron4d.late2	Neuron4d	Neocortical excitatory neurons
E12.96H_LTHT9_1_3-1-1	Neuron4d.early2	Neuron4d	Neocortical excitatory neurons
E12.96H_LTHT9_2_3-1-1	Neuron4d.late2	Neuron4d	Neocortical excitatory neurons
E12.96H_LTHT9_3_3-1-1	Neuron4d.early2	Neuron4d	Neocortical pyramidal neurons
E12.96H_LTHT9_4_3-1-1	Neuron4d.early1	Neuron4d	Neocortical pyramidal neurons
E12.96H_LTHT9_5_3-1-1	Neuron4d.early2	Neuron4d	Neocortical pyramidal neurons
E12.96H_LTHT9_6_3-1-1	Neuron4d.early2	Neuron4d	Neocortical pyramidal neurons
E12.96H_LTHT9_9_3-1-1	Neuron1d.late	Neuron1d	EMX1+ neural progenitors 2
E12.96H_LTHT9_1_4-1-1	Neuron4d.early2	Neuron4d	Neocortical pyramidal neurons
E12.96H_LTHT9_2_4-1-1	Neuron4d.early1	Neuron4d	Neocortical pyramidal neurons
E12.96H_LTHT9_5_4-1-1	Neuron4d.late2	Neuron4d	Neocortical excitatory neurons
E12.96H_LTHT9_6_4-1-1	Neuron4d.early2	Neuron4d	Neocortical pyramidal neurons
E12.96H_LTHT9_7_4-1-1	Neuron4d.late2	Neuron4d	Neocortical excitatory neurons
E12.96H_LTHT9_9_4-1-1	Neuron4d.early2	Neuron4d	Neocortical excitatory neurons
E12.96H_LTHT9_5_5-1-1	Neuron4d.late2	Neuron4d	Neocortical excitatory neurons
E12.96H_LTHT9_9_5-1-1	Neuron4d.early2	Neuron4d	Neocortical pyramidal neurons
E12.96H_LTHT9_3_6-1-1	Neuron4d.late2	Neuron4d	Neocortical excitatory neurons
E12.96H_LTHT9_1_7-1-1	Neuron4d.early2	Neuron4d	Neocortical excitatory neurons
E12.96H_LTHT9_5_7-1-1	Neuron4d.late2	Neuron4d	Neocortical excitatory neurons
E12.96H_LTHT9_7_7-1-1	Neuron4d.late2	Neuron4d	Neocortical pyramidal neurons
E12.96H_LTHT9_1_8-1-1	Neuron4d.early2	Neuron4d	Neocortical excitatory neurons
E12.96H_LTHT9_2_8-1-1	bIP.early	bIP	EMX1+ neural progenitors 1
E12.96H_LTHT9_3_8-1-1	Neuron4d.early2	Neuron4d	Neocortical excitatory neurons
E12.96H_LTHT9_7_8-1-1	Neuron4d.late2	Neuron4d	Neocortical excitatory neurons
E12.96H_LTHT9_9_8-1-1	Neuron4d.early1	Neuron4d	Neocortical pyramidal neurons
E12.96H_LTHT9_1_9-1-1	Neuron4d.early2	Neuron4d	Neocortical excitatory neurons
E12.96H_LTHT9_3_9-1-1	Neuron4d.early2	Neuron4d	Neocortical excitatory neurons
E12.96H_LTHT9_6_9-1-1	Neuron4d.late2	Neuron4d	Neocortical pyramidal neurons
E12.96H_LTHT9_8_9-1-1	bIP.late	bIP	Neocortical excitatory neurons
E12.96H_LTHT9_2_10-1-1	Neuron4d.early2	Neuron4d	Neocortical pyramidal neurons
E12.96H_LTHT9_3_10-1-1	Neuron4d.early1	Neuron4d	Neocortical pyramidal neurons
E12.96H_LTHT9_4_10-1-1	Neuron1d.late	Neuron1d	Neocortical excitatory neurons
E12.96H_LTHT9_8_10-1-1	Neuron4d.early2	Neuron4d	Neocortical pyramidal neurons
E12.96H_LTHT9_9_10-1-1	Neuron4d.late2	Neuron4d	Neocortical pyramidal neurons
E12.96H_LTHT9_1_11-1-1	Neuron4d.early2	Neuron4d	Neocortical excitatory neurons
E12.96H_LTHT9_2_11-1-1	Neuron4d.early2	Neuron4d	Neocortical pyramidal neurons
E12.96H_LTHT9_7_11-1-1	Neuron4d.early2	Neuron4d	Neocortical pyramidal neurons
E12.96H_LTHT9_8_11-1-1	Neuron4d.late2	Neuron4d	Neocortical pyramidal neurons
E12.96H_LTHT9_10_12-1-1	Neuron4d.late2	Neuron4d	Neocortical pyramidal neurons
E12.96H_LTHT9_5_12-1-1	Neuron4d.early2	Neuron4d	Neocortical pyramidal neurons
E12.96H_LTHT9_8_12-1-1	Neuron4d.late1	Neuron4d	Neocortical pyramidal neurons
E12.96H_LTHT9_1_13-1-1	Neuron4d.early2	Neuron4d	Neocortical excitatory neurons
E12.96H_LTHT9_5_13-1-1	Neuron4d.early2	Neuron4d	EMX1+ neural progenitors 2
E12.96H_LTHT9_7_13-1-1	Neuron4d.early2	Neuron4d	Neocortical pyramidal neurons
E12.96H_LTHT9_8_13-1-1	Neuron4d.early1	Neuron4d	Neocortical pyramidal neurons
E12.96H_LTHT9_5_14-1-1	Neuron4d.early2	Neuron4d	Neocortical pyramidal neurons
E12.96H_LTHT9_6_14-1-1	Neuron4d.late2	Neuron4d	Neocortical pyramidal neurons
E12.96H_LTHT9_8_14-1-1	Neuron4d.late2	Neuron4d	Neocortical excitatory neurons
E12.96H_LTHT9_5_15-1-1	Neuron4d.early2	Neuron4d	Neocortical pyramidal neurons
E12.96H_LTHT9_7_15-1-1	Prog.mid2	Prog	EMX1+ neural progenitors 1
E12.96H_LTHT9_8_15-1-1	Neuron4d.late2	Neuron4d	Neocortical excitatory neurons
E12.96H_LTHT9_1_16-1-1	Neuron4d.early1	Neuron4d	Neocortical pyramidal neurons
E12.96H_LTHT9_10_16-1-1	Neuron4d.late2	Neuron4d	Neocortical pyramidal neurons
E12.96H_LTHT9_2_16-1-1	Neuron4d.late2	Neuron4d	Neocortical excitatory neurons
E12.96H_LTHT9_5_16-1-1	Neuron4d.late2	Neuron4d	Neocortical excitatory neurons
E12.96H_LTHT9_7_16-1-1	Neuron4d.early2	Neuron4d	Neocortical pyramidal neurons
E12.96H_LTHT9_1_17-1-1	Neuron4d.early1	Neuron4d	Neocortical excitatory neurons
E12.96H_LTHT9_4_17-1-1	Neuron4d.late2	Neuron4d	Neocortical pyramidal neurons
E12.96H_LTHT9_5_18-1-1	bIP.late	bIP	EMX1+ neural progenitors 1
E12.96H_LTHT9_9_18-1-1	Neuron4d.early2	Neuron4d	Neocortical excitatory neurons
E12.96H_LTHT9_1_19-1-1	Neuron4d.early2	Neuron4d	Neocortical excitatory neurons
E12.96H_LTHT9_2_19-1-1	Neuron4d.late2	Neuron4d	Neocortical excitatory neurons
E12.96H_LTHT9_3_19-1-1	Neuron4d.early1	Neuron4d	Neocortical pyramidal neurons
E12.96H_LTHT9_4_19-1-1	Neuron4d.early2	Neuron4d	Neocortical excitatory neurons
E12.96H_LTHT9_5_19-1-1	Neuron4d.late2	Neuron4d	Neocortical excitatory neurons
E12.96H_LTHT9_9_19-1-1	Neuron4d.early2	Neuron4d	Neocortical excitatory neurons
E12.96H_LTHT9_3_20-1-1	Neuron4d.early2	Neuron4d	Neocortical excitatory neurons
E12.96H_LTHT9_5_20-1-1	Neuron4d.early1	Neuron4d	Neocortical pyramidal neurons
E12.96H_LTHT9_6_20-1-1	Neuron4d.late2	Neuron4d	Neocortical pyramidal neurons
E12.96H_LTHT9_1_21-1-1	Prog.late	Prog	Telencephalic EMX1+ RGCs 2
E12.96H_LTHT9_10_21-1-1	Neuron4d.late2	Neuron4d	Neocortical excitatory neurons
E12.96H_LTHT9_10_22-1-1	Neuron4d.early2	Neuron4d	Neocortical pyramidal neurons
E12.96H_LTHT9_2_22-1-1	Neuron4d.early2	Neuron4d	Neocortical pyramidal neurons
E12.96H_LTHT9_3_22-1-1	Neuron4d.early1	Neuron4d	Neocortical pyramidal neurons
E12.96H_LTHT9_4_22-1-1	Neuron4d.early1	Neuron4d	Neocortical excitatory neurons
E12.96H_LTHT9_7_22-1-1	Neuron4d.early2	Neuron4d	Neocortical pyramidal neurons
E12.96H_LTHT9_9_22-1-1	Neuron4d.early2	Neuron4d	Neocortical excitatory neurons
E12.96H_LTHT9_9_23-1-1	Neuron4d.early1	Neuron4d	Neocortical pyramidal neurons
E12.96H_LTHT9_4_24-1-1	Neuron4d.early2	Neuron4d	EMX1+ neural progenitors 2
E12.96H_LTHT9_6_24-1-1	Neuron4d.early2	Neuron4d	Neocortical excitatory neurons
E12.96H_LTHT9_8_24-1-1	Neuron4d.early1	Neuron4d	Neocortical pyramidal neurons
E12.96H_LTHT9_9_24-1-1	Neuron4d.early2	Neuron4d	Neocortical excitatory neurons
E12.96H_LTHT9_9_25-1-1	Neuron4d.early2	Neuron4d	Neocortical pyramidal neurons
E12.96H_LTHT9_1_26-1-1	Neuron4d.late2	Neuron4d	EMX1+ neural progenitors 2
E12.96H_LTHT9_10_26-1-1	Neuron4d.early2	Neuron4d	Neocortical excitatory neurons
E12.96H_LTHT9_2_26-1-1	Neuron4d.early2	Neuron4d	Neocortical excitatory neurons
E12.96H_LTHT9_3_26-1-1	Prog.late	Prog	Telencephalic EMX1+ RGCs 1
E12.96H_LTHT9_5_26-1-1	Neuron4d.late2	Neuron4d	Neocortical excitatory neurons
E12.96H_LTHT9_5_27-1-1	Neuron4d.early2	Neuron4d	EMX1+ neural progenitors 2
E12.96H_LTHT9_7_27-1-1	Neuron1d.late	Neuron1d	EMX1+ neural progenitors 2
E12.96H_LTHT9_8_27-1-1	Neuron4d.early2	Neuron4d	Neocortical pyramidal neurons
E12.96H_LTHT9_1_28-1-1	Neuron4d.late2	Neuron4d	Neocortical excitatory neurons
E12.96H_LTHT9_10_28-1-1	Neuron4d.early2	Neuron4d	Neocortical excitatory neurons
E12.96H_LTHT9_3_28-1-1	Neuron4d.late2	Neuron4d	Neocortical excitatory neurons
E12.96H_LTHT9_4_28-1-1	Neuron4d.late2	Neuron4d	Neocortical excitatory neurons
E12.96H_LTHT9_7_28-1-1	Neuron4d.early2	Neuron4d	Neocortical excitatory neurons
E12.96H_LTHT9_8_28-1-1	bIP.late	bIP	EMX1+ neural progenitors 2
E12.96H_LTHT9_4_29-1-1	Neuron4d.early2	Neuron4d	Neocortical pyramidal neurons
E12.96H_LTHT9_5_29-1-1	Neuron4d.early2	Neuron4d	Neocortical excitatory neurons
E12.96H_LTHT9_6_29-1-1	Neuron4d.early2	Neuron4d	Neocortical pyramidal neurons
E12.96H_LTHT9_7_29-1-1	Neuron4d.early2	Neuron4d	Neocortical excitatory neurons
E12.96H_LTHT9_8_29-1-1	Neuron4d.late2	Neuron4d	Neocortical excitatory neurons
E12.96H_LTHT9_2_30-1-1	Neuron4d.early1	Neuron4d	Neocortical pyramidal neurons
E12.96H_LTHT9_3_30-1-1	Neuron4d.late2	Neuron4d	Neocortical excitatory neurons
E12.96H_LTHT9_6_30-1-1	bIP.late	bIP	Neocortical excitatory neurons
E12.96H_LTHT9_9_30-1-1	Neuron4d.early2	Neuron4d	Neocortical excitatory neurons
E12.96H_LTHT9_10_31-1-1	Neuron4d.late2	Neuron4d	EMX1+ neural progenitors 2
E12.96H_LTHT9_4_31-1-1	Neuron1d.late	Neuron1d	Neocortical pyramidal neurons
E12.96H_LTHT9_6_31-1-1	Neuron4d.early1	Neuron4d	Neocortical pyramidal neurons
E12.96H_LTHT9_7_31-1-1	Neuron4d.early1	Neuron4d	Neocortical pyramidal neurons
E12.96H_LTHT9_9_31-1-1	Neuron4d.late1	Neuron4d	Neocortical pyramidal neurons
E12.96H_LTHT9_1_32-1-1	Neuron4d.late1	Neuron4d	Neocortical pyramidal neurons
E12.96H_LTHT9_6_32-1-1	Neuron4d.early2	Neuron4d	Neocortical pyramidal neurons
E12.96H_LTHT9_7_32-1-1	Neuron4d.early2	Neuron4d	Neocortical pyramidal neurons
E12.96H_LTHT9_9_32-1-1	Neuron4d.early2	Neuron4d	Neocortical excitatory neurons
E12.96H_LTHT9_1_33-1-1	Neuron4d.early2	Neuron4d	Neocortical excitatory neurons
E12.96H_LTHT9_10_33-1-1	Neuron4d.early2	Neuron4d	Neocortical pyramidal neurons
E12.96H_LTHT9_6_33-1-1	Neuron4d.early2	Neuron4d	Neocortical excitatory neurons
E12.96H_LTHT9_7_33-1-1	Neuron4d.early2	Neuron4d	Neocortical excitatory neurons
E12.96H_LTHT9_9_33-1-1	Neuron4d.late1	Neuron4d	Neocortical excitatory neurons
E12.96H_LTHT9_1_34-1-1	Prog.late	Prog	Telencephalic EMX1+ RGCs 2
E12.96H_LTHT9_10_34-1-1	Neuron4d.late2	Neuron4d	Neocortical pyramidal neurons
E12.96H_LTHT9_2_34-1-1	Neuron4d.early2	Neuron4d	Neocortical excitatory neurons
E12.96H_LTHT9_6_34-1-1	Neuron4d.late2	Neuron4d	Neocortical pyramidal neurons
E12.96H_LTHT9_9_34-1-1	Neuron4d.late2	Neuron4d	Neocortical excitatory neurons
E12.96H_LTHT9_2_35-1-1	Neuron4d.late2	Neuron4d	Neocortical pyramidal neurons
E12.96H_LTHT9_3_36-1-1	bIP.late	bIP	EMX1+ neural progenitors 2
E12.96H_LTHT9_5_36-1-1	Neuron4d.early2	Neuron4d	Neocortical excitatory neurons
E12.96H_LTHT9_7_36-1-1	Neuron4d.early1	Neuron4d	Neocortical pyramidal neurons
E12.96H_LTHT9_8_36-1-1	Neuron4d.late2	Neuron4d	Neocortical excitatory neurons
E12.96H_LTHT9_9_36-1-1	Neuron4d.early2	Neuron4d	Neocortical pyramidal neurons
E12.96H_LTHT9_3_37-1-1	Neuron4d.late2	Neuron4d	Neocortical pyramidal neurons
E12.96H_LTHT9_4_37-1-1	Neuron4d.early1	Neuron4d	Neocortical pyramidal neurons
E12.96H_LTHT9_5_37-1-1	Neuron4d.early2	Neuron4d	Neocortical pyramidal neurons
E12.96H_LTHT9_6_37-1-1	Neuron4d.early2	Neuron4d	Neocortical excitatory neurons
E12.96H_LTHT9_8_37-1-1	Neuron4d.early2	Neuron4d	Neocortical excitatory neurons
E12.96H_LTHT9_10_38-1-1	Neuron4d.early2	Neuron4d	Neocortical pyramidal neurons
E12.96H_LTHT9_3_38-1-1	Neuron4d.late2	Neuron4d	Neocortical pyramidal neurons
E12.96H_LTHT9_7_38-1-1	Neuron4d.early2	Neuron4d	Neocortical pyramidal neurons
E12.96H_LTHT9_9_38-1-1	Neuron4d.early2	Neuron4d	Neocortical pyramidal neurons
E12.96H_LTHT9_10_39-1-1	Neuron4d.early2	Neuron4d	Neocortical excitatory neurons
E12.96H_LTHT9_2_39-1-1	Neuron4d.early1	Neuron4d	Neocortical pyramidal neurons
E12.96H_LTHT9_3_39-1-1	Neuron4d.early2	Neuron4d	Neocortical pyramidal neurons
E12.96H_LTHT9_4_39-1-1	Neuron4d.late2	Neuron4d	Neocortical excitatory neurons
E12.96H_LTHT9_5_39-1-1	Neuron4d.early2	Neuron4d	Neocortical pyramidal neurons
E12.96H_LTHT9_6_39-1-1	Neuron4d.late2	Neuron4d	EMX1+ neural progenitors 2
E12.96H_LTHT9_7_39-1-1	Neuron4d.early2	Neuron4d	Neocortical pyramidal neurons
E12.96H_LTHT9_8_39-1-1	Neuron4d.late2	Neuron4d	Neocortical pyramidal neurons
E12.96H_LTHT9_9_39-1-1	Neuron4d.early2	Neuron4d	Neocortical pyramidal neurons
E12.96H_LTHT9_1_40-1-1	Neuron4d.early1	Neuron4d	Neocortical pyramidal neurons
E12.96H_LTHT9_7_40-1-1	Neuron4d.early2	Neuron4d	Neocortical excitatory neurons
E12.96H_LTHT9_8_40-1-1	Neuron4d.early2	Neuron4d	Neocortical excitatory neurons
E12.96H_LTHT9_9_40-1-1	Neuron4d.early1	Neuron4d	Neocortical pyramidal neurons
E13.96H_LTHT9_11_1-1-1	Neuron4d.late2	Neuron4d	Neocortical excitatory neurons
E13.96H_LTHT9_14_1-1-1	Neuron4d.early2	Neuron4d	Neocortical excitatory neurons
E13.96H_LTHT9_15_1-1-1	Neuron4d.early2	Neuron4d	Neocortical excitatory neurons
E13.96H_LTHT9_16_1-1-1	Neuron1d.late	Neuron1d	Neocortical excitatory neurons
E13.96H_LTHT9_11_2-1-1	Neuron4d.early2	Neuron4d	Neocortical excitatory neurons
E13.96H_LTHT9_12_2-1-1	Neuron4d.early2	Neuron4d	Neocortical pyramidal neurons
E13.96H_LTHT9_13_2-1-1	Neuron4d.early2	Neuron4d	Neocortical excitatory neurons
E13.96H_LTHT9_14_2-1-1	Neuron4d.late2	Neuron4d	Neocortical pyramidal neurons
E13.96H_LTHT9_15_2-1-1	Neuron4d.early2	Neuron4d	Neocortical excitatory neurons
E13.96H_LTHT9_16_2-1-1	Neuron4d.late2	Neuron4d	Neocortical pyramidal neurons
E13.96H_LTHT9_18_2-1-1	Neuron4d.late2	Neuron4d	Neocortical excitatory neurons
E13.96H_LTHT9_12_3-1-1	Neuron4d.late2	Neuron4d	Neocortical excitatory neurons
E13.96H_LTHT9_16_3-1-1	Neuron4d.late2	Neuron4d	Neocortical pyramidal neurons
E13.96H_LTHT9_19_4-1-1	Neuron4d.late2	Neuron4d	Neocortical excitatory neurons
E13.96H_LTHT9_20_4-1-1	Neuron4d.early2	Neuron4d	Neocortical excitatory neurons
E13.96H_LTHT9_12_5-1-1	Neuron4d.late2	Neuron4d	Neocortical excitatory neurons
E13.96H_LTHT9_14_5-1-1	Neuron4d.early2	Neuron4d	Neocortical excitatory neurons
E13.96H_LTHT9_15_5-1-1	Neuron4d.early2	Neuron4d	Neocortical excitatory neurons
E13.96H_LTHT9_17_5-1-1	Neuron4d.late2	Neuron4d	Neocortical excitatory neurons
E13.96H_LTHT9_18_5-1-1	Neuron4d.late2	Neuron4d	EMX1+ neural progenitors 2
E13.96H_LTHT9_19_5-1-1	Neuron4d.early2	Neuron4d	Neocortical excitatory neurons
E13.96H_LTHT9_14_6-1-1	Neuron4d.early1	Neuron4d	Neocortical pyramidal neurons
E13.96H_LTHT9_15_6-1-1	Neuron4d.early1	Neuron4d	Neocortical pyramidal neurons
E13.96H_LTHT9_17_6-1-1	Neuron4d.early2	Neuron4d	Neocortical pyramidal neurons
E13.96H_LTHT9_12_7-1-1	Neuron4d.late2	Neuron4d	Neocortical pyramidal neurons
E13.96H_LTHT9_14_7-1-1	Neuron4d.early2	Neuron4d	Neocortical pyramidal neurons
E13.96H_LTHT9_16_7-1-1	Neuron4d.early2	Neuron4d	Neocortical pyramidal neurons
E13.96H_LTHT9_20_7-1-1	Neuron4d.early2	Neuron4d	Neocortical pyramidal neurons
E13.96H_LTHT9_11_8-1-1	Neuron4d.early2	Neuron4d	Neocortical excitatory neurons
E13.96H_LTHT9_14_8-1-1	Neuron4d.late2	Neuron4d	EMX1+ neural progenitors 2
E13.96H_LTHT9_16_8-1-1	Neuron4d.early2	Neuron4d	EMX1+ neural progenitors 2
E13.96H_LTHT9_18_8-1-1	Neuron4d.late2	Neuron4d	Neocortical pyramidal neurons
E13.96H_LTHT9_20_8-1-1	Neuron1d.late	Neuron1d	EMX1+ neural progenitors 2
E13.96H_LTHT9_12_9-1-1	Neuron4d.late2	Neuron4d	Neocortical excitatory neurons
E13.96H_LTHT9_13_9-1-1	Neuron4d.early2	Neuron4d	Neocortical excitatory neurons
E13.96H_LTHT9_14_9-1-1	Neuron4d.early2	Neuron4d	Neocortical excitatory neurons
E13.96H_LTHT9_18_9-1-1	Neuron4d.early2	Neuron4d	Neocortical excitatory neurons
E13.96H_LTHT9_20_9-1-1	Neuron4d.early2	Neuron4d	Neocortical excitatory neurons
E13.96H_LTHT9_11_10-1-1	Neuron4d.early1	Neuron4d	Neocortical pyramidal neurons
E13.96H_LTHT9_13_10-1-1	Neuron4d.early2	Neuron4d	Neocortical excitatory neurons
E13.96H_LTHT9_15_10-1-1	Neuron4d.early2	Neuron4d	Neocortical pyramidal neurons
E13.96H_LTHT9_18_10-1-1	Neuron4d.late2	Neuron4d	Neocortical pyramidal neurons
E13.96H_LTHT9_19_10-1-1	Neuron4d.late2	Neuron4d	Neocortical excitatory neurons
E13.96H_LTHT9_20_10-1-1	Neuron4d.early2	Neuron4d	EMX1+ neural progenitors 1
E13.96H_LTHT9_11_11-1-1	Neuron4d.early2	Neuron4d	Neocortical pyramidal neurons
E13.96H_LTHT9_13_11-1-1	Neuron4d.late2	Neuron4d	Neocortical excitatory neurons
E13.96H_LTHT9_15_11-1-1	Neuron4d.early2	Neuron4d	Neocortical excitatory neurons
E13.96H_LTHT9_16_11-1-1	Neuron4d.early2	Neuron4d	Neocortical excitatory neurons
E13.96H_LTHT9_17_11-1-1	Neuron4d.early2	Neuron4d	Neocortical excitatory neurons
E13.96H_LTHT9_11_12-1-1	Neuron4d.late2	Neuron4d	Neocortical pyramidal neurons
E13.96H_LTHT9_12_12-1-1	Neuron4d.early2	Neuron4d	Neocortical pyramidal neurons
E13.96H_LTHT9_14_12-1-1	Neuron4d.early2	Neuron4d	Neocortical pyramidal neurons
E13.96H_LTHT9_17_12-1-1	Neuron4d.early2	Neuron4d	Neocortical excitatory neurons
E13.96H_LTHT9_19_12-1-1	Neuron4d.early2	Neuron4d	Neocortical pyramidal neurons
E13.96H_LTHT9_12_13-1-1	Neuron4d.early2	Neuron4d	Neocortical excitatory neurons
E13.96H_LTHT9_15_13-1-1	Neuron4d.early2	Neuron4d	Neocortical excitatory neurons
E13.96H_LTHT9_16_13-1-1	Neuron4d.late2	Neuron4d	Neocortical pyramidal neurons
E13.96H_LTHT9_20_13-1-1	Neuron4d.early2	Neuron4d	Neocortical pyramidal neurons
E13.96H_LTHT9_12_14-1-1	Neuron4d.early2	Neuron4d	EMX1+ neural progenitors 2
E13.96H_LTHT9_11_15-1-1	Neuron4d.early2	Neuron4d	EMX1+ neural progenitors 2
E13.96H_LTHT9_13_15-1-1	Neuron4d.late2	Neuron4d	Neocortical excitatory neurons
E13.96H_LTHT9_16_15-1-1	Neuron4d.early2	Neuron4d	Neocortical excitatory neurons
E13.96H_LTHT9_18_15-1-1	Neuron4d.early1	Neuron4d	Neocortical excitatory neurons
E13.96H_LTHT9_19_15-1-1	Neuron4d.late2	Neuron4d	Neocortical excitatory neurons
E13.96H_LTHT9_20_15-1-1	Neuron4d.early2	Neuron4d	Neocortical excitatory neurons
E13.96H_LTHT9_11_16-1-1	Neuron4d.early2	Neuron4d	Neocortical excitatory neurons
E13.96H_LTHT9_14_16-1-1	Neuron4d.early2	Neuron4d	Neocortical excitatory neurons
E13.96H_LTHT9_15_16-1-1	Neuron4d.early2	Neuron4d	Neocortical pyramidal neurons
E13.96H_LTHT9_16_16-1-1	Neuron4d.late2	Neuron4d	Neocortical pyramidal neurons
E13.96H_LTHT9_17_16-1-1	Neuron4d.early1	Neuron4d	Neocortical pyramidal neurons
E13.96H_LTHT9_18_16-1-1	Neuron4d.early2	Neuron4d	Neocortical pyramidal neurons
E13.96H_LTHT9_20_16-1-1	Neuron4d.late1	Neuron4d	Neocortical excitatory neurons
E13.96H_LTHT9_12_17-1-1	Neuron4d.late2	Neuron4d	Telencephalic EMX1+ RGCs 2
E13.96H_LTHT9_13_17-1-1	Neuron4d.early2	Neuron4d	Neocortical excitatory neurons
E13.96H_LTHT9_14_17-1-1	Neuron4d.early2	Neuron4d	Neocortical excitatory neurons
E13.96H_LTHT9_18_17-1-1	Neuron4d.early2	Neuron4d	Neocortical pyramidal neurons
E13.96H_LTHT9_20_17-1-1	Neuron4d.late2	Neuron4d	Neocortical excitatory neurons
E13.96H_LTHT9_11_18-1-1	Neuron4d.late2	Neuron4d	Neocortical pyramidal neurons
E13.96H_LTHT9_13_18-1-1	Neuron4d.early2	Neuron4d	Neocortical excitatory neurons
E13.96H_LTHT9_14_18-1-1	Neuron4d.late2	Neuron4d	Neocortical pyramidal neurons
E13.96H_LTHT9_15_18-1-1	Neuron4d.early2	Neuron4d	Neocortical excitatory neurons
E13.96H_LTHT9_16_18-1-1	Neuron4d.early2	Neuron4d	Neocortical excitatory neurons
E13.96H_LTHT9_17_18-1-1	Neuron4d.early2	Neuron4d	Neocortical excitatory neurons
E13.96H_LTHT9_18_18-1-1	Neuron4d.early2	Neuron4d	Neocortical excitatory neurons
E13.96H_LTHT9_20_18-1-1	Neuron4d.early2	Neuron4d	Neocortical excitatory neurons
E13.96H_LTHT9_11_19-1-1	Neuron4d.early2	Neuron4d	Neocortical excitatory neurons
E13.96H_LTHT9_14_19-1-1	Neuron4d.early2	Neuron4d	Neocortical excitatory neurons
E13.96H_LTHT9_15_19-1-1	Neuron4d.early2	Neuron4d	Neocortical excitatory neurons
E13.96H_LTHT9_18_19-1-1	Neuron4d.late2	Neuron4d	Neocortical excitatory neurons
E13.96H_LTHT9_19_19-1-1	Neuron4d.early2	Neuron4d	Neocortical excitatory neurons
E13.96H_LTHT9_20_19-1-1	Neuron4d.early2	Neuron4d	Neocortical pyramidal neurons
E13.96H_LTHT9_11_20-1-1	Neuron4d.late2	Neuron4d	Neocortical pyramidal neurons
E13.96H_LTHT9_12_20-1-1	Neuron4d.early2	Neuron4d	Neocortical excitatory neurons
E13.96H_LTHT9_13_20-1-1	Neuron4d.early2	Neuron4d	Neocortical excitatory neurons
E13.96H_LTHT9_14_20-1-1	bIP.late	bIP	EMX1+ neural progenitors 1
E13.96H_LTHT9_16_20-1-1	Neuron4d.early2	Neuron4d	Neocortical excitatory neurons
E13.96H_LTHT9_19_20-1-1	Neuron4d.late2	Neuron4d	Neocortical excitatory neurons
E13.96H_LTHT9_20_20-1-1	Neuron4d.early2	Neuron4d	Neocortical pyramidal neurons
E13.96H_LTHT9_12_21-1-1	Neuron4d.early2	Neuron4d	EMX1+ neural progenitors 2
E13.96H_LTHT9_13_21-1-1	Prog.mid2	Prog	Telencephalic EMX1+ RGCs 1
E13.96H_LTHT9_14_21-1-1	Neuron4d.early2	Neuron4d	Neocortical excitatory neurons
E13.96H_LTHT9_17_21-1-1	Prog.late	Prog	Telencephalic EMX1+ RGCs 2
E13.96H_LTHT9_20_21-1-1	Neuron4d.early2	Neuron4d	Neocortical excitatory neurons
E13.96H_LTHT9_11_22-1-1	Neuron4d.early2	Neuron4d	Neocortical excitatory neurons
E13.96H_LTHT9_12_22-1-1	Neuron4d.early2	Neuron4d	Neocortical pyramidal neurons
E13.96H_LTHT9_13_22-1-1	Neuron4d.early2	Neuron4d	Neocortical pyramidal neurons
E13.96H_LTHT9_16_22-1-1	Neuron4d.early2	Neuron4d	Neocortical excitatory neurons
E13.96H_LTHT9_18_22-1-1	Neuron4d.early2	Neuron4d	Neocortical pyramidal neurons
E13.96H_LTHT9_19_22-1-1	Neuron4d.early2	Neuron4d	Neocortical pyramidal neurons
E13.96H_LTHT9_20_22-1-1	Neuron4d.early2	Neuron4d	Neocortical pyramidal neurons
E13.96H_LTHT9_13_23-1-1	Neuron4d.early2	Neuron4d	Neocortical pyramidal neurons
E13.96H_LTHT9_14_23-1-1	Neuron4d.late2	Neuron4d	EMX1+ neural progenitors 2
E13.96H_LTHT9_15_23-1-1	Neuron4d.late2	Neuron4d	Neocortical excitatory neurons
E13.96H_LTHT9_16_23-1-1	Neuron4d.early2	Neuron4d	Neocortical excitatory neurons
E13.96H_LTHT9_13_24-1-1	Neuron4d.early2	Neuron4d	Neocortical excitatory neurons
E13.96H_LTHT9_15_24-1-1	Prog.late	Prog	Telencephalic EMX1+ RGCs 2
E13.96H_LTHT9_16_24-1-1	Neuron4d.early2	Neuron4d	Neocortical excitatory neurons
E13.96H_LTHT9_19_24-1-1	Neuron4d.early2	Neuron4d	Neocortical excitatory neurons
E13.96H_LTHT9_20_24-1-1	Neuron4d.early2	Neuron4d	Neocortical pyramidal neurons
E13.96H_LTHT9_11_25-1-1	Neuron4d.early2	Neuron4d	Neocortical excitatory neurons
E13.96H_LTHT9_12_25-1-1	Neuron4d.early2	Neuron4d	Neocortical excitatory neurons
E13.96H_LTHT9_13_25-1-1	Neuron4d.early2	Neuron4d	Neocortical excitatory neurons
E13.96H_LTHT9_14_25-1-1	Neuron4d.early2	Neuron4d	Neocortical excitatory neurons
E13.96H_LTHT9_15_25-1-1	Neuron4d.early2	Neuron4d	Neocortical pyramidal neurons
E13.96H_LTHT9_16_25-1-1	Neuron4d.early2	Neuron4d	Neocortical excitatory neurons
E13.96H_LTHT9_18_25-1-1	Neuron4d.early2	Neuron4d	Neocortical excitatory neurons
E13.96H_LTHT9_20_25-1-1	Neuron4d.late2	Neuron4d	Neocortical excitatory neurons
E13.96H_LTHT9_12_26-1-1	bIP.late	bIP	EMX1+ neural progenitors 1
E13.96H_LTHT9_14_26-1-1	Neuron4d.early1	Neuron4d	Neocortical excitatory neurons
E13.96H_LTHT9_16_26-1-1	Neuron4d.early2	Neuron4d	Neocortical pyramidal neurons
E13.96H_LTHT9_17_26-1-1	Neuron4d.late2	Neuron4d	Neocortical pyramidal neurons
E13.96H_LTHT9_18_26-1-1	Neuron4d.early2	Neuron4d	EMX1+ neural progenitors 2
E13.96H_LTHT9_19_26-1-1	Neuron4d.early2	Neuron4d	Neocortical excitatory neurons
E13.96H_LTHT9_11_27-1-1	Neuron4d.early2	Neuron4d	Neocortical pyramidal neurons
E13.96H_LTHT9_12_27-1-1	Neuron4d.early2	Neuron4d	Neocortical pyramidal neurons
E13.96H_LTHT9_13_27-1-1	Neuron4d.late2	Neuron4d	Neocortical pyramidal neurons
[truncated: 450 more rows]
